# Supplementary material for: Dissecting miRNA–Gene Networks to Map Clinical Utility Roads of Pharmacogenomics-Guided Therapeutic Decisions in Cardiovascular Precision Medicine
Source: Cells. 2022 Feb 10;11(4):607. doi: 10.3390/cells11040607 (PMC8870388; doi:10.3390/cells11040607)
Supplement: Supplementary file 1 [file cells-11-00607-s001.zip]

Archive with 4 entries (4 files):
- Suppl.Table_S1_multiMiR_CAD_miRNAs_results.xlsx
- Suppl.Table_S2_DOSE_terms_enrichment_results.xlsx
- Suppl.Table_S3_Reactome_pathways_enrichment_results.xlsx
- Suppl.Table_S4_List of selected VTGs_miRs.pdf
