# Supplementary material for: Dissecting miRNA–Gene Networks to Map Clinical Utility Roads of Pharmacogenomics-Guided Therapeutic Decisions in Cardiovascular Precision Medicine
Source: Cells. 2022 Feb 10;11(4):607. doi: 10.3390/cells11040607 (PMC8870388; doi:10.3390/cells11040607)
Supplement: Supplementary file 1 [file cells-11-00607-s001.zip › Suppl.Table_S1_multiMiR_CAD_miRNAs_results.xlsx]

## Sheet: multiMiR_CAD_related_miRNAs
database	mature_mirna_acc	mature_mirna_id	disease_drug	paper_pubmedID	type
mir2disease	MIMAT0000416	hsa-miR-1-3p	cardiac hypertrophy	2008. MicroRNAs play an essential role in the development of cardiac hypertrophy.	disease.drug
mir2disease	MIMAT0000416	hsa-miR-1-3p	cardiac hypertrophy	2008. Down-regulation of miR-1/miR-133 contributes to re-expression of pacemaker channel genes HCN2 and HCN4 in hypertrophic heart.	disease.drug
mir2disease	MIMAT0000427	hsa-miR-133a-3p	cardiomyopathy	2007. The muscle-specific microRNAs miR-1 and miR-133 produce opposing effects on apoptosis by targeting HSP60, HSP70 and caspase-9 in cardiomyocytes.	disease.drug
mir2disease	MIMAT0004484	hsa-let-7d-3p	cardiac hypertrophy	2008. MicroRNAs play an essential role in the development of cardiac hypertrophy.	disease.drug
mir2disease	MIMAT0000443	hsa-miR-125a-5p	vascular disease	2007. MicroRNA expression signature and antisense-mediated depletion reveal an essential role of MicroRNA in vascular neointimal lesion formation.	disease.drug
mir2disease	MIMAT0000423	hsa-miR-125b-5p	cardiac hypertrophy	2008. MicroRNAs play an essential role in the development of cardiac hypertrophy.	disease.drug
mir2disease	MIMAT0000423	hsa-miR-125b-5p	heart failure	2006. A signature pattern of stress-responsive microRNAs that can evoke cardiac hypertrophy and heart failure.	disease.drug
mir2disease	MIMAT0000757	hsa-miR-151a-3p	cardiac hypertrophy	2008. MicroRNAs play an essential role in the development of cardiac hypertrophy.	disease.drug
mir2disease	MIMAT0000427	hsa-miR-133a-3p	vascular disease	2007. MicroRNA expression signature and antisense-mediated depletion reveal an essential role of MicroRNA in vascular neointimal lesion formation.	disease.drug
mir2disease	MIMAT0000241	hsa-miR-208a-3p	myocardial injury	2009. Plasma miR-208 as a Biomarker of Myocardial Injury.	disease.drug
mir2disease	MIMAT0000076	hsa-miR-21-5p	myocardial infarction	2009. MicroRNA expression signature and the role of microRNA-21 in the early phase of acute myocardial infarction.	disease.drug
mir2disease	MIMAT0000078	hsa-miR-23a-3p	cardiac hypertrophy	2009. miR-23a functions downstream of NFATc3 to regulate cardiac hypertrophy.	disease.drug
mir2disease	MIMAT0000241	hsa-miR-208a-3p	cardiac hypertrophy	2009. MicroRNA-208a is a regulator of cardiac hypertrophy and conduction in mice	disease.drug
mir2disease	MIMAT0000416	hsa-miR-1-3p	myocardial infarction	2009. Tanshinone IIA protects against sudden cardiac death induced by lethal arrhythmias via repression of microRNA-1	disease.drug
mir2disease	MIMAT0000254	hsa-miR-10b-5p	cardiac hypertrophy	2008. MicroRNAs play an essential role in the development of cardiac hypertrophy.	disease.drug
mir2disease		hsa-miR-1	cardiomyopathy	2007. Dysregulation of cardiogenesis, cardiac conduction, and cell cycle in mice lacking miRNA-1-2.	disease.drug
mir2disease	MIMAT0000455	hsa-miR-185-5p	cardiac hypertrophy	2008. MicroRNAs play an essential role in the development of cardiac hypertrophy.	disease.drug
mir2disease	MIMAT0000455	hsa-miR-185-5p	cardiac hypertrophy	2007. MicroRNAs are aberrantly expressed in hypertrophic heart: do they play a role in cardiac hypertrophy?	disease.drug
mir2disease	MIMAT0000088	hsa-miR-30a-3p	cardiac hypertrophy	2008. MicroRNAs play an essential role in the development of cardiac hypertrophy.	disease.drug
mir2disease	MIMAT0000087	hsa-miR-30a-5p	cardiac hypertrophy	2008. MicroRNAs play an essential role in the development of cardiac hypertrophy.	disease.drug
mir2disease	MIMAT0000692	hsa-miR-30e-5p	cardiac hypertrophy	2008. MicroRNAs play an essential role in the development of cardiac hypertrophy.	disease.drug
mir2disease	MIMAT0000692	hsa-miR-30e-5p	cardiac hypertrophy	2007. MicroRNAs are aberrantly expressed in hypertrophic heart: do they play a role in cardiac hypertrophy?	disease.drug
mir2disease	MIMAT0000693	hsa-miR-30e-3p	cardiac hypertrophy	2008. MicroRNAs play an essential role in the development of cardiac hypertrophy.	disease.drug
mir2disease	MIMAT0000089	hsa-miR-31-5p	cardiac hypertrophy	2008. MicroRNAs play an essential role in the development of cardiac hypertrophy.	disease.drug
mir2disease	MIMAT0000420	hsa-miR-30b-5p	cardiac hypertrophy	2008. MicroRNAs play an essential role in the development of cardiac hypertrophy.	disease.drug
mir2disease	MIMAT0000244	hsa-miR-30c-5p	cardiac hypertrophy	2008. MicroRNAs play an essential role in the development of cardiac hypertrophy.	disease.drug
mir2disease	MIMAT0000245	hsa-miR-30d-5p	cardiac hypertrophy	2008. MicroRNAs play an essential role in the development of cardiac hypertrophy.	disease.drug
mir2disease	MIMAT0000731	hsa-miR-378a-5p	cardiac hypertrophy	2008. MicroRNAs play an essential role in the development of cardiac hypertrophy.	disease.drug
mir2disease	MIMAT0000416	hsa-miR-1-3p	coronary artery disease	2007. The muscle-specific microRNA miR-1 regulates cardiac arrhythmogenic potential by targeting GJA1 and KCNJ2.	disease.drug
mir2disease	MIMAT0000460	hsa-miR-194-5p	cardiac hypertrophy	2008. MicroRNAs play an essential role in the development of cardiac hypertrophy.	disease.drug
mir2disease	MIMAT0000461	hsa-miR-195-5p	cardiac hypertrophy	2006. A signature pattern of stress-responsive microRNAs that can evoke cardiac hypertrophy and heart failure.	disease.drug
mir2disease	MIMAT0000461	hsa-miR-195-5p	cardiac hypertrophy	2008. MicroRNAs play an essential role in the development of cardiac hypertrophy.	disease.drug
mir2disease	MIMAT0000461	hsa-miR-195-5p	heart failure	2006. A signature pattern of stress-responsive microRNAs that can evoke cardiac hypertrophy and heart failure.	disease.drug
mir2disease	MIMAT0000278	hsa-miR-221-3p	coronary artery disease	2009. Effect of atorvastatin on microRNA 221 / 222 expression in endothelial progenitor cells obtained from patients with coronary artery disease.	disease.drug
mir2disease	MIMAT0000279	hsa-miR-222-3p	coronary artery disease	2009. Effect of atorvastatin on microRNA 221 / 222 expression in endothelial progenitor cells obtained from patients with coronary artery disease.	disease.drug
mir2disease	MIMAT0000510	hsa-miR-320a-3p	cardiomyopathy	2009. MicroRNA-320 is involved in the regulation of cardiac ischemia/reperfusion injury by targeting heat-shock protein 20.	disease.drug
mir2disease	MIMAT0000416	hsa-miR-1-3p	heart failure	2009. Loss of Cardiac microRNA-Mediated Regulation Leads to Dilated Cardiomyopathy and Heart Failure.	disease.drug
mir2disease	MIMAT0000437	hsa-miR-145-5p	vascular disease	2009. MicroRNA-145, a Novel Smooth Muscle Cell Phenotypic Marker and Modulator, Controls Vascular Neointimal Lesion Formation.	disease.drug
mir2disease	MIMAT0000082	hsa-miR-26a-5p	cardiac hypertrophy	2008. MicroRNAs play an essential role in the development of cardiac hypertrophy.	disease.drug
mir2disease	MIMAT0000083	hsa-miR-26b-5p	cardiac hypertrophy	2008. MicroRNAs play an essential role in the development of cardiac hypertrophy.	disease.drug
mir2disease	MIMAT0000423	hsa-miR-125b-5p	vascular disease	2007. MicroRNA expression signature and antisense-mediated depletion reveal an essential role of MicroRNA in vascular neointimal lesion formation.	disease.drug
mir2disease	MIMAT0000449	hsa-miR-146a-5p	vascular disease	2007. MicroRNA expression signature and antisense-mediated depletion reveal an essential role of MicroRNA in vascular neointimal lesion formation.	disease.drug
mir2disease		hsa-miR-196a	congenital heart disease	2009. Functional variant in microRNA-196a2 contributes to the susceptibility of congenital heart disease in a Chinese population.	disease.drug
mir2disease	MIMAT0000416	hsa-miR-1-3p	cardiomyopathy	2005. Serum response factor regulates a muscle-specific microRNA that targets Hand2 during cardiogenesis.	disease.drug
mir2disease	MIMAT0000101	hsa-miR-103a-3p	cardiac hypertrophy	2008. MicroRNAs play an essential role in the development of cardiac hypertrophy.	disease.drug
mir2disease	MIMAT0001341	hsa-miR-424-5p	cardiac hypertrophy	2007. MicroRNAs are aberrantly expressed in hypertrophic heart: do they play a role in cardiac hypertrophy?	disease.drug
mir2disease	MIMAT0001631	hsa-miR-451a	cardiac hypertrophy	2007. MicroRNAs are aberrantly expressed in hypertrophic heart: do they play a role in cardiac hypertrophy?	disease.drug
mir2disease	MIMAT0000444	hsa-miR-126-5p	cardiac hypertrophy	2007. MicroRNAs are aberrantly expressed in hypertrophic heart: do they play a role in cardiac hypertrophy?	disease.drug
mir2disease	MIMAT0000446	hsa-miR-127-3p	cardiac hypertrophy	2008. MicroRNAs play an essential role in the development of cardiac hypertrophy.	disease.drug
mir2disease	MIMAT0000431	hsa-miR-140-5p	cardiac hypertrophy	2008. MicroRNAs play an essential role in the development of cardiac hypertrophy.	disease.drug
mir2disease		hsa-miR-140	cardiac hypertrophy	2008. MicroRNAs play an essential role in the development of cardiac hypertrophy.	disease.drug
mir2disease	MIMAT0000646	hsa-miR-155-5p	cardiac hypertrophy	2008. MicroRNAs play an essential role in the development of cardiac hypertrophy.	disease.drug
mir2disease	MIMAT0000084	hsa-miR-27a-3p	cardiac hypertrophy	2008. MicroRNAs play an essential role in the development of cardiac hypertrophy.	disease.drug
mir2disease	MIMAT0000084	hsa-miR-27a-3p	cardiac hypertrophy	2007. MicroRNAs are aberrantly expressed in hypertrophic heart: do they play a role in cardiac hypertrophy?	disease.drug
mir2disease	MIMAT0000419	hsa-miR-27b-3p	cardiac hypertrophy	2008. MicroRNAs play an essential role in the development of cardiac hypertrophy.	disease.drug
mir2disease	MIMAT0000419	hsa-miR-27b-3p	cardiac hypertrophy	2007. MicroRNAs are aberrantly expressed in hypertrophic heart: do they play a role in cardiac hypertrophy?	disease.drug
mir2disease		hsa-miR-347	vascular disease	2007. MicroRNA expression signature and antisense-mediated depletion reveal an essential role of MicroRNA in vascular neointimal lesion formation.	disease.drug
mir2disease	MIMAT0000416	hsa-miR-1-3p	cardiac hypertrophy	2009. microRNA-1 negatively regulates expression of the hypertrophy-associated genes calmodulin and Mef2a.	disease.drug
mir2disease	MIMAT0000435	hsa-miR-143-3p	Obesity	2004. MicroRNA-143 regulates adipocyte differentiation.	disease.drug
mir2disease	MIMAT0000435	hsa-miR-143-3p	vascular disease	2007. MicroRNA expression signature and antisense-mediated depletion reveal an essential role of MicroRNA in vascular neointimal lesion formation.	disease.drug
mir2disease	MIMAT0000076	hsa-miR-21-5p	heart failure	2009. MicroRNA-21 contributes to myocardial disease by stimulating MAP kinase signalling in fibroblasts.	disease.drug
mir2disease	MIMAT0000250	hsa-miR-139-5p	cardiac hypertrophy	2008. MicroRNAs play an essential role in the development of cardiac hypertrophy.	disease.drug
mir2disease	MIMAT0000086	hsa-miR-29a-3p	cardiac hypertrophy	2008. MicroRNAs play an essential role in the development of cardiac hypertrophy.	disease.drug
mir2disease	MIMAT0000086	hsa-miR-29a-3p	cardiac hypertrophy	2007. MicroRNAs are aberrantly expressed in hypertrophic heart: do they play a role in cardiac hypertrophy?	disease.drug
mir2disease	MIMAT0002177	hsa-miR-486-5p	cardiac hypertrophy	2007. MicroRNAs are aberrantly expressed in hypertrophic heart: do they play a role in cardiac hypertrophy?	disease.drug
mir2disease		hsa-miR-341	cardiac hypertrophy	2007. MicroRNAs are aberrantly expressed in hypertrophic heart: do they play a role in cardiac hypertrophy?	disease.drug
mir2disease	MIMAT0000278	hsa-miR-221-3p	cardiac hypertrophy	2008. MicroRNAs play an essential role in the development of cardiac hypertrophy.	disease.drug
mir2disease	MIMAT0000646	hsa-miR-155-5p	hypertension	2008. Human microRNA-155 on chromosome 21 differentially interacts with its polymorphic target in the AGTR1 3' untranslated region: a mechanism for functional single-nucleotide polymorphisms related to phenotypes.	disease.drug
mir2disease	MIMAT0000241	hsa-miR-208a-3p	cardiac hypertrophy	2007. Control of stress-dependent cardiac growth and gene expression by a microRNA.	disease.drug
mir2disease	MIMAT0000231	hsa-miR-199a-5p	cardiac hypertrophy	2008. MicroRNAs play an essential role in the development of cardiac hypertrophy.	disease.drug
mir2disease	MIMAT0000271	hsa-miR-214-3p	cardiac hypertrophy	2008. MicroRNAs play an essential role in the development of cardiac hypertrophy.	disease.drug
mir2disease	MIMAT0000271	hsa-miR-214-3p	cardiac hypertrophy	2007. MicroRNAs are aberrantly expressed in hypertrophic heart: do they play a role in cardiac hypertrophy?	disease.drug
mir2disease	MIMAT0000271	hsa-miR-214-3p	heart failure	2006. A signature pattern of stress-responsive microRNAs that can evoke cardiac hypertrophy and heart failure.	disease.drug
mir2disease	MIMAT0000271	hsa-miR-214-3p	vascular disease	2007. MicroRNA expression signature and antisense-mediated depletion reveal an essential role of MicroRNA in vascular neointimal lesion formation.	disease.drug
mir2disease	MIMAT0000435	hsa-miR-143-3p	Obesity	2008. Up-regulated expression of microRNA-143 in association with obesity in adipose tissue of mice fed high-fat diet.	disease.drug
mir2disease	MIMAT0000416	hsa-miR-1-3p	cardiomyopathy	2007. The muscle-specific microRNAs miR-1 and miR-133 produce opposing effects on apoptosis by targeting HSP60, HSP70 and caspase-9 in cardiomyocytes.	disease.drug
mir2disease	MIMAT0000100	hsa-miR-29b-3p	cardiac hypertrophy	2007. MicroRNAs are aberrantly expressed in hypertrophic heart: do they play a role in cardiac hypertrophy?	disease.drug
mir2disease	MIMAT0000231	hsa-miR-199a-5p	heart failure	2006. A signature pattern of stress-responsive microRNAs that can evoke cardiac hypertrophy and heart failure.	disease.drug
mir2disease	MIMAT0000232	hsa-miR-199a-3p	cardiac hypertrophy	2008. MicroRNAs play an essential role in the development of cardiac hypertrophy.	disease.drug
mir2disease	MIMAT0000427	hsa-miR-133a-3p	cardiac hypertrophy	2008. Down-regulation of miR-1/miR-133 contributes to re-expression of pacemaker channel genes HCN2 and HCN4 in hypertrophic heart.	disease.drug
mir2disease	MIMAT0001412	hsa-miR-18b-5p	cardiac hypertrophy	2007. Expression of microRNAs is dynamically regulated during cardiomyocyte hypertrophy.	disease.drug
mir2disease	MIMAT0000063	hsa-let-7b-5p	cardiac hypertrophy	2008. MicroRNAs play an essential role in the development of cardiac hypertrophy.	disease.drug
mir2disease	MIMAT0000078	hsa-miR-23a-3p	cardiac hypertrophy	2008. MicroRNAs play an essential role in the development of cardiac hypertrophy.	disease.drug
mir2disease	MIMAT0000078	hsa-miR-23a-3p	heart failure	2006. A signature pattern of stress-responsive microRNAs that can evoke cardiac hypertrophy and heart failure.	disease.drug
mir2disease	MIMAT0000437	hsa-miR-145-5p	vascular disease	2007. MicroRNA expression signature and antisense-mediated depletion reveal an essential role of MicroRNA in vascular neointimal lesion formation.	disease.drug
mir2disease	MIMAT0000449	hsa-miR-146a-5p	cardiac hypertrophy	2007. MicroRNAs are aberrantly expressed in hypertrophic heart: do they play a role in cardiac hypertrophy?	disease.drug
mir2disease	MIMAT0000279	hsa-miR-222-3p	cardiac hypertrophy	2008. MicroRNAs play an essential role in the development of cardiac hypertrophy.	disease.drug
mir2disease	MIMAT0000076	hsa-miR-21-5p	vascular disease	2007. MicroRNA expression signature and antisense-mediated depletion reveal an essential role of MicroRNA in vascular neointimal lesion formation.	disease.drug
mir2disease	MIMAT0000681	hsa-miR-29c-3p	cardiac hypertrophy	2008. MicroRNAs play an essential role in the development of cardiac hypertrophy.	disease.drug
mir2disease	MIMAT0000681	hsa-miR-29c-3p	cardiac hypertrophy	2007. MicroRNAs are aberrantly expressed in hypertrophic heart: do they play a role in cardiac hypertrophy?	disease.drug
mir2disease	MIMAT0000076	hsa-miR-21-5p	cardiac hypertrophy	2007. MicroRNAs are aberrantly expressed in hypertrophic heart: do they play a role in cardiac hypertrophy?	disease.drug
mir2disease	MIMAT0000275	hsa-miR-218-5p	cardiac hypertrophy	2008. MicroRNAs play an essential role in the development of cardiac hypertrophy.	disease.drug
mir2disease	MIMAT0000263	hsa-miR-199b-5p	cardiac hypertrophy	2008. MicroRNAs play an essential role in the development of cardiac hypertrophy.	disease.drug
mir2disease	MIMAT0000104	hsa-miR-107	cardiac hypertrophy	2008. MicroRNAs play an essential role in the development of cardiac hypertrophy.	disease.drug
mir2disease	MIMAT0000253	hsa-miR-10a-5p	cardiac hypertrophy	2008. MicroRNAs play an essential role in the development of cardiac hypertrophy.	disease.drug
mir2disease	MIMAT0000418	hsa-miR-23b-3p	cardiac hypertrophy	2008. MicroRNAs play an essential role in the development of cardiac hypertrophy.	disease.drug
mir2disease	MIMAT0000080	hsa-miR-24-3p	cardiac hypertrophy	2008. MicroRNAs play an essential role in the development of cardiac hypertrophy.	disease.drug
mir2disease	MIMAT0000080	hsa-miR-24-3p	heart failure	2006. A signature pattern of stress-responsive microRNAs that can evoke cardiac hypertrophy and heart failure.	disease.drug
mir2disease		hsa-miR-351	cardiac hypertrophy	2008. MicroRNAs play an essential role in the development of cardiac hypertrophy.	disease.drug
mir2disease		hsa-miR-352	vascular disease	2007. MicroRNA expression signature and antisense-mediated depletion reveal an essential role of MicroRNA in vascular neointimal lesion formation.	disease.drug
mir2disease	MIMAT0000710	hsa-miR-365a-3p	vascular disease	2007. MicroRNA expression signature and antisense-mediated depletion reveal an essential role of MicroRNA in vascular neointimal lesion formation.	disease.drug
mir2disease	MIMAT0000450	hsa-miR-149-5p	cardiac hypertrophy	2008. MicroRNAs play an essential role in the development of cardiac hypertrophy.	disease.drug
mir2disease	MIMAT0000450	hsa-miR-149-5p	cardiac hypertrophy	2007. MicroRNAs are aberrantly expressed in hypertrophic heart: do they play a role in cardiac hypertrophy?	disease.drug
mir2disease	MIMAT0000451	hsa-miR-150-5p	cardiac hypertrophy	2008. MicroRNAs play an essential role in the development of cardiac hypertrophy.	disease.drug
mir2disease	MIMAT0000451	hsa-miR-150-5p	cardiac hypertrophy	2007. MicroRNAs are aberrantly expressed in hypertrophic heart: do they play a role in cardiac hypertrophy?	disease.drug
mir2disease	MIMAT0000417	hsa-miR-15b-5p	cardiac hypertrophy	2008. MicroRNAs play an essential role in the development of cardiac hypertrophy.	disease.drug
mir2disease	MIMAT0000064	hsa-let-7c-5p	cardiac hypertrophy	2008. MicroRNAs play an essential role in the development of cardiac hypertrophy.	disease.drug
mir2disease	MIMAT0000427	hsa-miR-133a-3p	cardiac hypertrophy	2007. MicroRNA-133 controls cardiac hypertrophy.	disease.drug
mir2disease	MIMAT0000427	hsa-miR-133a-3p	cardiomyopathy	2007. MicroRNA miR-133 represses HERG K+ channel expression contributing to QT prolongation in diabetic hearts.	disease.drug
mir2disease	MIMAT0000076	hsa-miR-21-5p	cardiac hypertrophy	2008. MicroRNAs play an essential role in the development of cardiac hypertrophy.	disease.drug
mir2disease	MIMAT0000076	hsa-miR-21-5p	cardiac hypertrophy	2007. Expression of microRNAs is dynamically regulated during cardiomyocyte hypertrophy.	disease.drug
phenomir	MIMAT0000062	hsa-let-7a-5p	Cardiomyopathy, dilated	17606841	disease.drug
phenomir	MIMAT0004481	hsa-let-7a-3p	Cardiomyopathy, dilated	17606841	disease.drug
phenomir	MIMAT0000062	hsa-let-7a-5p	Cardiomyopathy, dilated	18582896	disease.drug
phenomir	MIMAT0004481	hsa-let-7a-3p	Cardiomyopathy, dilated	18582896	disease.drug
phenomir	MIMAT0000062	hsa-let-7a-5p	Stroke, susceptibility to	19888324	disease.drug
phenomir	MIMAT0004481	hsa-let-7a-3p	Stroke, susceptibility to	19888324	disease.drug
phenomir	MIMAT0000063	hsa-let-7b-5p	Cardiomyopathy, dilated	17712037	disease.drug
phenomir	MIMAT0004482	hsa-let-7b-3p	Cardiomyopathy, dilated	17712037	disease.drug
phenomir	MIMAT0000063	hsa-let-7b-5p	Cardiomyopathy, dilated	17606841	disease.drug
phenomir	MIMAT0004482	hsa-let-7b-3p	Cardiomyopathy, dilated	17606841	disease.drug
phenomir	MIMAT0000063	hsa-let-7b-5p	Cardiovascular	17712037	disease.drug
phenomir	MIMAT0004482	hsa-let-7b-3p	Cardiovascular	17712037	disease.drug
phenomir	MIMAT0000063	hsa-let-7b-5p	Stroke, susceptibility to	19888324	disease.drug
phenomir	MIMAT0004482	hsa-let-7b-3p	Stroke, susceptibility to	19888324	disease.drug
phenomir	MIMAT0000064	hsa-let-7c-5p	Cardiomyopathy, dilated	17712037	disease.drug
phenomir	MIMAT0000064	hsa-let-7c-5p	Cardiomyopathy, dilated	17606841	disease.drug
phenomir	MIMAT0000064	hsa-let-7c-5p	Cardiovascular	17712037	disease.drug
phenomir	MIMAT0000064	hsa-let-7c-5p	Supravalvar aortic stenosis	17712037	disease.drug
phenomir	MIMAT0000064	hsa-let-7c-5p	Cardiomyopathy, dilated	18582896	disease.drug
phenomir	MIMAT0000064	hsa-let-7c-5p	Stroke, susceptibility to	19888324	disease.drug
phenomir	MIMAT0000065	hsa-let-7d-5p	Cardiomyopathy, dilated	17606841	disease.drug
phenomir	MIMAT0004484	hsa-let-7d-3p	Cardiomyopathy, dilated	17606841	disease.drug
phenomir	MIMAT0000065	hsa-let-7d-5p	Cardiomyopathy, dilated	18582896	disease.drug
phenomir	MIMAT0004484	hsa-let-7d-3p	Cardiomyopathy, dilated	18582896	disease.drug
phenomir	MIMAT0000065	hsa-let-7d-5p	Stroke, susceptibility to	19888324	disease.drug
phenomir	MIMAT0004484	hsa-let-7d-3p	Stroke, susceptibility to	19888324	disease.drug
phenomir	MIMAT0000066	hsa-let-7e-5p	Cardiomyopathy, dilated	17606841	disease.drug
phenomir	MIMAT0004485	hsa-let-7e-3p	Cardiomyopathy, dilated	17606841	disease.drug
phenomir	MIMAT0000066	hsa-let-7e-5p	Supravalvar aortic stenosis	17712037	disease.drug
phenomir	MIMAT0004485	hsa-let-7e-3p	Supravalvar aortic stenosis	17712037	disease.drug
phenomir	MIMAT0000066	hsa-let-7e-5p	Stroke, susceptibility to	19888324	disease.drug
phenomir	MIMAT0004485	hsa-let-7e-3p	Stroke, susceptibility to	19888324	disease.drug
phenomir	MIMAT0000067	hsa-let-7f-5p	Cardiomyopathy, dilated	17606841	disease.drug
phenomir	MIMAT0004486	hsa-let-7f-3p	Cardiomyopathy, dilated	17606841	disease.drug
phenomir	MIMAT0000067	hsa-let-7f-5p	Cardiomyopathy, dilated	18582896	disease.drug
phenomir	MIMAT0004486	hsa-let-7f-3p	Cardiomyopathy, dilated	18582896	disease.drug
phenomir	MIMAT0000067	hsa-let-7f-5p	Stroke, susceptibility to	19888324	disease.drug
phenomir	MIMAT0004486	hsa-let-7f-3p	Stroke, susceptibility to	19888324	disease.drug
phenomir	MIMAT0000068	hsa-miR-15a-5p	Stroke, susceptibility to	19888324	disease.drug
phenomir	MIMAT0004488	hsa-miR-15a-3p	Stroke, susceptibility to	19888324	disease.drug
phenomir	MIMAT0000069	hsa-miR-16-5p	Cardiomyopathy, dilated	17606841	disease.drug
phenomir	MIMAT0004489	hsa-miR-16-3p	Cardiomyopathy, dilated	17606841	disease.drug
phenomir	MIMAT0000069	hsa-miR-16-5p	Stroke, susceptibility to	19888324	disease.drug
phenomir	MIMAT0004489	hsa-miR-16-3p	Stroke, susceptibility to	19888324	disease.drug
phenomir	MIMAT0000070	hsa-miR-17-5p	Cardiomyopathy, dilated	17712037	disease.drug
phenomir	MIMAT0000071	hsa-miR-17-3p	Cardiomyopathy, dilated	17712037	disease.drug
phenomir	MIMAT0000070	hsa-miR-17-5p	Cardiomyopathy, dilated	17606841	disease.drug
phenomir	MIMAT0000071	hsa-miR-17-3p	Cardiomyopathy, dilated	17606841	disease.drug
phenomir	MIMAT0000070	hsa-miR-17-5p	Stroke, susceptibility to	19888324	disease.drug
phenomir	MIMAT0000071	hsa-miR-17-3p	Stroke, susceptibility to	19888324	disease.drug
phenomir	MIMAT0000072	hsa-miR-18a-5p	Stroke, susceptibility to	19888324	disease.drug
phenomir	MIMAT0002891	hsa-miR-18a-3p	Stroke, susceptibility to	19888324	disease.drug
phenomir	MIMAT0004490	hsa-miR-19a-5p	Cardiomyopathy, dilated	17712037	disease.drug
phenomir	MIMAT0000073	hsa-miR-19a-3p	Cardiomyopathy, dilated	17712037	disease.drug
phenomir	MIMAT0004490	hsa-miR-19a-5p	Supravalvar aortic stenosis	17712037	disease.drug
phenomir	MIMAT0000073	hsa-miR-19a-3p	Supravalvar aortic stenosis	17712037	disease.drug
phenomir	MIMAT0004490	hsa-miR-19a-5p	Stroke, susceptibility to	19888324	disease.drug
phenomir	MIMAT0000073	hsa-miR-19a-3p	Stroke, susceptibility to	19888324	disease.drug
phenomir	MIMAT0004491	hsa-miR-19b-5p	Cardiomyopathy, dilated	17712037	disease.drug
phenomir	MIMAT0000074	hsa-miR-19b-3p	Cardiomyopathy, dilated	17712037	disease.drug
phenomir	MIMAT0004491	hsa-miR-19b-5p	Cardiomyopathy, dilated	17606841	disease.drug
phenomir	MIMAT0000074	hsa-miR-19b-3p	Cardiomyopathy, dilated	17606841	disease.drug
phenomir	MIMAT0004491	hsa-miR-19b-5p	Supravalvar aortic stenosis	17712037	disease.drug
phenomir	MIMAT0000074	hsa-miR-19b-3p	Supravalvar aortic stenosis	17712037	disease.drug
phenomir	MIMAT0004491	hsa-miR-19b-5p	Stroke, susceptibility to	19888324	disease.drug
phenomir	MIMAT0000074	hsa-miR-19b-3p	Stroke, susceptibility to	19888324	disease.drug
phenomir	MIMAT0000075	hsa-miR-20a-5p	Cardiomyopathy, dilated	17712037	disease.drug
phenomir	MIMAT0004493	hsa-miR-20a-3p	Cardiomyopathy, dilated	17712037	disease.drug
phenomir	MIMAT0000075	hsa-miR-20a-5p	Supravalvar aortic stenosis	17712037	disease.drug
phenomir	MIMAT0004493	hsa-miR-20a-3p	Supravalvar aortic stenosis	17712037	disease.drug
phenomir	MIMAT0000075	hsa-miR-20a-5p	Cardiomyopathy, idiopathic dilated	18582896	disease.drug
phenomir	MIMAT0004493	hsa-miR-20a-3p	Cardiomyopathy, idiopathic dilated	18582896	disease.drug
phenomir	MIMAT0000075	hsa-miR-20a-5p	Stroke, susceptibility to	19888324	disease.drug
phenomir	MIMAT0004493	hsa-miR-20a-3p	Stroke, susceptibility to	19888324	disease.drug
phenomir	MIMAT0000076	hsa-miR-21-5p	Myocardial infarction, susceptibility to	18723672	disease.drug
phenomir	MIMAT0004494	hsa-miR-21-3p	Myocardial infarction, susceptibility to	18723672	disease.drug
phenomir	MIMAT0000076	hsa-miR-21-5p	Cardiomyopathy, dilated	17606841	disease.drug
phenomir	MIMAT0004494	hsa-miR-21-3p	Cardiomyopathy, dilated	17606841	disease.drug
phenomir	MIMAT0000076	hsa-miR-21-5p	Cardiomyopathy, dilated	19043405	disease.drug
phenomir	MIMAT0004494	hsa-miR-21-3p	Cardiomyopathy, dilated	19043405	disease.drug
phenomir	MIMAT0000076	hsa-miR-21-5p	Stroke, susceptibility to	19888324	disease.drug
phenomir	MIMAT0004494	hsa-miR-21-3p	Stroke, susceptibility to	19888324	disease.drug
phenomir	MIMAT0004495	hsa-miR-22-5p	Cardiomyopathy, dilated	17606841	disease.drug
phenomir	MIMAT0000077	hsa-miR-22-3p	Cardiomyopathy, dilated	17606841	disease.drug
phenomir	MIMAT0004495	hsa-miR-22-5p	Cardiomyopathy, idiopathic dilated	18582896	disease.drug
phenomir	MIMAT0000077	hsa-miR-22-3p	Cardiomyopathy, idiopathic dilated	18582896	disease.drug
phenomir	MIMAT0004495	hsa-miR-22-5p	Stroke, susceptibility to	19888324	disease.drug
phenomir	MIMAT0000077	hsa-miR-22-3p	Stroke, susceptibility to	19888324	disease.drug
phenomir	MIMAT0004496	hsa-miR-23a-5p	Cardiomyopathy, dilated	17712037	disease.drug
phenomir	MIMAT0000078	hsa-miR-23a-3p	Cardiomyopathy, dilated	17712037	disease.drug
phenomir	MIMAT0004496	hsa-miR-23a-5p	Cardiovascular	17712037	disease.drug
phenomir	MIMAT0000078	hsa-miR-23a-3p	Cardiovascular	17712037	disease.drug
phenomir	MIMAT0004496	hsa-miR-23a-5p	Supravalvar aortic stenosis	17712037	disease.drug
phenomir	MIMAT0000078	hsa-miR-23a-3p	Supravalvar aortic stenosis	17712037	disease.drug
phenomir	MIMAT0004496	hsa-miR-23a-5p	Cardiomyopathy, idiopathic dilated	18582896	disease.drug
phenomir	MIMAT0000078	hsa-miR-23a-3p	Cardiomyopathy, idiopathic dilated	18582896	disease.drug
phenomir	MIMAT0004496	hsa-miR-23a-5p	Stroke, susceptibility to	19888324	disease.drug
phenomir	MIMAT0000078	hsa-miR-23a-3p	Stroke, susceptibility to	19888324	disease.drug
phenomir	MIMAT0000079	hsa-miR-24-5p	Cardiovascular	17108080	disease.drug
phenomir	MIMAT0000080	hsa-miR-24-3p	Cardiovascular	17108080	disease.drug
phenomir	MIMAT0000079	hsa-miR-24-5p	Cardiomyopathy, dilated	17606841	disease.drug
phenomir	MIMAT0000080	hsa-miR-24-3p	Cardiomyopathy, dilated	17606841	disease.drug
phenomir	MIMAT0000079	hsa-miR-24-5p	Cardiovascular	17712037	disease.drug
phenomir	MIMAT0000080	hsa-miR-24-3p	Cardiovascular	17712037	disease.drug
phenomir	MIMAT0000079	hsa-miR-24-5p	Supravalvar aortic stenosis	17712037	disease.drug
phenomir	MIMAT0000080	hsa-miR-24-3p	Supravalvar aortic stenosis	17712037	disease.drug
phenomir	MIMAT0000079	hsa-miR-24-5p	Stroke, susceptibility to	19888324	disease.drug
phenomir	MIMAT0000080	hsa-miR-24-3p	Stroke, susceptibility to	19888324	disease.drug
phenomir	MIMAT0004498	hsa-miR-25-5p	Stroke, susceptibility to	19888324	disease.drug
phenomir	MIMAT0000081	hsa-miR-25-3p	Stroke, susceptibility to	19888324	disease.drug
phenomir	MIMAT0000082	hsa-miR-26a-5p	Cardiomyopathy, dilated	17606841	disease.drug
phenomir	MIMAT0004499	hsa-miR-26a-3p	Cardiomyopathy, dilated	17606841	disease.drug
phenomir	MIMAT0000082	hsa-miR-26a-5p	Stroke, susceptibility to	19888324	disease.drug
phenomir	MIMAT0004499	hsa-miR-26a-3p	Stroke, susceptibility to	19888324	disease.drug
phenomir	MIMAT0000083	hsa-miR-26b-5p	Supravalvar aortic stenosis	17712037	disease.drug
phenomir	MIMAT0004500	hsa-miR-26b-3p	Supravalvar aortic stenosis	17712037	disease.drug
phenomir	MIMAT0000083	hsa-miR-26b-5p	Cardiomyopathy, dilated	18582896	disease.drug
phenomir	MIMAT0004500	hsa-miR-26b-3p	Cardiomyopathy, dilated	18582896	disease.drug
phenomir	MIMAT0000083	hsa-miR-26b-5p	Stroke, susceptibility to	19888324	disease.drug
phenomir	MIMAT0004500	hsa-miR-26b-3p	Stroke, susceptibility to	19888324	disease.drug
phenomir	MIMAT0004501	hsa-miR-27a-5p	Cardiomyopathy, dilated	17606841	disease.drug
phenomir	MIMAT0000084	hsa-miR-27a-3p	Cardiomyopathy, dilated	17606841	disease.drug
phenomir	MIMAT0004501	hsa-miR-27a-5p	Cardiovascular	17712037	disease.drug
phenomir	MIMAT0000084	hsa-miR-27a-3p	Cardiovascular	17712037	disease.drug
phenomir	MIMAT0004501	hsa-miR-27a-5p	Supravalvar aortic stenosis	17712037	disease.drug
phenomir	MIMAT0000084	hsa-miR-27a-3p	Supravalvar aortic stenosis	17712037	disease.drug
phenomir	MIMAT0004501	hsa-miR-27a-5p	Stroke, susceptibility to	19888324	disease.drug
phenomir	MIMAT0000084	hsa-miR-27a-3p	Stroke, susceptibility to	19888324	disease.drug
phenomir	MIMAT0000085	hsa-miR-28-5p	Cardiomyopathy, dilated	17712037	disease.drug
phenomir	MIMAT0004502	hsa-miR-28-3p	Cardiomyopathy, dilated	17712037	disease.drug
phenomir	MIMAT0000085	hsa-miR-28-5p	Cardiomyopathy, dilated	17606841	disease.drug
phenomir	MIMAT0004502	hsa-miR-28-3p	Cardiomyopathy, dilated	17606841	disease.drug
phenomir	MIMAT0000085	hsa-miR-28-5p	Cardiomyopathy, dilated	18582896	disease.drug
phenomir	MIMAT0004502	hsa-miR-28-3p	Cardiomyopathy, dilated	18582896	disease.drug
phenomir	MIMAT0004503	hsa-miR-29a-5p	Cardiomyopathy, dilated	17606841	disease.drug
phenomir	MIMAT0000086	hsa-miR-29a-3p	Cardiomyopathy, dilated	17606841	disease.drug
phenomir	MIMAT0004503	hsa-miR-29a-5p	Stroke, susceptibility to	19888324	disease.drug
phenomir	MIMAT0000086	hsa-miR-29a-3p	Stroke, susceptibility to	19888324	disease.drug
phenomir	MIMAT0000087	hsa-miR-30a-5p	Cardiomyopathy, dilated	17606841	disease.drug
phenomir	MIMAT0000088	hsa-miR-30a-3p	Cardiomyopathy, dilated	17606841	disease.drug
phenomir	MIMAT0000087	hsa-miR-30a-5p	Cardiomyopathy, idiopathic dilated	18582896	disease.drug
phenomir	MIMAT0000088	hsa-miR-30a-3p	Cardiomyopathy, idiopathic dilated	18582896	disease.drug
phenomir	MIMAT0000087	hsa-miR-30a-5p	Stroke, susceptibility to	19888324	disease.drug
phenomir	MIMAT0000088	hsa-miR-30a-3p	Stroke, susceptibility to	19888324	disease.drug
phenomir	MIMAT0000090	hsa-miR-32-5p	Cardiomyopathy, dilated	17606841	disease.drug
phenomir	MIMAT0004505	hsa-miR-32-3p	Cardiomyopathy, dilated	17606841	disease.drug
phenomir	MIMAT0000090	hsa-miR-32-5p	Stroke, susceptibility to	19888324	disease.drug
phenomir	MIMAT0004505	hsa-miR-32-3p	Stroke, susceptibility to	19888324	disease.drug
phenomir	MIMAT0004507	hsa-miR-92a-5p	Cardiomyopathy, idiopathic dilated	18582896	disease.drug
phenomir	MIMAT0000092	hsa-miR-92a-3p	Cardiomyopathy, idiopathic dilated	18582896	disease.drug
phenomir	MIMAT0004507	hsa-miR-92a-5p	Cardiomyopathy, dilated	18582896	disease.drug
phenomir	MIMAT0000092	hsa-miR-92a-3p	Cardiomyopathy, dilated	18582896	disease.drug
phenomir	MIMAT0004507	hsa-miR-92a-5p	Stroke, susceptibility to	19888324	disease.drug
phenomir	MIMAT0000092	hsa-miR-92a-3p	Stroke, susceptibility to	19888324	disease.drug
phenomir	MIMAT0000093	hsa-miR-93-5p	Supravalvar aortic stenosis	17712037	disease.drug
phenomir	MIMAT0004509	hsa-miR-93-3p	Supravalvar aortic stenosis	17712037	disease.drug
phenomir	MIMAT0000093	hsa-miR-93-5p	Stroke, susceptibility to	19888324	disease.drug
phenomir	MIMAT0004509	hsa-miR-93-3p	Stroke, susceptibility to	19888324	disease.drug
phenomir	MIMAT0000096	hsa-miR-98-5p	Cardiomyopathy, dilated	17606841	disease.drug
phenomir	MIMAT0022842	hsa-miR-98-3p	Cardiomyopathy, dilated	17606841	disease.drug
phenomir	MIMAT0000098	hsa-miR-100-5p	Cardiomyopathy, dilated	17712037	disease.drug
phenomir	MIMAT0004512	hsa-miR-100-3p	Cardiomyopathy, dilated	17712037	disease.drug
phenomir	MIMAT0000098	hsa-miR-100-5p	Cardiovascular	17712037	disease.drug
phenomir	MIMAT0004512	hsa-miR-100-3p	Cardiovascular	17712037	disease.drug
phenomir	MIMAT0000098	hsa-miR-100-5p	Supravalvar aortic stenosis	17712037	disease.drug
phenomir	MIMAT0004512	hsa-miR-100-3p	Supravalvar aortic stenosis	17712037	disease.drug
phenomir	MIMAT0000098	hsa-miR-100-5p	Cardiomyopathy, idiopathic dilated	18582896	disease.drug
phenomir	MIMAT0004512	hsa-miR-100-3p	Cardiomyopathy, idiopathic dilated	18582896	disease.drug
phenomir	MIMAT0000098	hsa-miR-100-5p	Cardiomyopathy, dilated	18582896	disease.drug
phenomir	MIMAT0004512	hsa-miR-100-3p	Cardiomyopathy, dilated	18582896	disease.drug
phenomir	MIMAT0004513	hsa-miR-101-5p	Cardiomyopathy, dilated	17712037	disease.drug
phenomir	MIMAT0000099	hsa-miR-101-3p	Cardiomyopathy, dilated	17712037	disease.drug
phenomir	MIMAT0004513	hsa-miR-101-5p	Supravalvar aortic stenosis	17712037	disease.drug
phenomir	MIMAT0000099	hsa-miR-101-3p	Supravalvar aortic stenosis	17712037	disease.drug
phenomir	MIMAT0004513	hsa-miR-101-5p	Stroke, susceptibility to	19888324	disease.drug
phenomir	MIMAT0000099	hsa-miR-101-3p	Stroke, susceptibility to	19888324	disease.drug
phenomir	MIMAT0004514	hsa-miR-29b-5p	Myocardial infarction, susceptibility to	18723672	disease.drug
phenomir	MIMAT0000100	hsa-miR-29b-3p	Myocardial infarction, susceptibility to	18723672	disease.drug
phenomir	MIMAT0004514	hsa-miR-29b-5p	Cardiomyopathy, dilated	17606841	disease.drug
phenomir	MIMAT0000100	hsa-miR-29b-3p	Cardiomyopathy, dilated	17606841	disease.drug
phenomir	MIMAT0004514	hsa-miR-29b-5p	Stroke, susceptibility to	19888324	disease.drug
phenomir	MIMAT0000100	hsa-miR-29b-3p	Stroke, susceptibility to	19888324	disease.drug
phenomir	MIMAT0000101	hsa-miR-103a-3p	Cardiomyopathy, dilated	17712037	disease.drug
phenomir	MIMAT0000101	hsa-miR-103a-3p	Cardiovascular	17712037	disease.drug
phenomir	MIMAT0000101	hsa-miR-103a-3p	Supravalvar aortic stenosis	17712037	disease.drug
phenomir	MIMAT0000101	hsa-miR-103a-3p	Stroke, susceptibility to	19888324	disease.drug
phenomir	MIMAT0000103	hsa-miR-106a-5p	Cardiomyopathy, dilated	17712037	disease.drug
phenomir	MIMAT0004517	hsa-miR-106a-3p	Cardiomyopathy, dilated	17712037	disease.drug
phenomir	MIMAT0000103	hsa-miR-106a-5p	Stroke, susceptibility to	19888324	disease.drug
phenomir	MIMAT0004517	hsa-miR-106a-3p	Stroke, susceptibility to	19888324	disease.drug
phenomir	MIMAT0000104	hsa-miR-107	Cardiomyopathy, dilated	17606841	disease.drug
phenomir	MIMAT0000104	hsa-miR-107	Stroke, susceptibility to	19888324	disease.drug
phenomir	MIMAT0004518	hsa-miR-16-3p	Stroke, susceptibility to	19888324	disease.drug
phenomir	MIMAT0000226	hsa-miR-196a-5p	Cardiomyopathy, dilated	17606841	disease.drug
phenomir	MIMAT0000227	hsa-miR-197-3p	Cardiomyopathy, idiopathic dilated	18582896	disease.drug
phenomir	MIMAT0022691	hsa-miR-197-5p	Cardiomyopathy, idiopathic dilated	18582896	disease.drug
phenomir	MIMAT0000231	hsa-miR-199a-5p	Cardiovascular	17108080	disease.drug
phenomir	MIMAT0000232	hsa-miR-199a-3p	Cardiovascular	17108080	disease.drug
phenomir	MIMAT0000231	hsa-miR-199a-5p	Cardiomyopathy, dilated	17712037	disease.drug
phenomir	MIMAT0000232	hsa-miR-199a-3p	Cardiomyopathy, dilated	17712037	disease.drug
phenomir	MIMAT0000231	hsa-miR-199a-5p	Cardiomyopathy, dilated	17606841	disease.drug
phenomir	MIMAT0000232	hsa-miR-199a-3p	Cardiomyopathy, dilated	17606841	disease.drug
phenomir	MIMAT0000231	hsa-miR-199a-5p	Cardiovascular	17712037	disease.drug
phenomir	MIMAT0000232	hsa-miR-199a-3p	Cardiovascular	17712037	disease.drug
phenomir	MIMAT0000231	hsa-miR-199a-5p	Cardiomyopathy, dilated	18582896	disease.drug
phenomir	MIMAT0000232	hsa-miR-199a-3p	Cardiomyopathy, dilated	18582896	disease.drug
phenomir	MIMAT0000241	hsa-miR-208a-3p	Cardiomyopathy, dilated	17606841	disease.drug
phenomir	MIMAT0000241	hsa-miR-208a-3p	Myocardial infarction, susceptibility to	20029200	disease.drug
phenomir	MIMAT0000242	hsa-miR-129-5p	Cardiomyopathy, dilated	17606841	disease.drug
phenomir	MIMAT0004548	hsa-miR-129-3p	Cardiomyopathy, dilated	17606841	disease.drug
phenomir	MIMAT0000242	hsa-miR-129-5p	Stroke, susceptibility to	19888324	disease.drug
phenomir	MIMAT0004548	hsa-miR-129-3p	Stroke, susceptibility to	19888324	disease.drug
phenomir	MIMAT0004549	hsa-miR-148a-5p	Cardiomyopathy, dilated	17606841	disease.drug
phenomir	MIMAT0000243	hsa-miR-148a-3p	Cardiomyopathy, dilated	17606841	disease.drug
phenomir	MIMAT0000245	hsa-miR-30d-5p	Stroke, susceptibility to	19888324	disease.drug
phenomir	MIMAT0004551	hsa-miR-30d-3p	Stroke, susceptibility to	19888324	disease.drug
phenomir	MIMAT0000250	hsa-miR-139-5p	Cardiomyopathy, idiopathic dilated	18582896	disease.drug
phenomir	MIMAT0004552	hsa-miR-139-3p	Cardiomyopathy, idiopathic dilated	18582896	disease.drug
phenomir	MIMAT0000252	hsa-miR-7-5p	Stroke, susceptibility to	19888324	disease.drug
phenomir	MIMAT0004553	hsa-miR-7-1-3p	Stroke, susceptibility to	19888324	disease.drug
phenomir	MIMAT0000253	hsa-miR-10a-5p	Supravalvar aortic stenosis	17712037	disease.drug
phenomir	MIMAT0004555	hsa-miR-10a-3p	Supravalvar aortic stenosis	17712037	disease.drug
phenomir	MIMAT0000254	hsa-miR-10b-5p	Cardiomyopathy, dilated	17606841	disease.drug
phenomir	MIMAT0004556	hsa-miR-10b-3p	Cardiomyopathy, dilated	17606841	disease.drug
phenomir	MIMAT0000254	hsa-miR-10b-5p	Cardiomyopathy, idiopathic dilated	18582896	disease.drug
phenomir	MIMAT0004556	hsa-miR-10b-3p	Cardiomyopathy, idiopathic dilated	18582896	disease.drug
phenomir	MIMAT0000255	hsa-miR-34a-5p	Stroke, susceptibility to	19888324	disease.drug
phenomir	MIMAT0004557	hsa-miR-34a-3p	Stroke, susceptibility to	19888324	disease.drug
phenomir	MIMAT0000257	hsa-miR-181b-5p	Cardiomyopathy, idiopathic dilated	18582896	disease.drug
phenomir	MIMAT0022692	hsa-miR-181b-3p	Cardiomyopathy, idiopathic dilated	18582896	disease.drug
phenomir	MIMAT0000259	hsa-miR-182-5p	Cardiomyopathy, dilated	17606841	disease.drug
phenomir	MIMAT0000260	hsa-miR-182-3p	Cardiomyopathy, dilated	17606841	disease.drug
phenomir	MIMAT0000259	hsa-miR-182-5p	Stroke, susceptibility to	19888324	disease.drug
phenomir	MIMAT0000260	hsa-miR-182-3p	Stroke, susceptibility to	19888324	disease.drug
phenomir	MIMAT0000261	hsa-miR-183-5p	Stroke, susceptibility to	19888324	disease.drug
phenomir	MIMAT0004560	hsa-miR-183-3p	Stroke, susceptibility to	19888324	disease.drug
phenomir	MIMAT0000263	hsa-miR-199b-5p	Cardiomyopathy, dilated	17606841	disease.drug
phenomir	MIMAT0004563	hsa-miR-199b-3p	Cardiomyopathy, dilated	17606841	disease.drug
phenomir	MIMAT0000265	hsa-miR-204-5p	Cardiomyopathy, dilated	17606841	disease.drug
phenomir	MIMAT0022693	hsa-miR-204-3p	Cardiomyopathy, dilated	17606841	disease.drug
phenomir	MIMAT0000266	hsa-miR-205-5p	Cardiomyopathy, dilated	17606841	disease.drug
phenomir	MIMAT0009197	hsa-miR-205-3p	Cardiomyopathy, dilated	17606841	disease.drug
phenomir	MIMAT0000267	hsa-miR-210-3p	Cardiomyopathy, dilated	17606841	disease.drug
phenomir	MIMAT0000268	hsa-miR-211-5p	Cardiomyopathy, dilated	17606841	disease.drug
phenomir	MIMAT0022694	hsa-miR-211-3p	Cardiomyopathy, dilated	17606841	disease.drug
phenomir	MIMAT0000269	hsa-miR-212-3p	Cardiomyopathy, dilated	17606841	disease.drug
phenomir	MIMAT0022695	hsa-miR-212-5p	Cardiomyopathy, dilated	17606841	disease.drug
phenomir	MIMAT0000269	hsa-miR-212-3p	Stroke, susceptibility to	19888324	disease.drug
phenomir	MIMAT0022695	hsa-miR-212-5p	Stroke, susceptibility to	19888324	disease.drug
phenomir	MIMAT0000256	hsa-miR-181a-5p	Cardiomyopathy, dilated	17606841	disease.drug
phenomir	MIMAT0000270	hsa-miR-181a-3p	Cardiomyopathy, dilated	17606841	disease.drug
phenomir	MIMAT0000256	hsa-miR-181a-5p	Supravalvar aortic stenosis	17712037	disease.drug
phenomir	MIMAT0000270	hsa-miR-181a-3p	Supravalvar aortic stenosis	17712037	disease.drug
phenomir	MIMAT0000256	hsa-miR-181a-5p	Stroke, susceptibility to	19888324	disease.drug
phenomir	MIMAT0000270	hsa-miR-181a-3p	Stroke, susceptibility to	19888324	disease.drug
phenomir	MIMAT0004564	hsa-miR-214-5p	Myocardial infarction, susceptibility to	18723672	disease.drug
phenomir	MIMAT0000271	hsa-miR-214-3p	Myocardial infarction, susceptibility to	18723672	disease.drug
phenomir	MIMAT0004564	hsa-miR-214-5p	Cardiovascular	17108080	disease.drug
phenomir	MIMAT0000271	hsa-miR-214-3p	Cardiovascular	17108080	disease.drug
phenomir	MIMAT0004564	hsa-miR-214-5p	Cardiomyopathy, dilated	17712037	disease.drug
phenomir	MIMAT0000271	hsa-miR-214-3p	Cardiomyopathy, dilated	17712037	disease.drug
phenomir	MIMAT0004564	hsa-miR-214-5p	Cardiovascular	17712037	disease.drug
phenomir	MIMAT0000271	hsa-miR-214-3p	Cardiovascular	17712037	disease.drug
phenomir	MIMAT0004564	hsa-miR-214-5p	Supravalvar aortic stenosis	17712037	disease.drug
phenomir	MIMAT0000271	hsa-miR-214-3p	Supravalvar aortic stenosis	17712037	disease.drug
phenomir	MIMAT0000275	hsa-miR-218-5p	Cardiomyopathy, dilated	17606841	disease.drug
phenomir	MIMAT0004565	hsa-miR-218-3p	Cardiomyopathy, dilated	17606841	disease.drug
phenomir	MIMAT0004568	hsa-miR-221-5p	Cardiomyopathy, idiopathic dilated	18582896	disease.drug
phenomir	MIMAT0000278	hsa-miR-221-3p	Cardiomyopathy, idiopathic dilated	18582896	disease.drug
phenomir	MIMAT0004568	hsa-miR-221-5p	Cardiomyopathy, dilated	18582896	disease.drug
phenomir	MIMAT0000278	hsa-miR-221-3p	Cardiomyopathy, dilated	18582896	disease.drug
phenomir	MIMAT0004569	hsa-miR-222-5p	Cardiomyopathy, dilated	17712037	disease.drug
phenomir	MIMAT0000279	hsa-miR-222-3p	Cardiomyopathy, dilated	17712037	disease.drug
phenomir	MIMAT0004569	hsa-miR-222-5p	Cardiovascular	17712037	disease.drug
phenomir	MIMAT0000279	hsa-miR-222-3p	Cardiovascular	17712037	disease.drug
phenomir	MIMAT0004569	hsa-miR-222-5p	Cardiomyopathy, dilated	18582896	disease.drug
phenomir	MIMAT0000279	hsa-miR-222-3p	Cardiomyopathy, dilated	18582896	disease.drug
phenomir	MIMAT0004569	hsa-miR-222-5p	Stroke, susceptibility to	19888324	disease.drug
phenomir	MIMAT0000279	hsa-miR-222-3p	Stroke, susceptibility to	19888324	disease.drug
phenomir	MIMAT0004570	hsa-miR-223-5p	Myocardial infarction, susceptibility to	18723672	disease.drug
phenomir	MIMAT0000280	hsa-miR-223-3p	Myocardial infarction, susceptibility to	18723672	disease.drug
phenomir	MIMAT0004570	hsa-miR-223-5p	Stroke, susceptibility to	19888324	disease.drug
phenomir	MIMAT0000280	hsa-miR-223-3p	Stroke, susceptibility to	19888324	disease.drug
phenomir	MIMAT0000281	hsa-miR-224-5p	Cardiomyopathy, dilated	18582896	disease.drug
phenomir	MIMAT0009198	hsa-miR-224-3p	Cardiomyopathy, dilated	18582896	disease.drug
phenomir	MIMAT0000414	hsa-let-7g-5p	Stroke, susceptibility to	19888324	disease.drug
phenomir	MIMAT0004584	hsa-let-7g-3p	Stroke, susceptibility to	19888324	disease.drug
phenomir	MIMAT0000415	hsa-let-7i-5p	Stroke, susceptibility to	19888324	disease.drug
phenomir	MIMAT0004585	hsa-let-7i-3p	Stroke, susceptibility to	19888324	disease.drug
phenomir	MIMAT0000417	hsa-miR-15b-5p	Cardiomyopathy, dilated	17712037	disease.drug
phenomir	MIMAT0004586	hsa-miR-15b-3p	Cardiomyopathy, dilated	17712037	disease.drug
phenomir	MIMAT0000417	hsa-miR-15b-5p	Supravalvar aortic stenosis	17712037	disease.drug
phenomir	MIMAT0004586	hsa-miR-15b-3p	Supravalvar aortic stenosis	17712037	disease.drug
phenomir	MIMAT0000417	hsa-miR-15b-5p	Stroke, susceptibility to	19888324	disease.drug
phenomir	MIMAT0004586	hsa-miR-15b-3p	Stroke, susceptibility to	19888324	disease.drug
phenomir	MIMAT0004587	hsa-miR-23b-5p	Cardiomyopathy, dilated	17606841	disease.drug
phenomir	MIMAT0000418	hsa-miR-23b-3p	Cardiomyopathy, dilated	17606841	disease.drug
phenomir	MIMAT0004587	hsa-miR-23b-5p	Supravalvar aortic stenosis	17712037	disease.drug
phenomir	MIMAT0000418	hsa-miR-23b-3p	Supravalvar aortic stenosis	17712037	disease.drug
phenomir	MIMAT0004587	hsa-miR-23b-5p	Stroke, susceptibility to	19888324	disease.drug
phenomir	MIMAT0000418	hsa-miR-23b-3p	Stroke, susceptibility to	19888324	disease.drug
phenomir	MIMAT0004588	hsa-miR-27b-5p	Supravalvar aortic stenosis	17712037	disease.drug
phenomir	MIMAT0000419	hsa-miR-27b-3p	Supravalvar aortic stenosis	17712037	disease.drug
phenomir	MIMAT0004588	hsa-miR-27b-5p	Stroke, susceptibility to	19888324	disease.drug
phenomir	MIMAT0000419	hsa-miR-27b-3p	Stroke, susceptibility to	19888324	disease.drug
phenomir	MIMAT0000420	hsa-miR-30b-5p	Cardiomyopathy, dilated	17606841	disease.drug
phenomir	MIMAT0004589	hsa-miR-30b-3p	Cardiomyopathy, dilated	17606841	disease.drug
phenomir	MIMAT0000420	hsa-miR-30b-5p	Stroke, susceptibility to	19888324	disease.drug
phenomir	MIMAT0004589	hsa-miR-30b-3p	Stroke, susceptibility to	19888324	disease.drug
phenomir	MIMAT0000423	hsa-miR-125b-5p	Cardiovascular	17108080	disease.drug
phenomir	MIMAT0004592	hsa-miR-125b-3p	Cardiovascular	17108080	disease.drug
phenomir	MIMAT0000423	hsa-miR-125b-5p	Cardiomyopathy, dilated	17712037	disease.drug
phenomir	MIMAT0004592	hsa-miR-125b-3p	Cardiomyopathy, dilated	17712037	disease.drug
phenomir	MIMAT0000423	hsa-miR-125b-5p	Supravalvar aortic stenosis	17712037	disease.drug
phenomir	MIMAT0004592	hsa-miR-125b-3p	Supravalvar aortic stenosis	17712037	disease.drug
phenomir	MIMAT0000423	hsa-miR-125b-5p	Cardiomyopathy, idiopathic dilated	18582896	disease.drug
phenomir	MIMAT0004592	hsa-miR-125b-3p	Cardiomyopathy, idiopathic dilated	18582896	disease.drug
phenomir	MIMAT0000423	hsa-miR-125b-5p	Stroke, susceptibility to	19888324	disease.drug
phenomir	MIMAT0004592	hsa-miR-125b-3p	Stroke, susceptibility to	19888324	disease.drug
phenomir	MIMAT0004593	hsa-miR-130a-5p	Cardiomyopathy, dilated	17606841	disease.drug
phenomir	MIMAT0000425	hsa-miR-130a-3p	Cardiomyopathy, dilated	17606841	disease.drug
phenomir	MIMAT0004593	hsa-miR-130a-5p	Stroke, susceptibility to	19888324	disease.drug
phenomir	MIMAT0000425	hsa-miR-130a-3p	Stroke, susceptibility to	19888324	disease.drug
phenomir	MIMAT0004594	hsa-miR-132-5p	Cardiomyopathy, dilated	17606841	disease.drug
phenomir	MIMAT0000426	hsa-miR-132-3p	Cardiomyopathy, dilated	17606841	disease.drug
phenomir	MIMAT0004594	hsa-miR-132-5p	Stroke, susceptibility to	19888324	disease.drug
phenomir	MIMAT0000426	hsa-miR-132-3p	Stroke, susceptibility to	19888324	disease.drug
phenomir	MIMAT0000427	hsa-miR-133a-3p	Cardiovascular	17468766	disease.drug
phenomir	MIMAT0000427	hsa-miR-133a-3p	Cardiomyopathy, idiopathic dilated	18582896	disease.drug
phenomir	MIMAT0000427	hsa-miR-133a-3p	Cardiomyopathy, dilated	18582896	disease.drug
phenomir	MIMAT0000427	hsa-miR-133a-3p	Myocardial infarction, susceptibility to	20029200	disease.drug
phenomir	MIMAT0000428	hsa-miR-135a-5p	Cardiomyopathy, dilated	17606841	disease.drug
phenomir	MIMAT0004595	hsa-miR-135a-3p	Cardiomyopathy, dilated	17606841	disease.drug
phenomir	MIMAT0000431	hsa-miR-140-5p	Cardiomyopathy, dilated	17712037	disease.drug
phenomir	MIMAT0004597	hsa-miR-140-3p	Cardiomyopathy, dilated	17712037	disease.drug
phenomir	MIMAT0000431	hsa-miR-140-5p	Cardiovascular	17712037	disease.drug
phenomir	MIMAT0004597	hsa-miR-140-3p	Cardiovascular	17712037	disease.drug
phenomir	MIMAT0000431	hsa-miR-140-5p	Supravalvar aortic stenosis	17712037	disease.drug
phenomir	MIMAT0004597	hsa-miR-140-3p	Supravalvar aortic stenosis	17712037	disease.drug
phenomir	MIMAT0000431	hsa-miR-140-5p	Stroke, susceptibility to	19888324	disease.drug
phenomir	MIMAT0004597	hsa-miR-140-3p	Stroke, susceptibility to	19888324	disease.drug
phenomir	MIMAT0000433	hsa-miR-142-5p	Stroke, susceptibility to	19888324	disease.drug
phenomir	MIMAT0000434	hsa-miR-142-3p	Stroke, susceptibility to	19888324	disease.drug
phenomir	MIMAT0004600	hsa-miR-144-5p	Stroke, susceptibility to	19888324	disease.drug
phenomir	MIMAT0000436	hsa-miR-144-3p	Stroke, susceptibility to	19888324	disease.drug
phenomir	MIMAT0000437	hsa-miR-145-5p	Supravalvar aortic stenosis	17712037	disease.drug
phenomir	MIMAT0004601	hsa-miR-145-3p	Supravalvar aortic stenosis	17712037	disease.drug
phenomir	MIMAT0000440	hsa-miR-191-5p	Cardiovascular	17712037	disease.drug
phenomir	MIMAT0001618	hsa-miR-191-3p	Cardiovascular	17712037	disease.drug
phenomir	MIMAT0000440	hsa-miR-191-5p	Supravalvar aortic stenosis	17712037	disease.drug
phenomir	MIMAT0001618	hsa-miR-191-3p	Supravalvar aortic stenosis	17712037	disease.drug
phenomir	MIMAT0000440	hsa-miR-191-5p	Stroke, susceptibility to	19888324	disease.drug
phenomir	MIMAT0001618	hsa-miR-191-3p	Stroke, susceptibility to	19888324	disease.drug
phenomir	MIMAT0000443	hsa-miR-125a-5p	Cardiomyopathy, dilated	17606841	disease.drug
phenomir	MIMAT0004602	hsa-miR-125a-3p	Cardiomyopathy, dilated	17606841	disease.drug
phenomir	MIMAT0000444	hsa-miR-126-5p	Cardiomyopathy, dilated	17712037	disease.drug
phenomir	MIMAT0000445	hsa-miR-126-3p	Cardiomyopathy, dilated	17712037	disease.drug
phenomir	MIMAT0000444	hsa-miR-126-5p	Cardiomyopathy, dilated	17606841	disease.drug
phenomir	MIMAT0000445	hsa-miR-126-3p	Cardiomyopathy, dilated	17606841	disease.drug
phenomir	MIMAT0000444	hsa-miR-126-5p	Cardiovascular	17712037	disease.drug
phenomir	MIMAT0000445	hsa-miR-126-3p	Cardiovascular	17712037	disease.drug
phenomir	MIMAT0000444	hsa-miR-126-5p	Supravalvar aortic stenosis	17712037	disease.drug
phenomir	MIMAT0000445	hsa-miR-126-3p	Supravalvar aortic stenosis	17712037	disease.drug
phenomir	MIMAT0000444	hsa-miR-126-5p	Stroke, susceptibility to	19888324	disease.drug
phenomir	MIMAT0000445	hsa-miR-126-3p	Stroke, susceptibility to	19888324	disease.drug
phenomir	MIMAT0000448	hsa-miR-136-5p	Cardiomyopathy, dilated	17606841	disease.drug
phenomir	MIMAT0004606	hsa-miR-136-3p	Cardiomyopathy, dilated	17606841	disease.drug
phenomir	MIMAT0000430	hsa-miR-138-5p	Stroke, susceptibility to	19888324	disease.drug
phenomir	MIMAT0004607	hsa-miR-138-3p	Stroke, susceptibility to	19888324	disease.drug
phenomir	MIMAT0000450	hsa-miR-149-5p	Myocardial infarction, susceptibility to	18723672	disease.drug
phenomir	MIMAT0004609	hsa-miR-149-3p	Myocardial infarction, susceptibility to	18723672	disease.drug
phenomir	MIMAT0000450	hsa-miR-149-5p	Stroke, susceptibility to	19888324	disease.drug
phenomir	MIMAT0004609	hsa-miR-149-3p	Stroke, susceptibility to	19888324	disease.drug
phenomir	MIMAT0000451	hsa-miR-150-5p	Cardiomyopathy, dilated	17606841	disease.drug
phenomir	MIMAT0004610	hsa-miR-150-3p	Cardiomyopathy, dilated	17606841	disease.drug
phenomir	MIMAT0000451	hsa-miR-150-5p	Cardiomyopathy, idiopathic dilated	18582896	disease.drug
phenomir	MIMAT0004610	hsa-miR-150-3p	Cardiomyopathy, idiopathic dilated	18582896	disease.drug
phenomir	MIMAT0000451	hsa-miR-150-5p	Cardiomyopathy, dilated	18582896	disease.drug
phenomir	MIMAT0004610	hsa-miR-150-3p	Cardiomyopathy, dilated	18582896	disease.drug
phenomir	MIMAT0000451	hsa-miR-150-5p	Stroke, susceptibility to	19888324	disease.drug
phenomir	MIMAT0004610	hsa-miR-150-3p	Stroke, susceptibility to	19888324	disease.drug
phenomir	MIMAT0000454	hsa-miR-184	Stroke, susceptibility to	19888324	disease.drug
phenomir	MIMAT0000455	hsa-miR-185-5p	Stroke, susceptibility to	19888324	disease.drug
phenomir	MIMAT0004611	hsa-miR-185-3p	Stroke, susceptibility to	19888324	disease.drug
phenomir	MIMAT0000456	hsa-miR-186-5p	Cardiomyopathy, dilated	17606841	disease.drug
phenomir	MIMAT0004612	hsa-miR-186-3p	Cardiomyopathy, dilated	17606841	disease.drug
phenomir	MIMAT0000456	hsa-miR-186-5p	Stroke, susceptibility to	19888324	disease.drug
phenomir	MIMAT0004612	hsa-miR-186-3p	Stroke, susceptibility to	19888324	disease.drug
phenomir	MIMAT0000460	hsa-miR-194-5p	Stroke, susceptibility to	19888324	disease.drug
phenomir	MIMAT0000461	hsa-miR-195-5p	Cardiovascular	17108080	disease.drug
phenomir	MIMAT0004615	hsa-miR-195-3p	Cardiovascular	17108080	disease.drug
phenomir	MIMAT0000461	hsa-miR-195-5p	Cardiomyopathy, dilated	17712037	disease.drug
phenomir	MIMAT0004615	hsa-miR-195-3p	Cardiomyopathy, dilated	17712037	disease.drug
phenomir	MIMAT0000461	hsa-miR-195-5p	Cardiovascular	17712037	disease.drug
phenomir	MIMAT0004615	hsa-miR-195-3p	Cardiovascular	17712037	disease.drug
phenomir	MIMAT0000461	hsa-miR-195-5p	Cardiomyopathy, idiopathic dilated	18582896	disease.drug
phenomir	MIMAT0004615	hsa-miR-195-3p	Cardiomyopathy, idiopathic dilated	18582896	disease.drug
phenomir	MIMAT0000461	hsa-miR-195-5p	Cardiomyopathy, dilated	18582896	disease.drug
phenomir	MIMAT0004615	hsa-miR-195-3p	Cardiomyopathy, dilated	18582896	disease.drug
phenomir	MIMAT0000461	hsa-miR-195-5p	Stroke, susceptibility to	19888324	disease.drug
phenomir	MIMAT0004615	hsa-miR-195-3p	Stroke, susceptibility to	19888324	disease.drug
phenomir	MIMAT0000510	hsa-miR-320a-3p	Cardiomyopathy, dilated	17606841	disease.drug
phenomir	MIMAT0000510	hsa-miR-320a-3p	Cardiovascular	17712037	disease.drug
phenomir	MIMAT0000510	hsa-miR-320a-3p	Supravalvar aortic stenosis	17712037	disease.drug
phenomir	MIMAT0000510	hsa-miR-320a-3p	Stroke, susceptibility to	19888324	disease.drug
phenomir	MIMAT0004657	hsa-miR-200c-5p	Cardiomyopathy, dilated	17606841	disease.drug
phenomir	MIMAT0000617	hsa-miR-200c-3p	Cardiomyopathy, dilated	17606841	disease.drug
phenomir	MIMAT0000416	hsa-miR-1-3p	Cardiovascular	17468766	disease.drug
phenomir	MIMAT0000416	hsa-miR-1-3p	Cardiomyopathy, dilated	17712037	disease.drug
phenomir	MIMAT0000416	hsa-miR-1-3p	Cardiomyopathy, dilated	17606841	disease.drug
phenomir	MIMAT0000416	hsa-miR-1-3p	Supravalvar aortic stenosis	17712037	disease.drug
phenomir	MIMAT0000416	hsa-miR-1-3p	Cardiomyopathy, dilated	18582896	disease.drug
phenomir	MIMAT0000416	hsa-miR-1-3p	Cardiovascular	17401374	disease.drug
phenomir	MIMAT0000416	hsa-miR-1-3p	Myocardial infarction, susceptibility to	20029200	disease.drug
phenomir	MIMAT0000680	hsa-miR-106b-5p	Cardiomyopathy, dilated	17606841	disease.drug
phenomir	MIMAT0004672	hsa-miR-106b-3p	Cardiomyopathy, dilated	17606841	disease.drug
phenomir	MIMAT0000680	hsa-miR-106b-5p	Stroke, susceptibility to	19888324	disease.drug
phenomir	MIMAT0004672	hsa-miR-106b-3p	Stroke, susceptibility to	19888324	disease.drug
phenomir	MIMAT0004673	hsa-miR-29c-5p	Cardiomyopathy, dilated	17606841	disease.drug
phenomir	MIMAT0000681	hsa-miR-29c-3p	Cardiomyopathy, dilated	17606841	disease.drug
phenomir	MIMAT0004673	hsa-miR-29c-5p	Stroke, susceptibility to	19888324	disease.drug
phenomir	MIMAT0000681	hsa-miR-29c-3p	Stroke, susceptibility to	19888324	disease.drug
phenomir	MIMAT0000244	hsa-miR-30c-5p	Cardiomyopathy, dilated	17606841	disease.drug
phenomir	MIMAT0004674	hsa-miR-30c-3p	Cardiomyopathy, dilated	17606841	disease.drug
phenomir	MIMAT0000244	hsa-miR-30c-5p	Stroke, susceptibility to	19888324	disease.drug
phenomir	MIMAT0004674	hsa-miR-30c-3p	Stroke, susceptibility to	19888324	disease.drug
phenomir	MIMAT0000683	hsa-miR-302a-5p	Cardiomyopathy, dilated	17606841	disease.drug
phenomir	MIMAT0000684	hsa-miR-302a-3p	Cardiomyopathy, dilated	17606841	disease.drug
phenomir	MIMAT0000685	hsa-miR-34b-5p	Cardiomyopathy, dilated	17606841	disease.drug
phenomir	MIMAT0004676	hsa-miR-34b-3p	Cardiomyopathy, dilated	17606841	disease.drug
phenomir	MIMAT0000685	hsa-miR-34b-5p	Stroke, susceptibility to	19888324	disease.drug
phenomir	MIMAT0004676	hsa-miR-34b-3p	Stroke, susceptibility to	19888324	disease.drug
phenomir	MIMAT0002890	hsa-miR-299-5p	Cardiomyopathy, dilated	17606841	disease.drug
phenomir	MIMAT0000687	hsa-miR-299-3p	Cardiomyopathy, dilated	17606841	disease.drug
phenomir	MIMAT0002890	hsa-miR-299-5p	Stroke, susceptibility to	19888324	disease.drug
phenomir	MIMAT0000687	hsa-miR-299-3p	Stroke, susceptibility to	19888324	disease.drug
phenomir	MIMAT0000688	hsa-miR-301a-3p	Stroke, susceptibility to	19888324	disease.drug
phenomir	MIMAT0022696	hsa-miR-301a-5p	Stroke, susceptibility to	19888324	disease.drug
phenomir	MIMAT0000689	hsa-miR-99b-5p	Cardiomyopathy, dilated	17712037	disease.drug
phenomir	MIMAT0004678	hsa-miR-99b-3p	Cardiomyopathy, dilated	17712037	disease.drug
phenomir	MIMAT0000689	hsa-miR-99b-5p	Supravalvar aortic stenosis	17712037	disease.drug
phenomir	MIMAT0004678	hsa-miR-99b-3p	Supravalvar aortic stenosis	17712037	disease.drug
phenomir	MIMAT0000690	hsa-miR-296-5p	Cardiomyopathy, dilated	17606841	disease.drug
phenomir	MIMAT0004679	hsa-miR-296-3p	Cardiomyopathy, dilated	17606841	disease.drug
phenomir	MIMAT0004680	hsa-miR-130b-5p	Cardiomyopathy, dilated	17606841	disease.drug
phenomir	MIMAT0000691	hsa-miR-130b-3p	Cardiomyopathy, dilated	17606841	disease.drug
phenomir	MIMAT0004680	hsa-miR-130b-5p	Stroke, susceptibility to	19888324	disease.drug
phenomir	MIMAT0000691	hsa-miR-130b-3p	Stroke, susceptibility to	19888324	disease.drug
phenomir	MIMAT0000692	hsa-miR-30e-5p	Cardiomyopathy, dilated	17712037	disease.drug
phenomir	MIMAT0000693	hsa-miR-30e-3p	Cardiomyopathy, dilated	17712037	disease.drug
phenomir	MIMAT0000692	hsa-miR-30e-5p	Cardiomyopathy, dilated	17606841	disease.drug
phenomir	MIMAT0000693	hsa-miR-30e-3p	Cardiomyopathy, dilated	17606841	disease.drug
phenomir	MIMAT0000692	hsa-miR-30e-5p	Supravalvar aortic stenosis	17712037	disease.drug
phenomir	MIMAT0000693	hsa-miR-30e-3p	Supravalvar aortic stenosis	17712037	disease.drug
phenomir	MIMAT0000692	hsa-miR-30e-5p	Stroke, susceptibility to	19888324	disease.drug
phenomir	MIMAT0000693	hsa-miR-30e-3p	Stroke, susceptibility to	19888324	disease.drug
phenomir	MIMAT0000703	hsa-miR-361-5p	Stroke, susceptibility to	19888324	disease.drug
phenomir	MIMAT0004682	hsa-miR-361-3p	Stroke, susceptibility to	19888324	disease.drug
phenomir	MIMAT0000705	hsa-miR-362-5p	Stroke, susceptibility to	19888324	disease.drug
phenomir	MIMAT0004683	hsa-miR-362-3p	Stroke, susceptibility to	19888324	disease.drug
phenomir	MIMAT0003385	hsa-miR-363-5p	Stroke, susceptibility to	19888324	disease.drug
phenomir	MIMAT0000707	hsa-miR-363-3p	Stroke, susceptibility to	19888324	disease.drug
phenomir	MIMAT0000710	hsa-miR-365a-3p	Cardiomyopathy, dilated	17606841	disease.drug
phenomir	MIMAT0009199	hsa-miR-365a-5p	Cardiomyopathy, dilated	17606841	disease.drug
phenomir	MIMAT0000714	hsa-miR-302b-5p	Cardiomyopathy, dilated	17606841	disease.drug
phenomir	MIMAT0000715	hsa-miR-302b-3p	Cardiomyopathy, dilated	17606841	disease.drug
phenomir	MIMAT0000716	hsa-miR-302c-5p	Cardiomyopathy, dilated	17606841	disease.drug
phenomir	MIMAT0000717	hsa-miR-302c-3p	Cardiomyopathy, dilated	17606841	disease.drug
phenomir	MIMAT0004686	hsa-miR-367-5p	Cardiomyopathy, dilated	17606841	disease.drug
phenomir	MIMAT0000719	hsa-miR-367-3p	Cardiomyopathy, dilated	17606841	disease.drug
phenomir	MIMAT0000724	hsa-miR-372-3p	Cardiomyopathy, dilated	17606841	disease.drug
phenomir	MIMAT0000725	hsa-miR-373-5p	Cardiomyopathy, dilated	17606841	disease.drug
phenomir	MIMAT0000726	hsa-miR-373-3p	Cardiomyopathy, dilated	17606841	disease.drug
phenomir	MIMAT0000727	hsa-miR-374a-5p	Supravalvar aortic stenosis	17712037	disease.drug
phenomir	MIMAT0004688	hsa-miR-374a-3p	Supravalvar aortic stenosis	17712037	disease.drug
phenomir	MIMAT0000727	hsa-miR-374a-5p	Stroke, susceptibility to	19888324	disease.drug
phenomir	MIMAT0004688	hsa-miR-374a-3p	Stroke, susceptibility to	19888324	disease.drug
phenomir	MIMAT0004689	hsa-miR-377-5p	Cardiomyopathy, dilated	17606841	disease.drug
phenomir	MIMAT0000730	hsa-miR-377-3p	Cardiomyopathy, dilated	17606841	disease.drug
phenomir	MIMAT0000731	hsa-miR-378a-5p	Cardiomyopathy, dilated	17712037	disease.drug
phenomir	MIMAT0000732	hsa-miR-378a-3p	Cardiomyopathy, dilated	17712037	disease.drug
phenomir	MIMAT0000731	hsa-miR-378a-5p	Cardiomyopathy, idiopathic dilated	18582896	disease.drug
phenomir	MIMAT0000732	hsa-miR-378a-3p	Cardiomyopathy, idiopathic dilated	18582896	disease.drug
phenomir	MIMAT0000731	hsa-miR-378a-5p	Cardiomyopathy, dilated	18582896	disease.drug
phenomir	MIMAT0000732	hsa-miR-378a-3p	Cardiomyopathy, dilated	18582896	disease.drug
phenomir	MIMAT0000731	hsa-miR-378a-5p	Stroke, susceptibility to	19888324	disease.drug
phenomir	MIMAT0000732	hsa-miR-378a-3p	Stroke, susceptibility to	19888324	disease.drug
phenomir	MIMAT0000736	hsa-miR-381-3p	Cardiomyopathy, dilated	17606841	disease.drug
phenomir	MIMAT0022862	hsa-miR-381-5p	Cardiomyopathy, dilated	17606841	disease.drug
phenomir	MIMAT0000736	hsa-miR-381-3p	Stroke, susceptibility to	19888324	disease.drug
phenomir	MIMAT0022862	hsa-miR-381-5p	Stroke, susceptibility to	19888324	disease.drug
phenomir	MIMAT0000737	hsa-miR-382-5p	Cardiomyopathy, dilated	17606841	disease.drug
phenomir	MIMAT0022697	hsa-miR-382-3p	Cardiomyopathy, dilated	17606841	disease.drug
phenomir	MIMAT0000737	hsa-miR-382-5p	Cardiomyopathy, idiopathic dilated	18582896	disease.drug
phenomir	MIMAT0022697	hsa-miR-382-3p	Cardiomyopathy, idiopathic dilated	18582896	disease.drug
phenomir	MIMAT0004692	hsa-miR-340-5p	Cardiomyopathy, dilated	17606841	disease.drug
phenomir	MIMAT0000750	hsa-miR-340-3p	Cardiomyopathy, dilated	17606841	disease.drug
phenomir	MIMAT0004694	hsa-miR-342-5p	Cardiomyopathy, dilated	17712037	disease.drug
phenomir	MIMAT0000753	hsa-miR-342-3p	Cardiomyopathy, dilated	17712037	disease.drug
phenomir	MIMAT0004694	hsa-miR-342-5p	Cardiomyopathy, dilated	17606841	disease.drug
phenomir	MIMAT0000753	hsa-miR-342-3p	Cardiomyopathy, dilated	17606841	disease.drug
phenomir	MIMAT0004694	hsa-miR-342-5p	Supravalvar aortic stenosis	17712037	disease.drug
phenomir	MIMAT0000753	hsa-miR-342-3p	Supravalvar aortic stenosis	17712037	disease.drug
phenomir	MIMAT0004694	hsa-miR-342-5p	Cardiomyopathy, dilated	18582896	disease.drug
phenomir	MIMAT0000753	hsa-miR-342-3p	Cardiomyopathy, dilated	18582896	disease.drug
phenomir	MIMAT0004694	hsa-miR-342-5p	Stroke, susceptibility to	19888324	disease.drug
phenomir	MIMAT0000753	hsa-miR-342-3p	Stroke, susceptibility to	19888324	disease.drug
phenomir	MIMAT0000756	hsa-miR-326	Stroke, susceptibility to	19888324	disease.drug
phenomir	MIMAT0004697	hsa-miR-151a-5p	Stroke, susceptibility to	19888324	disease.drug
phenomir	MIMAT0000757	hsa-miR-151a-3p	Stroke, susceptibility to	19888324	disease.drug
phenomir	MIMAT0004699	hsa-miR-148b-5p	Stroke, susceptibility to	19888324	disease.drug
phenomir	MIMAT0000759	hsa-miR-148b-3p	Stroke, susceptibility to	19888324	disease.drug
phenomir	MIMAT0004700	hsa-miR-331-5p	Cardiomyopathy, dilated	17606841	disease.drug
phenomir	MIMAT0000760	hsa-miR-331-3p	Cardiomyopathy, dilated	17606841	disease.drug
phenomir	MIMAT0004700	hsa-miR-331-5p	Stroke, susceptibility to	19888324	disease.drug
phenomir	MIMAT0000760	hsa-miR-331-3p	Stroke, susceptibility to	19888324	disease.drug
phenomir	MIMAT0000761	hsa-miR-324-5p	Stroke, susceptibility to	19888324	disease.drug
phenomir	MIMAT0000762	hsa-miR-324-3p	Stroke, susceptibility to	19888324	disease.drug
phenomir	MIMAT0000764	hsa-miR-339-5p	Cardiomyopathy, dilated	17606841	disease.drug
phenomir	MIMAT0004702	hsa-miR-339-3p	Cardiomyopathy, dilated	17606841	disease.drug
phenomir	MIMAT0000764	hsa-miR-339-5p	Stroke, susceptibility to	19888324	disease.drug
phenomir	MIMAT0004702	hsa-miR-339-3p	Stroke, susceptibility to	19888324	disease.drug
phenomir	MIMAT0000770	hsa-miR-133b	Cardiomyopathy, idiopathic dilated	18582896	disease.drug
phenomir	MIMAT0000770	hsa-miR-133b	Cardiomyopathy, dilated	18582896	disease.drug
phenomir	MIMAT0000770	hsa-miR-133b	Myocardial infarction, susceptibility to	20029200	disease.drug
phenomir	MIMAT0001339	hsa-miR-422a	Cardiovascular	17712037	disease.drug
phenomir	MIMAT0001339	hsa-miR-422a	Stroke, susceptibility to	19888324	disease.drug
phenomir	MIMAT0004748	hsa-miR-423-5p	Cardiomyopathy, dilated	17606841	disease.drug
phenomir	MIMAT0001340	hsa-miR-423-3p	Cardiomyopathy, dilated	17606841	disease.drug
phenomir	MIMAT0004748	hsa-miR-423-5p	Supravalvar aortic stenosis	17712037	disease.drug
phenomir	MIMAT0001340	hsa-miR-423-3p	Supravalvar aortic stenosis	17712037	disease.drug
phenomir	MIMAT0004748	hsa-miR-423-5p	Stroke, susceptibility to	19888324	disease.drug
phenomir	MIMAT0001340	hsa-miR-423-3p	Stroke, susceptibility to	19888324	disease.drug
phenomir	MIMAT0001341	hsa-miR-424-5p	Cardiomyopathy, dilated	17606841	disease.drug
phenomir	MIMAT0004749	hsa-miR-424-3p	Cardiomyopathy, dilated	17606841	disease.drug
phenomir	MIMAT0003393	hsa-miR-425-5p	Stroke, susceptibility to	19888324	disease.drug
phenomir	MIMAT0001343	hsa-miR-425-3p	Stroke, susceptibility to	19888324	disease.drug
phenomir	MIMAT0001412	hsa-miR-18b-5p	Stroke, susceptibility to	19888324	disease.drug
phenomir	MIMAT0004751	hsa-miR-18b-3p	Stroke, susceptibility to	19888324	disease.drug
phenomir	MIMAT0001413	hsa-miR-20b-5p	Cardiomyopathy, dilated	17712037	disease.drug
phenomir	MIMAT0004752	hsa-miR-20b-3p	Cardiomyopathy, dilated	17712037	disease.drug
phenomir	MIMAT0001413	hsa-miR-20b-5p	Supravalvar aortic stenosis	17712037	disease.drug
phenomir	MIMAT0004752	hsa-miR-20b-3p	Supravalvar aortic stenosis	17712037	disease.drug
phenomir	MIMAT0001413	hsa-miR-20b-5p	Stroke, susceptibility to	19888324	disease.drug
phenomir	MIMAT0004752	hsa-miR-20b-3p	Stroke, susceptibility to	19888324	disease.drug
phenomir	MIMAT0001536	hsa-miR-429	Cardiomyopathy, dilated	17606841	disease.drug
phenomir	MIMAT0001631	hsa-miR-451a	Supravalvar aortic stenosis	17712037	disease.drug
phenomir	MIMAT0001631	hsa-miR-451a	Stroke, susceptibility to	19888324	disease.drug
phenomir	MIMAT0001635	hsa-miR-452-5p	Cardiomyopathy, dilated	17606841	disease.drug
phenomir	MIMAT0001636	hsa-miR-452-3p	Cardiomyopathy, dilated	17606841	disease.drug
phenomir	MIMAT0004761	hsa-miR-483-5p	Cardiomyopathy, idiopathic dilated	18582896	disease.drug
phenomir	MIMAT0002173	hsa-miR-483-3p	Cardiomyopathy, idiopathic dilated	18582896	disease.drug
phenomir	MIMAT0002174	hsa-miR-484	Cardiomyopathy, dilated	18582896	disease.drug
phenomir	MIMAT0002174	hsa-miR-484	Stroke, susceptibility to	19888324	disease.drug
phenomir	MIMAT0002175	hsa-miR-485-5p	Stroke, susceptibility to	19888324	disease.drug
phenomir	MIMAT0002176	hsa-miR-485-3p	Stroke, susceptibility to	19888324	disease.drug
phenomir	MIMAT0002177	hsa-miR-486-5p	Cardiomyopathy, idiopathic dilated	18582896	disease.drug
phenomir	MIMAT0004762	hsa-miR-486-3p	Cardiomyopathy, idiopathic dilated	18582896	disease.drug
phenomir	MIMAT0002177	hsa-miR-486-5p	Cardiomyopathy, dilated	18582896	disease.drug
phenomir	MIMAT0004762	hsa-miR-486-3p	Cardiomyopathy, dilated	18582896	disease.drug
phenomir	MIMAT0002177	hsa-miR-486-5p	Stroke, susceptibility to	19888324	disease.drug
phenomir	MIMAT0004762	hsa-miR-486-3p	Stroke, susceptibility to	19888324	disease.drug
phenomir	MIMAT0002807	hsa-miR-491-5p	Stroke, susceptibility to	19888324	disease.drug
phenomir	MIMAT0004765	hsa-miR-491-3p	Stroke, susceptibility to	19888324	disease.drug
phenomir	MIMAT0002809	hsa-miR-146b-5p	Stroke, susceptibility to	19888324	disease.drug
phenomir	MIMAT0004766	hsa-miR-146b-3p	Stroke, susceptibility to	19888324	disease.drug
phenomir	MIMAT0002814	hsa-miR-432-5p	Cardiomyopathy, dilated	17606841	disease.drug
phenomir	MIMAT0002815	hsa-miR-432-3p	Cardiomyopathy, dilated	17606841	disease.drug
phenomir	MIMAT0002816	hsa-miR-494-3p	Cardiomyopathy, dilated	17606841	disease.drug
phenomir	MIMAT0002816	hsa-miR-494-3p	Stroke, susceptibility to	19888324	disease.drug
phenomir	MIMAT0002817	hsa-miR-495-3p	Cardiomyopathy, dilated	17606841	disease.drug
phenomir	MIMAT0022924	hsa-miR-495-5p	Cardiomyopathy, dilated	17606841	disease.drug
phenomir	MIMAT0002820	hsa-miR-497-5p	Cardiomyopathy, dilated	17606841	disease.drug
phenomir	MIMAT0004768	hsa-miR-497-3p	Cardiomyopathy, dilated	17606841	disease.drug
phenomir	MIMAT0002822	hsa-miR-512-5p	Cardiomyopathy, dilated	17606841	disease.drug
phenomir	MIMAT0002823	hsa-miR-512-3p	Cardiomyopathy, dilated	17606841	disease.drug
phenomir	MIMAT0002826	hsa-miR-515-5p	Cardiomyopathy, dilated	17606841	disease.drug
phenomir	MIMAT0002827	hsa-miR-515-3p	Cardiomyopathy, dilated	17606841	disease.drug
phenomir	MIMAT0002828	hsa-miR-519e-5p	Stroke, susceptibility to	19888324	disease.drug
phenomir	MIMAT0002829	hsa-miR-519e-3p	Stroke, susceptibility to	19888324	disease.drug
phenomir	MIMAT0002835	hsa-miR-526b-5p	Cardiomyopathy, dilated	17606841	disease.drug
phenomir	MIMAT0002836	hsa-miR-526b-3p	Cardiomyopathy, dilated	17606841	disease.drug
phenomir	MIMAT0002838	hsa-miR-525-5p	Cardiomyopathy, dilated	17606841	disease.drug
phenomir	MIMAT0002839	hsa-miR-525-3p	Cardiomyopathy, dilated	17606841	disease.drug
phenomir	MIMAT0005449	hsa-miR-523-5p	Cardiomyopathy, dilated	17606841	disease.drug
phenomir	MIMAT0002840	hsa-miR-523-3p	Cardiomyopathy, dilated	17606841	disease.drug
phenomir	MIMAT0005455	hsa-miR-520c-5p	Cardiomyopathy, dilated	17606841	disease.drug
phenomir	MIMAT0002846	hsa-miR-520c-3p	Cardiomyopathy, dilated	17606841	disease.drug
phenomir	MIMAT0002853	hsa-miR-519d-3p	Stroke, susceptibility to	19888324	disease.drug
phenomir	MIMAT0002855	hsa-miR-520d-5p	Cardiomyopathy, dilated	17606841	disease.drug
phenomir	MIMAT0002856	hsa-miR-520d-3p	Cardiomyopathy, dilated	17606841	disease.drug
phenomir	MIMAT0002867	hsa-miR-520h	Cardiomyopathy, dilated	17606841	disease.drug
phenomir	MIMAT0002870	hsa-miR-499a-5p	Cardiomyopathy, dilated	17606841	disease.drug
phenomir	MIMAT0004772	hsa-miR-499a-3p	Cardiomyopathy, dilated	17606841	disease.drug
phenomir	MIMAT0002870	hsa-miR-499a-5p	Supravalvar aortic stenosis	17712037	disease.drug
phenomir	MIMAT0004772	hsa-miR-499a-3p	Supravalvar aortic stenosis	17712037	disease.drug
phenomir	MIMAT0004773	hsa-miR-500a-5p	Cardiomyopathy, dilated	17606841	disease.drug
phenomir	MIMAT0002871	hsa-miR-500a-3p	Cardiomyopathy, dilated	17606841	disease.drug
phenomir	MIMAT0004773	hsa-miR-500a-5p	Stroke, susceptibility to	19888324	disease.drug
phenomir	MIMAT0002871	hsa-miR-500a-3p	Stroke, susceptibility to	19888324	disease.drug
phenomir	MIMAT0002872	hsa-miR-501-5p	Stroke, susceptibility to	19888324	disease.drug
phenomir	MIMAT0004774	hsa-miR-501-3p	Stroke, susceptibility to	19888324	disease.drug
phenomir	MIMAT0002877	hsa-miR-513a-5p	Stroke, susceptibility to	19888324	disease.drug
phenomir	MIMAT0004777	hsa-miR-513a-3p	Stroke, susceptibility to	19888324	disease.drug
phenomir	MIMAT0002879	hsa-miR-507	Cardiomyopathy, dilated	17606841	disease.drug
phenomir	MIMAT0002888	hsa-miR-532-5p	Stroke, susceptibility to	19888324	disease.drug
phenomir	MIMAT0004780	hsa-miR-532-3p	Stroke, susceptibility to	19888324	disease.drug
phenomir	MIMAT0003180	hsa-miR-487b-3p	Stroke, susceptibility to	19888324	disease.drug
phenomir	MIMAT0004792	hsa-miR-92b-5p	Stroke, susceptibility to	19888324	disease.drug
phenomir	MIMAT0003218	hsa-miR-92b-3p	Stroke, susceptibility to	19888324	disease.drug
phenomir	MIMAT0004794	hsa-miR-551b-5p	Stroke, susceptibility to	19888324	disease.drug
phenomir	MIMAT0003233	hsa-miR-551b-3p	Stroke, susceptibility to	19888324	disease.drug
phenomir	MIMAT0004795	hsa-miR-574-5p	Stroke, susceptibility to	19888324	disease.drug
phenomir	MIMAT0003239	hsa-miR-574-3p	Stroke, susceptibility to	19888324	disease.drug
phenomir	MIMAT0003249	hsa-miR-584-5p	Stroke, susceptibility to	19888324	disease.drug
phenomir	MIMAT0022708	hsa-miR-584-3p	Stroke, susceptibility to	19888324	disease.drug
phenomir	MIMAT0004800	hsa-miR-550a-5p	Stroke, susceptibility to	19888324	disease.drug
phenomir	MIMAT0003257	hsa-miR-550a-3p	Stroke, susceptibility to	19888324	disease.drug
phenomir	MIMAT0003270	hsa-miR-602	Stroke, susceptibility to	19888324	disease.drug
phenomir	MIMAT0004809	hsa-miR-628-5p	Stroke, susceptibility to	19888324	disease.drug
phenomir	MIMAT0003297	hsa-miR-628-3p	Stroke, susceptibility to	19888324	disease.drug
phenomir	MIMAT0003304	hsa-miR-634	Stroke, susceptibility to	19888324	disease.drug
phenomir	MIMAT0003307	hsa-miR-637	Stroke, susceptibility to	19888324	disease.drug
phenomir	MIMAT0003308	hsa-miR-638	Stroke, susceptibility to	19888324	disease.drug
phenomir	MIMAT0003312	hsa-miR-642a-5p	Stroke, susceptibility to	19888324	disease.drug
phenomir	MIMAT0020924	hsa-miR-642a-3p	Stroke, susceptibility to	19888324	disease.drug
phenomir	MIMAT0003322	hsa-miR-652-3p	Stroke, susceptibility to	19888324	disease.drug
phenomir	MIMAT0022709	hsa-miR-652-5p	Stroke, susceptibility to	19888324	disease.drug
phenomir	MIMAT0003333	hsa-miR-549a-3p	Stroke, susceptibility to	19888324	disease.drug
phenomir	MIMAT0005791	hsa-miR-1264	Stroke, susceptibility to	19888324	disease.drug
phenomir	MIMAT0003881	hsa-miR-668-3p	Stroke, susceptibility to	19888324	disease.drug
phenomir	MIMAT0003945	hsa-miR-765	Stroke, susceptibility to	19888324	disease.drug
phenomir	MIMAT0004902	hsa-miR-891a-5p	Stroke, susceptibility to	19888324	disease.drug
phenomir	MIMAT0004903	hsa-miR-300	Stroke, susceptibility to	19888324	disease.drug
phenomir	MIMAT0004916	hsa-miR-888-5p	Stroke, susceptibility to	19888324	disease.drug
phenomir	MIMAT0004917	hsa-miR-888-3p	Stroke, susceptibility to	19888324	disease.drug
phenomir	MIMAT0004945	hsa-miR-744-5p	Stroke, susceptibility to	19888324	disease.drug
phenomir	MIMAT0004946	hsa-miR-744-3p	Stroke, susceptibility to	19888324	disease.drug
phenomir	MIMAT0004949	hsa-miR-877-5p	Stroke, susceptibility to	19888324	disease.drug
phenomir	MIMAT0004950	hsa-miR-877-3p	Stroke, susceptibility to	19888324	disease.drug
phenomir	MIMAT0004952	hsa-miR-665	Stroke, susceptibility to	19888324	disease.drug
phenomir	MIMAT0004976	hsa-miR-933	Stroke, susceptibility to	19888324	disease.drug
phenomir	MIMAT0004982	hsa-miR-939-5p	Stroke, susceptibility to	19888324	disease.drug
phenomir	MIMAT0022939	hsa-miR-939-3p	Stroke, susceptibility to	19888324	disease.drug
phenomir	MIMAT0005829	hsa-miR-1184	Stroke, susceptibility to	19888324	disease.drug
phenomir	MIMAT0005880	hsa-miR-1290	Stroke, susceptibility to	19888324	disease.drug
phenomir	MIMAT0005898	hsa-miR-1246	Stroke, susceptibility to	19888324	disease.drug
phenomir	MIMAT0005906	hsa-miR-1255a	Stroke, susceptibility to	19888324	disease.drug
phenomir	MIMAT0005913	hsa-miR-1261	Stroke, susceptibility to	19888324	disease.drug
phenomir	MIMAT0005918	hsa-miR-1265	Stroke, susceptibility to	19888324	disease.drug
phenomir	MIMAT0005929	hsa-miR-1275	Stroke, susceptibility to	19888324	disease.drug
phenomir	MIMAT0005941	hsa-miR-1284	Stroke, susceptibility to	19888324	disease.drug
phenomir	MIMAT0006767	hsa-miR-1827	Stroke, susceptibility to	19888324	disease.drug

## Sheet: multiMiR_CAD_validated_targets
target_symbol	entrez_ID	database	mature_mirna_acc	mature_mirna_id	target_ensembl	experiment	support_type	pubmed_id	type	SNP_ID	DrugBank.ID	Drug.Name	Drug.Class	ATC.Code	Drug.Sources	Target.Name	Uniprot.ID	Target.Type	Target.Child.Type
ADA	100	mirtarbase	MIMAT0000431	hsa-miR-140-5p	ENSG00000196839	Luciferase reporter assay//Western blot	Functional MTI	24530397	validated		DB00975	Dipyridamole	X06	B01AC07; C01DX20	TTD | DrugBank	Adenosine deaminase	P00813	Enzyme	EC3
CDH2	1000	mirtarbase	MIMAT0000231	hsa-miR-199a-5p	ENSG00000170558	Luciferase reporter assay//Western blot	Functional MTI	25041364	validated
CDH2	1000	mirtarbase	MIMAT0000275	hsa-miR-218-5p	ENSG00000170558	qRT-PCR//Luciferase reporter assay//Western blot	Functional MTI	24705471	validated
CDH2	1000	mirtarbase	MIMAT0000460	hsa-miR-194-5p	ENSG00000170558	Luciferase reporter assay//qRT-PCR//Western blot	Functional MTI	20979124	validated
CDH2	1000	mirtarbase	MIMAT0000460	hsa-miR-194-5p	ENSG00000170558	qRT-PCR//Western blot	Functional MTI	21845495	validated
CDH2	1000	mirtarbase	MIMAT0000437	hsa-miR-145-5p	ENSG00000170558	Luciferase reporter assay//Western blot	Functional MTI	22370644	validated
CDH2	1000	mirtarbase	MIMAT0000430	hsa-miR-138-5p	ENSG00000170558	qRT-PCR	Functional MTI (Weak)	21770894	validated
AKT3	10000	mirtarbase	MIMAT0000069	hsa-miR-16-5p	ENSG00000275199	Luciferase reporter assay	Functional MTI	23233752	validated
AKT3	10000	mirtarbase	MIMAT0000069	hsa-miR-16-5p	ENSG00000117020	Luciferase reporter assay	Functional MTI	23233752	validated
AKT3	10000	mirtarbase	MIMAT0000068	hsa-miR-15a-5p	ENSG00000275199	Luciferase reporter assay	Functional MTI	23233752	validated
AKT3	10000	mirtarbase	MIMAT0000068	hsa-miR-15a-5p	ENSG00000117020	Luciferase reporter assay	Functional MTI	23233752	validated
AKT3	10000	mirtarbase	MIMAT0000086	hsa-miR-29a-3p	ENSG00000275199	Immunohistochemistry//Luciferase reporter assay//qRT-PCR//Western blot	Functional MTI	26512921	validated
AKT3	10000	mirtarbase	MIMAT0000086	hsa-miR-29a-3p	ENSG00000117020	Immunohistochemistry//Luciferase reporter assay//qRT-PCR//Western blot	Functional MTI	26512921	validated
AKT3	10000	mirtarbase	MIMAT0000086	hsa-miR-29a-3p	ENSG00000275199	Luciferase reporter assay//qRT-PCR//Western blot	Functional MTI	26482618	validated
AKT3	10000	mirtarbase	MIMAT0000086	hsa-miR-29a-3p	ENSG00000117020	Luciferase reporter assay//qRT-PCR//Western blot	Functional MTI	26482618	validated
AKT3	10000	mirtarbase	MIMAT0000100	hsa-miR-29b-3p	ENSG00000275199	Luciferase reporter assay	Functional MTI	25784815	validated
AKT3	10000	mirtarbase	MIMAT0000100	hsa-miR-29b-3p	ENSG00000117020	Luciferase reporter assay	Functional MTI	25784815	validated
AKT3	10000	mirtarbase	MIMAT0000417	hsa-miR-15b-5p	ENSG00000275199	Luciferase reporter assay//qRT-PCR//Western blot	Functional MTI	28254819	validated
AKT3	10000	mirtarbase	MIMAT0000417	hsa-miR-15b-5p	ENSG00000117020	Luciferase reporter assay//qRT-PCR//Western blot	Functional MTI	28254819	validated
AKT3	10000	mirtarbase	MIMAT0002853	hsa-miR-519d-3p	ENSG00000275199	Luciferase reporter assay//Western blot	Functional MTI	22262409	validated
AKT3	10000	mirtarbase	MIMAT0002853	hsa-miR-519d-3p	ENSG00000117020	Luciferase reporter assay//Western blot	Functional MTI	22262409	validated
AKT3	10000	mirtarbase	MIMAT0001413	hsa-miR-20b-5p	ENSG00000275199	Luciferase reporter assay//qRT-PCR//Western blot	Functional MTI	27421659	validated
AKT3	10000	mirtarbase	MIMAT0001413	hsa-miR-20b-5p	ENSG00000117020	Luciferase reporter assay//qRT-PCR//Western blot	Functional MTI	27421659	validated
AKT3	10000	mirtarbase	MIMAT0000681	hsa-miR-29c-3p	ENSG00000275199	Luciferase reporter assay//Next Generation Sequencing (NGS)//qRT-PCR	Functional MTI	28160548	validated
AKT3	10000	mirtarbase	MIMAT0000681	hsa-miR-29c-3p	ENSG00000117020	Luciferase reporter assay//Next Generation Sequencing (NGS)//qRT-PCR	Functional MTI	28160548	validated
HOTAIR	100124700	mirtarbase	MIMAT0000760	hsa-miR-331-3p	ENSG00000228630	Flow//Immunohistochemistry//Luciferase reporter assay//qRT-PCR//Western blot	Functional MTI	24775712	validated
HOTAIR	100124700	mirtarbase	MIMAT0000255	hsa-miR-34a-5p	ENSG00000228630	Luciferase reporter assay//qRT-PCR	Functional MTI	23936419	validated
HOTAIR	100124700	mirtarbase	MIMAT0000255	hsa-miR-34a-5p	ENSG00000228630	ChIP-seq//Immunohistochemistry//Immunoprecipitaion//qRT-PCR//Western blot	Functional MTI	26136075	validated
HOTAIR	100124700	mirtarbase	MIMAT0000444	hsa-miR-126-5p	ENSG00000228630	Flow//Luciferase reporter assay//qRT-PCR//Western blot	Functional MTI	27900563	validated
HOTAIR	100124700	mirtarbase	MIMAT0000756	hsa-miR-326	ENSG00000228630	Immunohistochemistry//Luciferase reporter assay//qRT-PCR//Western blot	Functional MTI	26183397	validated
HOTAIR	100124700	mirtarbase	MIMAT0000759	hsa-miR-148b-3p	ENSG00000228630	Luciferase reporter assay//qRT-PCR	Functional MTI	27446363	validated
SOD2	100129518	mirecords	MIMAT0000279	hsa-miR-222-3p	ENSG00000112096	Western blot//Luciferase activity assay		19487542	validated
HDAC6	10013	mirtarbase	MIMAT0000077	hsa-miR-22-3p	ENSG00000094631	Luciferase reporter assay//qRT-PCR//Western blot	Functional MTI	22375943	validated
HDAC6	10013	mirtarbase	MIMAT0000077	hsa-miR-22-3p	ENSG00000094631	Luciferase reporter assay//Western blot	Functional MTI	28195408	validated
CD24	100133941	mirtarbase	MIMAT0000255	hsa-miR-34a-5p	ENSG00000272398	Immunoblot//Immunoprecipitaion//Luciferase reporter assay//qRT-PCR	Functional MTI	23533633	validated
HDAC5	10014	mirtarbase	MIMAT0000443	hsa-miR-125a-5p	ENSG00000108840	Flow//Immunoblot//Luciferase reporter assay//qRT-PCR//Western blot	Functional MTI	25531695	validated
PDCD6	10016	mirtarbase	MIMAT0000261	hsa-miR-183-5p	ENSG00000249915	qRT-PCR	Non-Functional MTI (Weak)	20602797	validated
BCL2L10	10017	mirtarbase	MIMAT0000072	hsa-miR-18a-5p	ENSG00000137875	Luciferase reporter assay	Functional MTI	24184144	validated
BCL2L11	10018	mirecords	MIMAT0000074	hsa-miR-19b-3p	ENSG00000153094	Western blot		18728182	validated
BCL2L11	10018	mirecords	MIMAT0000073	hsa-miR-19a-3p	ENSG00000153094	Western blot		18728182	validated
BCL2L11	10018	mirtarbase	MIMAT0000070	hsa-miR-17-5p	ENSG00000153094	Luciferase reporter assay//Western blot	Functional MTI	19136465	validated
BCL2L11	10018	mirtarbase	MIMAT0000070	hsa-miR-17-5p	ENSG00000153094	qRT-PCR//Western blot//Northern blot//Luciferase reporter assay	Functional MTI	18493594	validated
BCL2L11	10018	mirtarbase	MIMAT0000070	hsa-miR-17-5p	ENSG00000153094	Luciferase reporter assay//Western blot	Functional MTI	20227518	validated
BCL2L11	10018	mirtarbase	MIMAT0000070	hsa-miR-17-5p	ENSG00000153094	qRT-PCR	Functional MTI (Weak)	24901013	validated
BCL2L11	10018	mirtarbase	MIMAT0000073	hsa-miR-19a-3p	ENSG00000153094	Luciferase reporter assay	Functional MTI	18728182	validated
BCL2L11	10018	mirtarbase	MIMAT0000074	hsa-miR-19b-3p	ENSG00000153094	Luciferase reporter assay	Functional MTI	18728182	validated
BCL2L11	10018	mirtarbase	MIMAT0000074	hsa-miR-19b-3p	ENSG00000153094	Luciferase reporter assay	Functional MTI	20190740	validated
BCL2L11	10018	mirtarbase	MIMAT0000075	hsa-miR-20a-5p	ENSG00000153094	Luciferase reporter assay//Western blot	Functional MTI	27888798	validated
BCL2L11	10018	mirtarbase	MIMAT0000080	hsa-miR-24-3p	ENSG00000153094	Western blot	Functional MTI	18308931	validated
BCL2L11	10018	mirtarbase	MIMAT0000080	hsa-miR-24-3p	ENSG00000153094	Luciferase reporter assay//qRT-PCR//Western blot	Functional MTI	26758252	validated
BCL2L11	10018	mirtarbase	MIMAT0000081	hsa-miR-25-3p	ENSG00000153094	Luciferase reporter assay//Microarray//Western blot	Functional MTI	18328430	validated
BCL2L11	10018	mirtarbase	MIMAT0000081	hsa-miR-25-3p	ENSG00000153094	Luciferase reporter assay//Microarray//qRT-PCR//Western blot	Functional MTI	19422085	validated
BCL2L11	10018	mirtarbase	MIMAT0000081	hsa-miR-25-3p	ENSG00000153094	Luciferase reporter assay//qRT-PCR//Western blot	Functional MTI	22076535	validated
BCL2L11	10018	mirtarbase	MIMAT0000081	hsa-miR-25-3p	ENSG00000153094	Flow//Luciferase reporter assay//qRT-PCR//Western blot	Functional MTI	23028803	validated
BCL2L11	10018	mirtarbase	MIMAT0000090	hsa-miR-32-5p	ENSG00000153094	Luciferase reporter assay//qRT-PCR	Functional MTI	18676839	validated
BCL2L11	10018	mirtarbase	MIMAT0000090	hsa-miR-32-5p	ENSG00000153094	qRT-PCR//Western blot	Functional MTI	21816906	validated
BCL2L11	10018	mirtarbase	MIMAT0000090	hsa-miR-32-5p	ENSG00000153094	qRT-PCR	Functional MTI (Weak)	25612549	validated
BCL2L11	10018	mirtarbase	MIMAT0000092	hsa-miR-92a-3p	ENSG00000153094	qRT-PCR//Western blot	Functional MTI	21883694	validated
BCL2L11	10018	mirtarbase	MIMAT0000092	hsa-miR-92a-3p	ENSG00000153094	Immunohistochemistry//In situ hybridization//Luciferase reporter assay//qRT-PCR//Western blot	Functional MTI	22895567	validated
BCL2L11	10018	mirtarbase	MIMAT0000092	hsa-miR-92a-3p	ENSG00000153094	Luciferase reporter assay//Western blot	Functional MTI	24375836	validated
BCL2L11	10018	mirtarbase	MIMAT0000278	hsa-miR-221-3p	ENSG00000153094	Luciferase reporter assay//qRT-PCR//Western blot	Functional MTI	26503209	validated
BCL2L11	10018	mirtarbase	MIMAT0000256	hsa-miR-181a-5p	ENSG00000153094	Luciferase reporter assay//qRT-PCR//Western blot	Functional MTI	20841506	validated
BCL2L11	10018	mirtarbase	MIMAT0000256	hsa-miR-181a-5p	ENSG00000153094	Luciferase reporter assay	Functional MTI	23241956	validated
BCL2L11	10018	mirtarbase	MIMAT0000254	hsa-miR-10b-5p	ENSG00000153094	Luciferase reporter assay//Western blot	Functional MTI	21471404	validated
BCL2L11	10018	mirtarbase	MIMAT0000271	hsa-miR-214-3p	ENSG00000153094	Luciferase reporter assay//qRT-PCR//Western blot	Functional MTI	24465927	validated
BCL2L11	10018	mirtarbase	MIMAT0000243	hsa-miR-148a-3p	ENSG00000153094	Immunoblot//Luciferase reporter assay//qRT-PCR	Functional MTI	24425048	validated
BCL2L11	10018	mirtarbase	MIMAT0000253	hsa-miR-10a-5p	ENSG00000153094	Luciferase reporter assay	Functional MTI	26824181	validated
BCL2L11	10018	mirtarbase	MIMAT0000257	hsa-miR-181b-5p	ENSG00000153094	Luciferase reporter assay//qRT-PCR//Western blot	Functional MTI	26572075	validated
BCL2L11	10018	mirtarbase	MIMAT0002816	hsa-miR-494-3p	ENSG00000153094	Luciferase reporter assay//qRT-PCR//Western blot	Functional MTI	23012423	validated
BCL2L11	10018	mirtarbase	MIMAT0001340	hsa-miR-423-3p	ENSG00000153094	Immunohistochemistry//Luciferase reporter assay//qRT-PCR//Western blot	Functional MTI	28254439	validated
BCL2L11	10018	mirtarbase	MIMAT0000680	hsa-miR-106b-5p	ENSG00000153094	Flow//Luciferase reporter assay//qRT-PCR//Western blot	Functional MTI	23028803	validated
BCL2L11	10018	mirtarbase	MIMAT0000688	hsa-miR-301a-3p	ENSG00000153094	Luciferase reporter assay//Western blot	Functional MTI	22628193	validated
BCL2L11	10018	mirtarbase	MIMAT0000707	hsa-miR-363-3p	ENSG00000153094	Flow//Immunoblot//Luciferase reporter assay//Microarray//qRT-PCR//Western blot	Functional MTI	24805821	validated
HCN4	10021	mirecords	MIMAT0000416	hsa-miR-1-3p	ENSG00000138622	Western blot//activity assay//Luciferase activity assay		18458081	validated
HCN4	10021	mirtarbase	MIMAT0000416	hsa-miR-1-3p	ENSG00000138622	qRT-PCR//Luciferase reporter assay//Western blot//Reporter assay	Functional MTI	18458081	validated
HCN4	10021	mirtarbase	MIMAT0000770	hsa-miR-133b	ENSG00000138622	Reporter assay;Western blot;qRT-PCR;Other	Functional MTI	18458081	validated
HCN4	10021	mirtarbase	MIMAT0000427	hsa-miR-133a-3p	ENSG00000138622	Luciferase reporter assay	Functional MTI	18458081	validated
FRAT1	10023	mirtarbase	MIMAT0004557	hsa-miR-34a-3p	ENSG00000165879	Luciferase reporter assay	Functional MTI	28340489	validated
CDH5	1003	mirtarbase	MIMAT0000099	hsa-miR-101-3p	ENSG00000179776	Luciferase reporter assay//Western blot	Functional MTI	23554480	validated
CDH5	1003	mirtarbase	MIMAT0000268	hsa-miR-211-5p	ENSG00000179776	Luciferase reporter assay	Functional MTI	22235338	validated
CDH5	1003	mirtarbase	MIMAT0000423	hsa-miR-125b-5p	ENSG00000179776	qRT-PCR//Western blot	Functional MTI	22391569	validated
CDH5	1003	mirtarbase	MIMAT0000419	hsa-miR-27b-3p	ENSG00000179776	Luciferase reporter assay	Functional MTI	28396577	validated
HOTTIP	100316868	mirtarbase	MIMAT0000423	hsa-miR-125b-5p		Luciferase reporter assay//qRT-PCR	Functional MTI	25424744	validated
HMGXB4	10042	mirtarbase	MIMAT0000278	hsa-miR-221-3p	ENSG00000100281	Reporter assay;Microarray	Non-Functional MTI	20018759	validated
BBC3	100422832	mirecords	MIMAT0000278	hsa-miR-221-3p	ENSG00000105327	Western blot//Luciferase activity assay		20813046	validated
BBC3	100422832	mirecords	MIMAT0000279	hsa-miR-222-3p	ENSG00000105327	Western blot//Luciferase activity assay		20813046	validated
BBC3	100422899	mirecords	MIMAT0000278	hsa-miR-221-3p	ENSG00000105327	Western blot//Luciferase activity assay		20813046	validated
BBC3	100422899	mirecords	MIMAT0000279	hsa-miR-222-3p	ENSG00000105327	Western blot//Luciferase activity assay		20813046	validated
TOM1	10043	mirecords	MIMAT0000445	hsa-miR-126-3p	ENSG00000100284	Western blot		20083669	validated
TOM1	10043	mirtarbase	MIMAT0000255	hsa-miR-34a-5p	ENSG00000100284	Microarray//qRT-PCR	Functional MTI (Weak)	22815788	validated
TOM1	10043	mirtarbase	MIMAT0000445	hsa-miR-126-3p	ENSG00000100284	Luciferase reporter assay	Non-Functional MTI	18834857	validated
TOM1	10043	mirtarbase	MIMAT0000445	hsa-miR-126-3p	ENSG00000100284	Luciferase reporter assay//qRT-PCR//Western blot//Reporter assay;Western blot	Functional MTI	20083669	validated
TOM1	10043	mirtarbase	MIMAT0000445	hsa-miR-126-3p	ENSG00000100284	Microarray//qRT-PCR	Functional MTI (Weak)	22815788	validated
TOM1	10043	mirtarbase	MIMAT0000451	hsa-miR-150-5p	ENSG00000100284	Microarray//qRT-PCR	Functional MTI (Weak)	22815788	validated
RUNX1	100506403	mirecords	MIMAT0000084	hsa-miR-27a-3p	ENSG00000159216	Western blot		19114653	validated
RUNX1	100506403	mirecords	MIMAT0000070	hsa-miR-17-5p	ENSG00000159216	Western blot		17589498	validated
RUNX1	100506403	mirecords	MIMAT0000070	hsa-miR-17-5p	LRG_482	Western blot		17589498	validated
RUNX1	100506403	mirecords	MIMAT0000075	hsa-miR-20a-5p	ENSG00000159216	Western blot		17589498	validated
RUNX1	100506403	mirecords	MIMAT0000075	hsa-miR-20a-5p	LRG_482	Western blot		17589498	validated
RUNX1	100506403	mirecords	MIMAT0000103	hsa-miR-106a-5p	ENSG00000159216	Western blot		17589498	validated
RUNX1	100506403	mirecords	MIMAT0000103	hsa-miR-106a-5p	LRG_482	Western blot		17589498	validated
RUNX1	100506403	mirecords	MIMAT0000084	hsa-miR-27a-3p	LRG_482	Western blot		19114653	validated
MICA	100507436	mirtarbase	MIMAT0000717	hsa-miR-302c-3p	ENSG00000231225	Flow//Luciferase reporter assay//Western blot	Functional MTI	23820258	validated
MICA	100507436	mirtarbase	MIMAT0000717	hsa-miR-302c-3p	ENSG00000235233	Flow//Luciferase reporter assay//Western blot	Functional MTI	23820258	validated
MICA	100507436	mirtarbase	MIMAT0000717	hsa-miR-302c-3p	ENSG00000183214	Flow//Luciferase reporter assay//Western blot	Functional MTI	23820258	validated
MICA	100507436	mirtarbase	MIMAT0000717	hsa-miR-302c-3p	ENSG00000204520	Flow//Luciferase reporter assay//Western blot	Functional MTI	23820258	validated
MICA	100507436	mirtarbase	MIMAT0000717	hsa-miR-302c-3p	ENSG00000233051	Flow//Luciferase reporter assay//Western blot	Functional MTI	23820258	validated
MICA	100507436	mirtarbase	MIMAT0002846	hsa-miR-520c-3p	ENSG00000231225	Flow//Luciferase reporter assay//Western blot	Functional MTI	23820258	validated
MICA	100507436	mirtarbase	MIMAT0002846	hsa-miR-520c-3p	ENSG00000233051	Flow//Luciferase reporter assay//Western blot	Functional MTI	23820258	validated
MICA	100507436	mirtarbase	MIMAT0002846	hsa-miR-520c-3p	ENSG00000235233	Flow//Luciferase reporter assay//Western blot	Functional MTI	23820258	validated
MICA	100507436	mirtarbase	MIMAT0002846	hsa-miR-520c-3p	ENSG00000183214	Flow//Luciferase reporter assay//Western blot	Functional MTI	23820258	validated
MICA	100507436	mirtarbase	MIMAT0002846	hsa-miR-520c-3p	ENSG00000204520	Flow//Luciferase reporter assay//Western blot	Functional MTI	23820258	validated
UBA2	10054	mirtarbase	MIMAT0000427	hsa-miR-133a-3p	ENSG00000126261	In situ hybridization//Microarray//qRT-PCR//Luciferase reporter assay//Western blot	Functional MTI	24715690	validated
ABCC5	10057	mirtarbase	MIMAT0000242	hsa-miR-129-5p	ENSG00000114770	Immunohistochemistry//Luciferase reporter assay//Microarray//qRT-PCR//Western blot	Functional MTI	25344911	validated
DNM1L	10059	mirtarbase	MIMAT0000076	hsa-miR-21-5p	ENSG00000087470	Luciferase reporter assay//qRT-PCR//Western blot	Functional MTI	28347692	validated
PDCD4	100616113	mirecords	MIMAT0000076	hsa-miR-21-5p	ENSG00000150593	Western blot//activity assay//Luciferase activity assay		18372920	validated
PDCD4	100616113	mirecords	MIMAT0000076	hsa-miR-21-5p	ENSG00000150593	Western blot//activity assay//Luciferase activity assay		18270520	validated
PDCD4	100616113	mirecords	MIMAT0000076	hsa-miR-21-5p	ENSG00000150593	Western blot//activity assay//Luciferase activity assay		17968323	validated
PDCD4	100616113	mirecords	MIMAT0000076	hsa-miR-21-5p	ENSG00000150593	Western blot//activity assay//Luciferase activity assay		17991735	validated
PDCD4	100616113	mirecords	MIMAT0000076	hsa-miR-21-5p	ENSG00000150593	Immunoblot analysis		18850008	validated
PDCD4	100616113	mirecords	MIMAT0000076	hsa-miR-21-5p	ENSG00000150593	Western blot//Luciferase activity assay		19276261	validated
PDCD4	100616113	mirecords	MIMAT0000076	hsa-miR-21-5p	ENSG00000150593	Western blot		19906824	validated
NR1H3	10062	mirtarbase	MIMAT0000646	hsa-miR-155-5p	ENSG00000025434	Luciferase reporter assay//qRT-PCR//Western blot	Functional MTI	27746237	validated
SCAMP3	10067	mirtarbase	MIMAT0000063	hsa-let-7b-5p	ENSG00000263290	qRT-PCR	Functional MTI (Weak)	17942906	validated
SCAMP3	10067	mirtarbase	MIMAT0000063	hsa-let-7b-5p	ENSG00000116521	qRT-PCR	Functional MTI (Weak)	17942906	validated
PTPRU	10076	mirtarbase	MIMAT0004795	hsa-miR-574-5p	ENSG00000060656	Immunoblot	Functional MTI (Weak)	27761023	validated
CDH11	1009	mirtarbase	MIMAT0000419	hsa-miR-27b-3p	ENSG00000140937	Luciferase reporter assay//qRT-PCR//Western blot	Functional MTI	26706910	validated
CDH11	1009	mirtarbase	MIMAT0000617	hsa-miR-200c-3p	ENSG00000140937	Immunohistochemistry//Luciferase reporter assay//Microarray//QRTPCR	Functional MTI	23497265	validated
ARPC5	10092	mirtarbase	MIMAT0000077	hsa-miR-22-3p	ENSG00000162704	Immunohistochemistry//Luciferase reporter assay//qRT-PCR//Western blot//EMSA//Microarray	Functional MTI	22447776	validated
ARPC5	10092	mirtarbase	MIMAT0000089	hsa-miR-31-5p	ENSG00000162704	Luciferase reporter assay//qRT-PCR	Non-Functional MTI	19524507	validated
ARPC5	10092	mirtarbase	MIMAT0000427	hsa-miR-133a-3p	ENSG00000162704	Luciferase reporter assay//Microarray//qRT-PCR//Western blot	Functional MTI	22378351	validated
ARPC3	10094	mirtarbase	MIMAT0000646	hsa-miR-155-5p	ENSG00000111229	Reporter assay;Other	Non-Functional MTI	20584899	validated
ACTR2	10097	mirtarbase	MIMAT0000646	hsa-miR-155-5p	ENSG00000138071	Reporter assay;Other	Non-Functional MTI	20584899	validated
TSPAN3	10099	mirtarbase	MIMAT0000227	hsa-miR-197-3p	ENSG00000140391	Microarray//qRT-PCR	Functional MTI (Weak)	16822819	validated
TSPAN3	10099	mirtarbase	MIMAT0000227	hsa-miR-197-3p	ENSG00000140391	qRT-PCR	Functional MTI (Weak)	28418912	validated
ZEB1	100996668	mirecords	MIMAT0000617	hsa-miR-200c-3p	ENSG00000148516	Western blot		18483486	validated
ZEB1	100996668	mirecords	MIMAT0000617	hsa-miR-200c-3p	ENSG00000148516	Western blot		18483486	validated
PPIF	10105	mirtarbase	MIMAT0000076	hsa-miR-21-5p	ENSG00000108179	Luciferase reporter assay//qRT-PCR	Functional MTI	18829576	validated
CTDSP2	10106	mirtarbase	MIMAT0000440	hsa-miR-191-5p	ENSG00000175215	Immunoprecipitation//In situ hybridization//Luciferase assay//Microarray//Northern blot//QRTPCR//Western blot	Functional MTI	23505378	validated
HIPK3	10114	mirtarbase	MIMAT0000076	hsa-miR-21-5p	ENSG00000110422	Microarray//qRT-PCR	Functional MTI (Weak)	22815788	validated
HIPK3	10114	mirtarbase	MIMAT0000074	hsa-miR-19b-3p	ENSG00000110422	Luciferase reporter assay	Functional MTI	17575136	validated
HIPK3	10114	mirtarbase	MIMAT0000103	hsa-miR-106a-5p	ENSG00000110422	Luciferase reporter assay	Functional MTI	17575136	validated
HIPK3	10114	mirtarbase	MIMAT0000092	hsa-miR-92a-3p	ENSG00000110422	Luciferase reporter assay	Functional MTI	17575136	validated
HIPK3	10114	mirtarbase	MIMAT0001413	hsa-miR-20b-5p	ENSG00000110422	Luciferase reporter assay	Functional MTI	17575136	validated
ARL4C	10123	mirtarbase	MIMAT0000082	hsa-miR-26a-5p	ENSG00000188042	Immunoblot//Luciferase reporter assay//qRT-PCR	Functional MTI	22673513	validated
ARL4C	10123	mirtarbase	MIMAT0000083	hsa-miR-26b-5p	ENSG00000188042	Immunoblot//Luciferase reporter assay//qRT-PCR	Functional MTI	22673513	validated
RASGRP1	10125	mirtarbase	MIMAT0000076	hsa-miR-21-5p	ENSG00000172575	qRT-PCR//Luciferase reporter assay//Western blot	Functional MTI	20483747	validated
RASGRP1	10125	mirtarbase	MIMAT0000086	hsa-miR-29a-3p	ENSG00000172575	Luciferase reporter assay//Western blot	Functional MTI	26794609	validated
FRY	10129	mirtarbase	MIMAT0000759	hsa-miR-148b-3p	ENSG00000073910	Next Generation Sequencing (NGS)//qRT-PCR	Functional MTI (Weak)	27505319	validated
PDIA6	10130	mirtarbase	MIMAT0000451	hsa-miR-150-5p	ENSG00000143870	Microarray//qRT-PCR	Functional MTI (Weak)	22815788	validated
PDIA6	10130	mirtarbase	MIMAT0000461	hsa-miR-195-5p	ENSG00000143870	Microarray//qRT-PCR	Functional MTI (Weak)	22815788	validated
TRAP1	10131	mirtarbase	MIMAT0000092	hsa-miR-92a-3p	ENSG00000126602	CLASH//qRT-PCR	Functional MTI (Weak)	23622248	validated
NAMPT	10135	mirtarbase	MIMAT0000083	hsa-miR-26b-5p	ENSG00000105835	Luciferase reporter assay//qRT-PCR//Western blot	Functional MTI	23922874	validated
NAMPT	10135	mirtarbase	MIMAT0000082	hsa-miR-26a-5p	ENSG00000105835	ELISA//Luciferase reporter assay//qRT-PCR//Western blot	Functional MTI	28276108	validated
NAMPT	10135	mirtarbase	MIMAT0000255	hsa-miR-34a-5p	ENSG00000105835	Luciferase reporter assay//Western blot	Functional MTI	23834033	validated
NAMPT	10135	mirtarbase	MIMAT0000280	hsa-miR-223-3p	ENSG00000105835	Microarray//qRT-PCR	Functional MTI (Weak)	22815788	validated
TOB1	10140	mirtarbase	MIMAT0000275	hsa-miR-218-5p	ENSG00000141232	Luciferase reporter assay	Functional MTI	23060446	validated
TOB1	10140	mirtarbase	MIMAT0000275	hsa-miR-218-5p	ENSG00000141232	Microarray//qRT-PCR//Western blot	Functional MTI	26540468	validated
MBNL2	10150	mirtarbase	MIMAT0000087	hsa-miR-30a-5p	ENSG00000139793	Luciferase reporter assay	Functional MTI	26840300	validated
MBNL2	10150	mirtarbase	MIMAT0000275	hsa-miR-218-5p	ENSG00000139793	qRT-PCR//Western blot	Non-Functional MTI	17998940	validated
MBNL2	10150	mirtarbase	MIMAT0000420	hsa-miR-30b-5p	ENSG00000139793	Luciferase reporter assay	Functional MTI	26840300	validated
MBNL2	10150	mirtarbase	MIMAT0000254	hsa-miR-10b-5p	ENSG00000139793	Luciferase reporter assay	Functional MTI	26881967	validated
MBNL2	10150	mirtarbase	MIMAT0000692	hsa-miR-30e-5p	ENSG00000139793	Luciferase reporter assay	Functional MTI	26840300	validated
MBNL2	10150	mirtarbase	MIMAT0000724	hsa-miR-372-3p	ENSG00000139793	Luciferase reporter assay//Microarray	Functional MTI	19229866	validated
PLXNC1	10154	mirtarbase	MIMAT0000279	hsa-miR-222-3p	ENSG00000136040	Luciferase reporter assay//qRT-PCR//Western blot	Functional MTI	26370254	validated
ATP6AP2	10159	mirtarbase	MIMAT0004597	hsa-miR-140-3p	ENSG00000182220	Luciferase reporter assay//Western blot	Functional MTI	26722475	validated
WASF2	10163	mirtarbase	MIMAT0000449	hsa-miR-146a-5p	ENSG00000158195	Luciferase reporter assay	Functional MTI	23435376	validated
WASF2	10163	mirtarbase	MIMAT0000449	hsa-miR-146a-5p	ENSG00000158195	Immunohistochemistry//qRT-PCR//Western blot	Functional MTI	28387985	validated
CDK2	1017	mirtarbase	MIMAT0000724	hsa-miR-372-3p	ENSG00000123374	FACS//GFP reporter assay//qRT-PCR//Western blot	Functional MTI	21646351	validated
CDK2	1017	mirtarbase	MIMAT0000101	hsa-miR-103a-3p	ENSG00000123374	Luciferase reporter assay//qRT-PCR//Western blot	Functional MTI	20886090	validated
CDK2	1017	mirtarbase	MIMAT0000086	hsa-miR-29a-3p	ENSG00000123374	qRT-PCR//Western blot	Functional MTI	25889078	validated
CDK2	1017	mirtarbase	MIMAT0000280	hsa-miR-223-3p	ENSG00000123374	Flow//Luciferase reporter assay//qRT-PCR//Western blot	Functional MTI	24137330	validated
CDK2	1017	mirtarbase	MIMAT0000724	hsa-miR-372-3p	ENSG00000123374	Luciferase reporter assay//Western blot//qRT-PCR	Functional MTI	23479742	validated
CDK2	1017	mirtarbase	MIMAT0000684	hsa-miR-302a-3p	ENSG00000123374	ChIP-seq//Flow//Microarray//qRT-PCR//Western blot	Functional MTI	24861464	validated
CDK2	1017	mirtarbase	MIMAT0000617	hsa-miR-200c-3p	ENSG00000123374	Immunohistochemistry//Luciferase reporter assay//Microarray//qRT-PCR//Western blot	Functional MTI	26248649	validated
CDK2	1017	mirtarbase	MIMAT0000715	hsa-miR-302b-3p	ENSG00000123374	Flow//Luciferase reporter assay//qRT-PCR//Western blot	Functional MTI	27465546	validated
CDK2	1017	mirtarbase	MIMAT0003308	hsa-miR-638	ENSG00000123374	qRT-PCR//Luciferase reporter assay//Western blot	Functional MTI	25451924	validated
CDK2	1017	mirtarbase	MIMAT0001413	hsa-miR-20b-5p	ENSG00000123374	Immunoblot//Immunoprecipitaion//qRT-PCR	Functional MTI (Weak)	26166554	validated
CDK3	1018	mirtarbase	MIMAT0004564	hsa-miR-214-5p	ENSG00000250506	Luciferase reporter assay//qRT-PCR//Western blot	Functional MTI	26498144	validated
TNK2	10188	mirecords	MIMAT0000252	hsa-miR-7-5p	ENSG00000061938	Western blot		21156648	validated
TNK2	10188	mirtarbase	MIMAT0000080	hsa-miR-24-3p	ENSG00000061938	Luciferase reporter assay//qRT-PCR//Western blot	Functional MTI	28189676	validated
CDK4	1019	mirtarbase	MIMAT0000080	hsa-miR-24-3p	ENSG00000135446	Luciferase reporter assay//Microarray//qRT-PCR//Western blot//Reporter assay;Western blot;qRT-PCR;Other	Functional MTI	19748357	validated
CDK4	1019	mirtarbase	MIMAT0000086	hsa-miR-29a-3p	ENSG00000135446	qRT-PCR//Western blot	Functional MTI	25889078	validated
CDK4	1019	mirtarbase	MIMAT0000255	hsa-miR-34a-5p	ENSG00000135446	Luciferase reporter assay	Functional MTI	19461653	validated
CDK4	1019	mirtarbase	MIMAT0000255	hsa-miR-34a-5p	ENSG00000135446	Luciferase reporter assay//Western blot//Microarray	Functional MTI	17914404	validated
CDK4	1019	mirtarbase	MIMAT0000255	hsa-miR-34a-5p	ENSG00000135446	qRT-PCR	Functional MTI (Weak)	21240262	validated
CDK4	1019	mirtarbase	MIMAT0000255	hsa-miR-34a-5p	ENSG00000135446	Western blot	Functional MTI	21128241	validated
CDK4	1019	mirtarbase	MIMAT0000255	hsa-miR-34a-5p	ENSG00000135446	qRT-PCR	Functional MTI (Weak)	24504520	validated
CDK4	1019	mirtarbase	MIMAT0000416	hsa-miR-1-3p	ENSG00000135446	Luciferase reporter assay//qRT-PCR//Western blot	Functional MTI	28159933	validated
CDK4	1019	mirtarbase	MIMAT0000416	hsa-miR-1-3p	ENSG00000135446	Luciferase reporter assay//qRT-PCR//Western blot	Functional MTI	27247259	validated
CDK4	1019	mirtarbase	MIMAT0000685	hsa-miR-34b-5p	ENSG00000135446	Luciferase reporter assay	Functional MTI	19461653	validated
CDK4	1019	mirtarbase	MIMAT0000684	hsa-miR-302a-3p	ENSG00000135446	Luciferase reporter assay//qRT-PCR//Western blot	Functional MTI	18710938	validated
CDK4	1019	mirtarbase	MIMAT0000437	hsa-miR-145-5p	ENSG00000135446	Luciferase reporter assay//qRT-PCR//Western blot	Functional MTI	21092188	validated
CDK4	1019	mirtarbase	MIMAT0000461	hsa-miR-195-5p	ENSG00000135446	Luciferase reporter assay	Functional MTI	22289176	validated
CDK4	1019	mirtarbase	MIMAT0000461	hsa-miR-195-5p	ENSG00000135446	Luciferase reporter assay//Western blot	Functional MTI	23544130	validated
CDK4	1019	mirtarbase	MIMAT0004676	hsa-miR-34b-3p	ENSG00000135446	Microarray//Western blot//RTPCR	Functional MTI	20924086	validated
CDK4	1019	mirtarbase	MIMAT0002820	hsa-miR-497-5p	ENSG00000135446	Luciferase reporter assay//Western blot	Functional MTI	23544130	validated
CDK4	1019	mirtarbase	MIMAT0002173	hsa-miR-483-3p	ENSG00000135446	Immunoblot//Immunofluorescence//Immunoprecipitaion//Luciferase reporter assay//qRT-PCR	Functional MTI	23429262	validated
CDK4	1019	mirtarbase	MIMAT0002177	hsa-miR-486-5p	ENSG00000135446	Luciferase reporter assay	Functional MTI	27049724	validated
PSME3	10197	mirtarbase	MIMAT0000252	hsa-miR-7-5p	ENSG00000131467	GFP reporter assay	Functional MTI	23762407	validated
PSME3	10197	mirtarbase	MIMAT0000252	hsa-miR-7-5p	ENSG00000131467	Immunohistochemistry//Luciferase reporter assay//qRT-PCR	Functional MTI	24281003	validated
PSME3	10197	mirtarbase	MIMAT0000252	hsa-miR-7-5p	ENSG00000131467	FACS//Immunohistochemistry//Luciferase reporter assay//Microarray//qRT-PCR//Western blot	Functional MTI	24281414	validated
ADAM10	102	mirtarbase	MIMAT0000101	hsa-miR-103a-3p	ENSG00000137845	Luciferase reporter assay//qRT-PCR//Western blot	Functional MTI	28357407	validated
ADAM10	102	mirtarbase	MIMAT0001631	hsa-miR-451a	ENSG00000137845	Luciferase reporter assay//qRT-PCR//Western blot	Functional MTI	25151965	validated
PATJ	10207	mirtarbase	MIMAT0000646	hsa-miR-155-5p	ENSG00000132849	Flow//Immunoblot//Microarray//qRT-PCR	Functional MTI (Weak)	23603793	validated
CDK6	1021	mirecords	MIMAT0000076	hsa-miR-21-5p	ENSG00000105810	Western blot		17991735	validated
CDK6	1021	mirecords	MIMAT0000063	hsa-let-7b-5p	ENSG00000105810	Western blot		17699775	validated
CDK6	1021	mirecords	MIMAT0000069	hsa-miR-16-5p	ENSG00000105810	Western blot		18701644	validated
CDK6	1021	mirecords	MIMAT0001341	hsa-miR-424-5p	ENSG00000105810	Western blot		18701644	validated
CDK6	1021	mirecords	MIMAT0000255	hsa-miR-34a-5p	ENSG00000105810	Western blot		18834855	validated
CDK6	1021	mirecords	MIMAT0000423	hsa-miR-125b-5p	ENSG00000105810	Western blot		19948152	validated
CDK6	1021	mirecords	MIMAT0000104	hsa-miR-107	ENSG00000105810	Western blot		19688090	validated
CDK6	1021	mirecords	MIMAT0000086	hsa-miR-29a-3p	ENSG00000105810	Western blot		19850741	validated
CDK6	1021	mirecords	MIMAT0000100	hsa-miR-29b-3p	ENSG00000105810	Western blot//Luciferase activity assay		19850741	validated
CDK6	1021	mirecords	MIMAT0000100	hsa-miR-29b-3p	ENSG00000105810	Western blot//Luciferase activity assay		19850741	validated
CDK6	1021	mirecords	MIMAT0000100	hsa-miR-29b-3p	ENSG00000105810	Western blot//Luciferase activity assay		19850741	validated
CDK6	1021	mirecords	MIMAT0000461	hsa-miR-195-5p	ENSG00000105810	Western blot//Luciferase activity assay		19441017	validated
CDK6	1021	mirecords	MIMAT0000461	hsa-miR-195-5p	ENSG00000105810	Western blot//Luciferase activity assay		19441017	validated
CDK6	1021	mirecords	MIMAT0000242	hsa-miR-129-5p	ENSG00000105810	Western blot		20404570	validated
CDK6	1021	mirtarbase	MIMAT0000062	hsa-let-7a-5p	ENSG00000105810	Luciferase reporter assay//Western blot//	Functional MTI	24383407	validated
CDK6	1021	mirtarbase	MIMAT0000069	hsa-miR-16-5p	ENSG00000105810	qRT-PCR//flow//Luciferase reporter assay//Western blot	Functional MTI	18701644	validated
CDK6	1021	mirtarbase	MIMAT0000063	hsa-let-7b-5p	ENSG00000105810	Luciferase reporter assay//Microarray//Western blot	Functional MTI	17699775	validated
CDK6	1021	mirtarbase	MIMAT0000086	hsa-miR-29a-3p	ENSG00000105810	qRT-PCR//Western blot	Functional MTI	19850741	validated
CDK6	1021	mirtarbase	MIMAT0000086	hsa-miR-29a-3p	ENSG00000105810	Luciferase reporter assay//qRT-PCR//Western blot//Reporter assay;Western blot;qRT-PCR	Functional MTI	20086245	validated
CDK6	1021	mirtarbase	MIMAT0000086	hsa-miR-29a-3p	ENSG00000105810	Luciferase reporter assay//Western blot	Functional MTI	22493297	validated
CDK6	1021	mirtarbase	MIMAT0000086	hsa-miR-29a-3p	ENSG00000105810	Luciferase reporter assay//qRT-PCR//Western blot	Functional MTI	23245396	validated
CDK6	1021	mirtarbase	MIMAT0000086	hsa-miR-29a-3p	ENSG00000105810	qRT-PCR//Western blot	Functional MTI	25889078	validated
CDK6	1021	mirtarbase	MIMAT0000100	hsa-miR-29b-3p	ENSG00000105810	qRT-PCR//Luciferase reporter assay//Western blot	Functional MTI	19850741	validated
CDK6	1021	mirtarbase	MIMAT0000100	hsa-miR-29b-3p	ENSG00000105810	Luciferase reporter assay//qRT-PCR//Western blot//Reporter assay;Western blot;qRT-PCR	Functional MTI	20086245	validated
CDK6	1021	mirtarbase	MIMAT0000100	hsa-miR-29b-3p	ENSG00000105810	Immunohistochemistry//Luciferase reporter assay//qRT-PCR	Functional MTI	23591808	validated
CDK6	1021	mirtarbase	MIMAT0000100	hsa-miR-29b-3p	ENSG00000105810	GFP reporter assay	Functional MTI	28368401	validated
CDK6	1021	mirtarbase	MIMAT0000100	hsa-miR-29b-3p	ENSG00000105810	Luciferase reporter assay//Western blot	Functional MTI	27230400	validated
CDK6	1021	mirtarbase	MIMAT0000104	hsa-miR-107	ENSG00000105810	Western blot	Functional MTI	19407485	validated
CDK6	1021	mirtarbase	MIMAT0000104	hsa-miR-107	ENSG00000105810	Flow//Immunoblot//Microarray//qRT-PCR//Western blot	Functional MTI	19688090	validated
CDK6	1021	mirtarbase	MIMAT0000104	hsa-miR-107	ENSG00000105810	Luciferase reporter assay//Microarray//Western blot//qRT-PCR	Functional MTI	20833636	validated
CDK6	1021	mirtarbase	MIMAT0000104	hsa-miR-107	ENSG00000105810	Western blot;qRT-PCR	Functional MTI	21264532	validated
CDK6	1021	mirtarbase	MIMAT0000104	hsa-miR-107	ENSG00000105810	Western blot	Functional MTI	23220650	validated
CDK6	1021	mirtarbase	MIMAT0000104	hsa-miR-107	ENSG00000105810	Luciferase reporter assay//qRT-PCR//Western blot	Functional MTI	28393193	validated
CDK6	1021	mirtarbase	MIMAT0000088	hsa-miR-30a-3p	ENSG00000105810	Luciferase reporter assay//qRT-PCR//Western blot//Western blot;qRT-PCR	Functional MTI	16239240	validated
CDK6	1021	mirtarbase	MIMAT0000082	hsa-miR-26a-5p	ENSG00000105810	Luciferase reporter assay//Western blot	Functional MTI	22210897	validated
CDK6	1021	mirtarbase	MIMAT0000083	hsa-miR-26b-5p	ENSG00000105810	Luciferase reporter assay//Western blot	Functional MTI	22210897	validated
CDK6	1021	mirtarbase	MIMAT0000101	hsa-miR-103a-3p	ENSG00000105810	Luciferase reporter assay//Microarray//qRT-PCR//Western blot	Functional MTI	26160438	validated
CDK6	1021	mirtarbase	MIMAT0000242	hsa-miR-129-5p	ENSG00000105810	qRT-PCR//Western blot	Functional MTI	24055727	validated
CDK6	1021	mirtarbase	MIMAT0000255	hsa-miR-34a-5p	ENSG00000105810	qRT-PCR//Luciferase reporter assay//Western blot//Reporter assay	Functional MTI	18406353	validated
CDK6	1021	mirtarbase	MIMAT0000255	hsa-miR-34a-5p	ENSG00000105810	Luciferase reporter assay	Functional MTI	19461653	validated
CDK6	1021	mirtarbase	MIMAT0000255	hsa-miR-34a-5p	ENSG00000105810	qRT-PCR//Western blot//Luciferase reporter assay	Functional MTI	19584398	validated
CDK6	1021	mirtarbase	MIMAT0000255	hsa-miR-34a-5p	ENSG00000105810	Luciferase reporter assay//Western blot//Microarray	Functional MTI	17914404	validated
CDK6	1021	mirtarbase	MIMAT0000255	hsa-miR-34a-5p	ENSG00000105810	Luciferase reporter assay//qRT-PCR//Western blot	Functional MTI	19773441	validated
CDK6	1021	mirtarbase	MIMAT0000255	hsa-miR-34a-5p	ENSG00000105810	Western blot;Other	Functional MTI	21240262	validated
CDK6	1021	mirtarbase	MIMAT0000255	hsa-miR-34a-5p	ENSG00000105810	qRT-PCR//Western blot	Functional MTI	23035210	validated
CDK6	1021	mirtarbase	MIMAT0000275	hsa-miR-218-5p	ENSG00000105810	HITS-CLIP//Luciferase reporter assay//Western blot	Functional MTI	23212916	validated
CDK6	1021	mirtarbase	MIMAT0000271	hsa-miR-214-3p	ENSG00000105810	Immunohistochemistry//Immunoprecipitaion//Luciferase reporter assay//qRT-PCR//Western blot	Functional MTI	23929716	validated
CDK6	1021	mirtarbase	MIMAT0000268	hsa-miR-211-5p	ENSG00000105810	Luciferase reporter assay//Western blot	Functional MTI	25889927	validated
CDK6	1021	mirtarbase	MIMAT0000732	hsa-miR-378a-3p	ENSG00000105810	Luciferase reporter assay//qRT-PCR//Western blot	Functional MTI	23333942	validated
CDK6	1021	mirtarbase	MIMAT0000461	hsa-miR-195-5p	ENSG00000105810	Reporter assay;Western blot;qRT-PCR;Other	Functional MTI	19441017	validated
CDK6	1021	mirtarbase	MIMAT0000461	hsa-miR-195-5p	ENSG00000105810	Luciferase reporter assay//qRT-PCR//Western blot	Functional MTI	23333942	validated
CDK6	1021	mirtarbase	MIMAT0000685	hsa-miR-34b-5p	ENSG00000105810	Luciferase reporter assay	Functional MTI	19461653	validated
CDK6	1021	mirtarbase	MIMAT0000681	hsa-miR-29c-3p	ENSG00000105810	Luciferase reporter assay//qRT-PCR//Western blot//Reporter assay;Western blot;qRT-PCR;Other	Functional MTI	20086245	validated
CDK6	1021	mirtarbase	MIMAT0000455	hsa-miR-185-5p	ENSG00000105810	Flow//Immunoblot//Microarray//qRT-PCR//Western blog	Functional MTI	19688090	validated
CDK6	1021	mirtarbase	MIMAT0000440	hsa-miR-191-5p	ENSG00000105810	Luciferase reporter assay//qRT-PCR//Western blot	Functional MTI	22683624	validated
CDK6	1021	mirtarbase	MIMAT0000437	hsa-miR-145-5p	ENSG00000105810	Immunohistochemistry//Luciferase reporter assay//qRT-PCR//Western blot	Functional MTI	24510775	validated
CDK6	1021	mirtarbase	MIMAT0000437	hsa-miR-145-5p	ENSG00000105810	ChIP-seq//Immunohistochemistry//Luciferase reporter assay//qRT-PCR//Western blot	Functional MTI	25762621	validated
CDK6	1021	mirtarbase	MIMAT0004676	hsa-miR-34b-3p	ENSG00000105810	Luciferase reporter assay//Western blot	Functional MTI	18768788	validated
CDK6	1021	mirtarbase	MIMAT0001341	hsa-miR-424-5p	ENSG00000105810	qRT-PCR//flow//Luciferase reporter assay//Western blot	Functional MTI	18701644	validated
CDK6	1021	mirtarbase	MIMAT0002816	hsa-miR-494-3p	ENSG00000105810	Luciferase reporter assay//Microarray//qRT-PCR//Western blot	Functional MTI	21809359	validated
CDK6	1021	mirtarbase	MIMAT0002807	hsa-miR-491-5p	ENSG00000105810	Luciferase reporter assay	Functional MTI	24747968	validated
CDK6	1021	mirtarbase	MIMAT0001413	hsa-miR-20b-5p	ENSG00000105810	Immunoblot//Immunoprecipitaion//qRT-PCR	Functional MTI (Weak)	26166554	validated
CDK6	1021	mirtarbase	MIMAT0004692	hsa-miR-340-5p	ENSG00000105810	Luciferase reporter assay//qRT-PCR//Western blot	Functional MTI	25817794	validated
CDK6	1021	mirtarbase	MIMAT0004557	hsa-miR-34a-3p	ENSG00000105810	Western blot	Functional MTI	27364974	validated
CDK6	1021	mirtarbase	MIMAT0004615	hsa-miR-195-3p	ENSG00000105810	Microarray//qRT-PCR	Functional MTI (Weak)	27144577	validated
CDK6	1021	mirtarbase	MIMAT0004564	hsa-miR-214-5p	ENSG00000105810	Luciferase reporter assay//qRT-PCR//Western blot	Functional MTI	26498144	validated
CDK6	1021	mirtarbase	MIMAT0004765	hsa-miR-491-3p	ENSG00000105810	Luciferase reporter assay	Functional MTI	24747968	validated
TOPORS	10210	mirtarbase	MIMAT0000076	hsa-miR-21-5p	ENSG00000197579	Luciferase reporter assay//qRT-PCR	Functional MTI	18829576	validated
FLOT1	10211	mirtarbase	MIMAT0000259	hsa-miR-182-5p	ENSG00000232280	Immunohistochemistry//qRT-PCR//Western blot//luciferase reporter assays	Functional MTI	24886554	validated
FLOT1	10211	mirtarbase	MIMAT0000259	hsa-miR-182-5p	ENSG00000206480	Immunohistochemistry//qRT-PCR//Western blot//luciferase reporter assays	Functional MTI	24886554	validated
FLOT1	10211	mirtarbase	MIMAT0000259	hsa-miR-182-5p	ENSG00000224740	Immunohistochemistry//qRT-PCR//Western blot//luciferase reporter assays	Functional MTI	24886554	validated
FLOT1	10211	mirtarbase	MIMAT0000259	hsa-miR-182-5p	ENSG00000137312	Immunohistochemistry//qRT-PCR//Western blot//luciferase reporter assays	Functional MTI	24886554	validated
FLOT1	10211	mirtarbase	MIMAT0000259	hsa-miR-182-5p	ENSG00000223654	Immunohistochemistry//qRT-PCR//Western blot//luciferase reporter assays	Functional MTI	24886554	validated
FLOT1	10211	mirtarbase	MIMAT0000259	hsa-miR-182-5p	ENSG00000230143	Immunohistochemistry//qRT-PCR//Western blot//luciferase reporter assays	Functional MTI	24886554	validated
FLOT1	10211	mirtarbase	MIMAT0000259	hsa-miR-182-5p	ENSG00000206379	Immunohistochemistry//qRT-PCR//Western blot//luciferase reporter assays	Functional MTI	24886554	validated
FLOT1	10211	mirtarbase	MIMAT0000259	hsa-miR-182-5p	ENSG00000236271	Immunohistochemistry//qRT-PCR//Western blot//luciferase reporter assays	Functional MTI	24886554	validated
FLOT1	10211	mirtarbase	MIMAT0002175	hsa-miR-485-5p	ENSG00000232280	Luciferase reporter assay//Western blot//qRT-PCR	Functional MTI	26807169	validated
FLOT1	10211	mirtarbase	MIMAT0002175	hsa-miR-485-5p	ENSG00000206480	Luciferase reporter assay//Western blot//qRT-PCR	Functional MTI	26807169	validated
FLOT1	10211	mirtarbase	MIMAT0002175	hsa-miR-485-5p	ENSG00000137312	Luciferase reporter assay//Western blot//qRT-PCR	Functional MTI	26807169	validated
FLOT1	10211	mirtarbase	MIMAT0002175	hsa-miR-485-5p	ENSG00000223654	Luciferase reporter assay//Western blot//qRT-PCR	Functional MTI	26807169	validated
FLOT1	10211	mirtarbase	MIMAT0002175	hsa-miR-485-5p	ENSG00000230143	Luciferase reporter assay//Western blot//qRT-PCR	Functional MTI	26807169	validated
FLOT1	10211	mirtarbase	MIMAT0002175	hsa-miR-485-5p	ENSG00000206379	Luciferase reporter assay//Western blot//qRT-PCR	Functional MTI	26807169	validated
FLOT1	10211	mirtarbase	MIMAT0002175	hsa-miR-485-5p	ENSG00000236271	Luciferase reporter assay//Western blot//qRT-PCR	Functional MTI	26807169	validated
FLOT1	10211	mirtarbase	MIMAT0002175	hsa-miR-485-5p	ENSG00000224740	Luciferase reporter assay//Western blot//qRT-PCR	Functional MTI	26807169	validated
CTDSPL	10217	mirtarbase	MIMAT0000098	hsa-miR-100-5p	ENSG00000144677	Luciferase reporter assay//Northern blot//qRT-PCR//Western blot	Functional MTI	21643017	validated
CTDSPL	10217	mirtarbase	MIMAT0000256	hsa-miR-181a-5p	ENSG00000144677	qRT-PCR//Luciferase reporter assay//Western blot	Functional MTI	25174404	validated
CDK7	1022	mirtarbase	MIMAT0000232	hsa-miR-199a-3p	ENSG00000277273	Luciferase reporter assay//Western blot	Functional MTI	28400279	validated
CDK7	1022	mirtarbase	MIMAT0000232	hsa-miR-199a-3p	ENSG00000134058	Luciferase reporter assay//Western blot	Functional MTI	28400279	validated
TRIB1	10221	mirtarbase	MIMAT0000281	hsa-miR-224-5p	ENSG00000173334	Microarray/In situ hybridization//Luciferase reporter assay//Western blot //qRT-PCR	Functional MTI	24382668	validated
MSLN	10232	mirtarbase	MIMAT0000076	hsa-miR-21-5p	ENSG00000102854	Luciferase reporter assay	Functional MTI	28125734	validated
CDK8	1024	mirtarbase	MIMAT0000082	hsa-miR-26a-5p	ENSG00000132964	Western blot	Non-Functional MTI	18713946	validated
CDK8	1024	mirtarbase	MIMAT0000104	hsa-miR-107	ENSG00000132964	Luciferase reporter assay//qRT-PCR//Western blot	Functional MTI	25163571	validated
CDK8	1024	mirtarbase	MIMAT0000099	hsa-miR-101-3p	ENSG00000132964	Luciferase reporter assay//Western blot	Functional MTI	26286725	validated
CDK8	1024	mirtarbase	MIMAT0000461	hsa-miR-195-5p	ENSG00000132964	Luciferase reporter assay//qRT-PCR//Western blot	Functional MTI	27347317	validated
CDK9	1025	mirtarbase	MIMAT0000440	hsa-miR-191-5p	ENSG00000136807	Flow//Luciferase reporter assay//Microarray//Next Generation Sequencing (NGS)//qRT-PCR//Western blot	Functional MTI	25992613	validated
SPRY3	10251	mirtarbase	MIMAT0000089	hsa-miR-31-5p	ENSG00000168939	Luciferase reporter assay//qRT-PCR//Western blot	Functional MTI	26657862	validated
SPRY1	10252	mirtarbase	MIMAT0000089	hsa-miR-31-5p	ENSG00000164056	Luciferase reporter assay//qRT-PCR//Western blot	Functional MTI	26657862	validated
SPRY1	10252	mirtarbase	MIMAT0000426	hsa-miR-132-3p	ENSG00000164056	Luciferase reporter assay//Western blot	Functional MTI	25945589	validated
SPRY2	10253	mirtarbase	MIMAT0000076	hsa-miR-21-5p	ENSG00000136158	Luciferase reporter assay	Functional MTI	18508928	validated
SPRY2	10253	mirtarbase	MIMAT0000076	hsa-miR-21-5p	ENSG00000136158	Luciferase reporter assay//qRT-PCR	Functional MTI	21278789	validated
SPRY2	10253	mirtarbase	MIMAT0000076	hsa-miR-21-5p	ENSG00000136158	Luciferase reporter assay	Functional MTI	23239100	validated
SPRY2	10253	mirtarbase	MIMAT0000076	hsa-miR-21-5p	ENSG00000136158	qRT-PCR//Western blot	Functional MTI	25728247	validated
SPRY2	10253	mirtarbase	MIMAT0000078	hsa-miR-23a-3p	ENSG00000136158	ChIP-seq//Luciferase reporter assay//qRT-PCR//Western blot	Functional MTI	23649631	validated
SPRY2	10253	mirtarbase	MIMAT0000084	hsa-miR-27a-3p	ENSG00000136158	Immunohistochemistry//Luciferase reporter assay//Microarray//qRT-PCR//Western blot	Functional MTI	20638779	validated
SPRY2	10253	mirtarbase	MIMAT0000084	hsa-miR-27a-3p	ENSG00000136158	qRT-PCR//Western blot	Functional MTI	23650389	validated
SPRY2	10253	mirtarbase	MIMAT0000084	hsa-miR-27a-3p	ENSG00000136158	ChIP-seq//Luciferase reporter assay//qRT-PCR//Western blot	Functional MTI	23649631	validated
STAM2	10254	mirtarbase	MIMAT0000275	hsa-miR-218-5p	ENSG00000115145	Luciferase reporter assay//qRT-PCR	Non-Functional MTI	19890957	validated
CDKN1A	1026	mirecords	MIMAT0000680	hsa-miR-106b-5p	ENSG00000124762	Western blot		18328430	validated
CDKN1A	1026	mirecords	MIMAT0000093	hsa-miR-93-5p	ENSG00000124762	Western blot		18328430	validated
CDKN1A	1026	mirecords	MIMAT0000680	hsa-miR-106b-5p	ENSG00000124762	Western blot		18212054	validated
CDKN1A	1026	mirecords	MIMAT0000103	hsa-miR-106a-5p	ENSG00000124762	Western blot		19782699	validated
CDKN1A	1026	mirecords	MIMAT0000093	hsa-miR-93-5p	ENSG00000124762	Western blot		19422085	validated
CDKN1A	1026	mirecords	MIMAT0000680	hsa-miR-106b-5p	ENSG00000124762	Western blot		19422085	validated
CDKN1A	1026	mirtarbase	MIMAT0000075	hsa-miR-20a-5p	ENSG00000124762	qRT-PCR//Luciferase reporter assay//Western blot	Functional MTI	20190813	validated
CDKN1A	1026	mirtarbase	MIMAT0000075	hsa-miR-20a-5p	ENSG00000124762	Luciferase reporter assay//qRT-PCR;Other	Functional MTI	18941111	validated
CDKN1A	1026	mirtarbase	MIMAT0000075	hsa-miR-20a-5p	ENSG00000124762	Luciferase reporter assay	Functional MTI	21283765	validated
CDKN1A	1026	mirtarbase	MIMAT0000075	hsa-miR-20a-5p	ENSG00000124762	Luciferase reporter assay//qRT-PCR//Western blot	Functional MTI	23333058	validated
CDKN1A	1026	mirtarbase	MIMAT0000070	hsa-miR-17-5p	ENSG00000124762	qRT-PCR//Luciferase reporter assay//Western blot//Reporter assay	Functional MTI	18212054	validated
CDKN1A	1026	mirtarbase	MIMAT0000070	hsa-miR-17-5p	ENSG00000124762	qRT-PCR//Western blot//Northern blot//Luciferase reporter assay	Functional MTI	18493594	validated
CDKN1A	1026	mirtarbase	MIMAT0000070	hsa-miR-17-5p	ENSG00000124762	qRT-PCR//Luciferase reporter assay//Western blot	Functional MTI	20190813	validated
CDKN1A	1026	mirtarbase	MIMAT0000070	hsa-miR-17-5p	ENSG00000124762	Luciferase reporter assay//qRT-PCR;Other	Functional MTI	18941111	validated
CDKN1A	1026	mirtarbase	MIMAT0000070	hsa-miR-17-5p	ENSG00000124762	Luciferase reporter assay//Western blot	Functional MTI	20227518	validated
CDKN1A	1026	mirtarbase	MIMAT0000070	hsa-miR-17-5p	ENSG00000124762	Luciferase reporter assay	Functional MTI	21283765	validated
CDKN1A	1026	mirtarbase	MIMAT0000070	hsa-miR-17-5p	ENSG00000124762	Luciferase reporter assay//qRT-PCR//Western blot	Functional MTI	23333058	validated
CDKN1A	1026	mirtarbase	MIMAT0000070	hsa-miR-17-5p	ENSG00000124762	Luciferase reporter assay//qRT-PCR//Western blot	Functional MTI	24989082	validated
CDKN1A	1026	mirtarbase	MIMAT0000070	hsa-miR-17-5p	ENSG00000124762	Luciferase reporter assay//qRT-PCR//Western blot	Functional MTI	27774777	validated
CDKN1A	1026	mirtarbase	MIMAT0000070	hsa-miR-17-5p	ENSG00000124762	Luciferase reporter assay//qRT-PCR//Western blot	Functional MTI	26482648	validated
CDKN1A	1026	mirtarbase	MIMAT0000067	hsa-let-7f-5p	ENSG00000124762	qRT-PCR	Functional MTI (Weak)	19956384	validated
CDKN1A	1026	mirtarbase	MIMAT0000062	hsa-let-7a-5p	ENSG00000124762	Western blot	Functional MTI	19818775	validated
CDKN1A	1026	mirtarbase	MIMAT0000077	hsa-miR-22-3p	ENSG00000124762	Luciferase reporter assay//qRT-PCR//Western blot	Functional MTI	23582783	validated
CDKN1A	1026	mirtarbase	MIMAT0000063	hsa-let-7b-5p	ENSG00000124762	Immunoblot//Microarray//qRT-PCR	Functional MTI (Weak)	25578966	validated
CDKN1A	1026	mirtarbase	MIMAT0000093	hsa-miR-93-5p	ENSG00000124762	Luciferase reporter assay//Microarray//Western blot	Functional MTI	18328430	validated
CDKN1A	1026	mirtarbase	MIMAT0000093	hsa-miR-93-5p	ENSG00000124762	qRT-PCR//Luciferase reporter assay//Western blot	Functional MTI	19153141	validated
CDKN1A	1026	mirtarbase	MIMAT0000093	hsa-miR-93-5p	ENSG00000124762	qRT-PCR//Luciferase reporter assay//Western blot	Functional MTI	20190813	validated
CDKN1A	1026	mirtarbase	MIMAT0000093	hsa-miR-93-5p	ENSG00000124762	Luciferase reporter assay//Western blot	Functional MTI	27185265	validated
CDKN1A	1026	mirtarbase	MIMAT0000093	hsa-miR-93-5p	ENSG00000124762	qRT-PCR//Western blot	Functional MTI	28356951	validated
CDKN1A	1026	mirtarbase	MIMAT0000085	hsa-miR-28-5p	ENSG00000124762	qRT-PCR//Luciferase reporter assay//Western blot	Functional MTI	20190813	validated
CDKN1A	1026	mirtarbase	MIMAT0000241	hsa-miR-208a-3p	ENSG00000124762	qRT-PCR//Luciferase reporter assay//Western blot	Functional MTI	20190813	validated
CDKN1A	1026	mirtarbase	MIMAT0000241	hsa-miR-208a-3p	ENSG00000124762	Luciferase reporter assay//Western blot	Functional MTI	26754670	validated
CDKN1A	1026	mirtarbase	MIMAT0000103	hsa-miR-106a-5p	ENSG00000124762	qRT-PCR//Luciferase reporter assay//Western blot//Reporter assay;Other	Functional MTI	18212054	validated
CDKN1A	1026	mirtarbase	MIMAT0000103	hsa-miR-106a-5p	ENSG00000124762	Luciferase reporter assay//Western blot	Functional MTI	19782699	validated
CDKN1A	1026	mirtarbase	MIMAT0000103	hsa-miR-106a-5p	ENSG00000124762	qRT-PCR//Luciferase reporter assay//Western blot	Functional MTI	20190813	validated
CDKN1A	1026	mirtarbase	MIMAT0000103	hsa-miR-106a-5p	ENSG00000124762	qRT-PCR//Luciferase reporter assay//Western blot//Microarray	Functional MTI	20385818	validated
CDKN1A	1026	mirtarbase	MIMAT0000226	hsa-miR-196a-5p	ENSG00000124762	Immunoblot//Luciferase reporter assay	Functional MTI	27880728	validated
CDKN1A	1026	mirtarbase	MIMAT0000680	hsa-miR-106b-5p	ENSG00000124762	qRT-PCR//Western blot	Functional MTI	23803041	validated
CDKN1A	1026	mirtarbase	MIMAT0000259	hsa-miR-182-5p	ENSG00000124762	qRT-PCR//Luciferase reporter assay//Western blot	Non-Functional MTI	20190813	validated
CDKN1A	1026	mirtarbase	MIMAT0000426	hsa-miR-132-3p	ENSG00000124762	qRT-PCR//Luciferase reporter assay//Western blot	Functional MTI	20190813	validated
CDKN1A	1026	mirtarbase	MIMAT0000254	hsa-miR-10b-5p	ENSG00000124762	Luciferase reporter assay//Western blot	Functional MTI	21471404	validated
CDKN1A	1026	mirtarbase	MIMAT0000256	hsa-miR-181a-5p	ENSG00000124762	qRT-PCR//Western blot	Functional MTI	27534652	validated
CDKN1A	1026	mirtarbase	MIMAT0000724	hsa-miR-372-3p	ENSG00000124762	qRT-PCR//Luciferase reporter assay//Western blot//Reporter assay;Other	Functional MTI	18212054	validated
CDKN1A	1026	mirtarbase	MIMAT0000437	hsa-miR-145-5p	ENSG00000124762	qRT-PCR//Luciferase reporter assay//Western blot	Non-Functional MTI	20190813	validated
CDKN1A	1026	mirtarbase	MIMAT0000437	hsa-miR-145-5p	ENSG00000124762	Microarray//qRT-PCR//Western blot	Functional MTI	26540468	validated
CDKN1A	1026	mirtarbase	MIMAT0000707	hsa-miR-363-3p	ENSG00000124762	qRT-PCR//Luciferase reporter assay//Western blot	Functional MTI	20190813	validated
CDKN1A	1026	mirtarbase	MIMAT0000443	hsa-miR-125a-5p	ENSG00000124762	qRT-PCR//Luciferase reporter assay//Western blot	Functional MTI	20190813	validated
CDKN1A	1026	mirtarbase	MIMAT0000680	hsa-miR-106b-5p	ENSG00000124762	Luciferase reporter assay//qRT-PCR	Functional MTI	18676839	validated
CDKN1A	1026	mirtarbase	MIMAT0000680	hsa-miR-106b-5p	ENSG00000124762	Luciferase reporter assay//Microarray//Western blot	Functional MTI	18328430	validated
CDKN1A	1026	mirtarbase	MIMAT0000680	hsa-miR-106b-5p	ENSG00000124762	qRT-PCR//Luciferase reporter assay//Western blot	Functional MTI	19153141	validated
CDKN1A	1026	mirtarbase	MIMAT0000680	hsa-miR-106b-5p	ENSG00000124762	qRT-PCR//Luciferase reporter assay//Western blot	Functional MTI	18212054	validated
CDKN1A	1026	mirtarbase	MIMAT0000680	hsa-miR-106b-5p	ENSG00000124762	qRT-PCR//Luciferase reporter assay//Western blot	Functional MTI	20190813	validated
CDKN1A	1026	mirtarbase	MIMAT0000680	hsa-miR-106b-5p	ENSG00000124762	qRT-PCR//Luciferase reporter assay//Western blot//Microarray	Functional MTI	20385818	validated
CDKN1A	1026	mirtarbase	MIMAT0000680	hsa-miR-106b-5p	ENSG00000124762	Luciferase reporter assay//Microarray//qRT-PCR//Western blot	Functional MTI	19422085	validated
CDKN1A	1026	mirtarbase	MIMAT0000680	hsa-miR-106b-5p	ENSG00000124762	Luciferase reporter assay	Functional MTI	20101223	validated
CDKN1A	1026	mirtarbase	MIMAT0000680	hsa-miR-106b-5p	ENSG00000124762	Luciferase reporter assay	Functional MTI	21283765	validated
CDKN1A	1026	mirtarbase	MIMAT0000680	hsa-miR-106b-5p	ENSG00000124762	Reporter assay;Western blot;qRT-PCR	Functional MTI	20709030	validated
CDKN1A	1026	mirtarbase	MIMAT0000680	hsa-miR-106b-5p	ENSG00000124762	Luciferase reporter assay//qRT-PCR//Western blot	Functional MTI	26238857	validated
CDKN1A	1026	mirtarbase	MIMAT0000684	hsa-miR-302a-3p	ENSG00000124762	Luciferase reporter assay	Functional MTI	20101223	validated
CDKN1A	1026	mirtarbase	MIMAT0000449	hsa-miR-146a-5p	ENSG00000124762	Luciferase reporter assay	Non-Functional MTI	20101223	validated
CDKN1A	1026	mirtarbase	MIMAT0000724	hsa-miR-372-3p	ENSG00000124762	qRT-PCR//Luciferase reporter assay//Western blot	Functional MTI	20190813	validated
CDKN1A	1026	mirtarbase	MIMAT0002853	hsa-miR-519d-3p	ENSG00000124762	Luciferase reporter assay//Western blot	Functional MTI	22262409	validated
CDKN1A	1026	mirtarbase	MIMAT0002867	hsa-miR-520h	ENSG00000124762	qRT-PCR//Luciferase reporter assay//Western blot	Functional MTI	20190813	validated
CDKN1A	1026	mirtarbase	MIMAT0002829	hsa-miR-519e-3p	ENSG00000124762	qRT-PCR//Luciferase reporter assay//Western blot	Functional MTI	20190813	validated
CDKN1A	1026	mirtarbase	MIMAT0002853	hsa-miR-519d-3p	ENSG00000124762	qRT-PCR//Luciferase reporter assay//Western blot	Functional MTI	20190813	validated
CDKN1A	1026	mirtarbase	MIMAT0002827	hsa-miR-515-3p	ENSG00000124762	qRT-PCR//Luciferase reporter assay//Western blot	Functional MTI	20190813	validated
CDKN1A	1026	mirtarbase	MIMAT0001340	hsa-miR-423-3p	ENSG00000124762	qRT-PCR//Luciferase reporter assay//Western blot	Functional MTI	20190813	validated
CDKN1A	1026	mirtarbase	MIMAT0001413	hsa-miR-20b-5p	ENSG00000124762	qRT-PCR//Luciferase reporter assay//Western blot//Reporter assay;Other	Functional MTI	18212054	validated
CDKN1A	1026	mirtarbase	MIMAT0001413	hsa-miR-20b-5p	ENSG00000124762	qRT-PCR//Luciferase reporter assay//Western blot	Functional MTI	20190813	validated
CDKN1A	1026	mirtarbase	MIMAT0002809	hsa-miR-146b-5p	ENSG00000124762	Luciferase reporter assay	Non-Functional MTI	20101223	validated
CDKN1A	1026	mirtarbase	MIMAT0002822	hsa-miR-512-5p	ENSG00000124762	Luciferase reporter assay//qRT-PCR//Western blot	Functional MTI	26648284	validated
CDKN1A	1026	mirtarbase	MIMAT0002890	hsa-miR-299-5p	ENSG00000124762	Luciferase reporter assay//Western blot	Functional MTI	27347210	validated
CDKN1A	1026	mirtarbase	MIMAT0002890	hsa-miR-299-5p	ENSG00000124762	qRT-PCR//Luciferase reporter assay//Western blot	Functional MTI	20190813	validated
ZMPSTE24	10269	mirtarbase	MIMAT0000096	hsa-miR-98-5p	ENSG00000084073	qRT-PCR	Functional MTI (Weak)	17942906	validated
CDKN1B	1027	mirecords	MIMAT0000278	hsa-miR-221-3p	ENSG00000111276	Western blot		17721077	validated
CDKN1B	1027	mirecords	MIMAT0000279	hsa-miR-222-3p	ENSG00000111276	Western blot		17721077	validated
CDKN1B	1027	mirecords	MIMAT0000278	hsa-miR-221-3p	ENSG00000111276	Western blot		18413744	validated
CDKN1B	1027	mirecords	MIMAT0000278	hsa-miR-221-3p	ENSG00000111276	Western blot		18413744	validated
CDKN1B	1027	mirecords	MIMAT0000279	hsa-miR-222-3p	ENSG00000111276	Western blot		18413744	validated
CDKN1B	1027	mirecords	MIMAT0000279	hsa-miR-222-3p	ENSG00000111276	Western blot		18413744	validated
CDKN1B	1027	mirecords	MIMAT0000278	hsa-miR-221-3p	ENSG00000111276	Western blot		18417445	validated
CDKN1B	1027	mirecords	MIMAT0000279	hsa-miR-222-3p	ENSG00000111276	Western blot		18417445	validated
CDKN1B	1027	mirecords	MIMAT0000278	hsa-miR-221-3p	ENSG00000111276	Western blot		17569667	validated
CDKN1B	1027	mirecords	MIMAT0000278	hsa-miR-221-3p	ENSG00000111276	Western blot		17569667	validated
CDKN1B	1027	mirecords	MIMAT0000278	hsa-miR-221-3p	ENSG00000111276	Western blot		17569667	validated
CDKN1B	1027	mirecords	MIMAT0000279	hsa-miR-222-3p	ENSG00000111276	Western blot		17569667	validated
CDKN1B	1027	mirecords	MIMAT0000279	hsa-miR-222-3p	ENSG00000111276	Western blot		17569667	validated
CDKN1B	1027	mirecords	MIMAT0000279	hsa-miR-222-3p	ENSG00000111276	Western blot		17569667	validated
CDKN1B	1027	mirecords	MIMAT0000278	hsa-miR-221-3p	ENSG00000111276	Western blot		17627278	validated
CDKN1B	1027	mirecords	MIMAT0000278	hsa-miR-221-3p	ENSG00000111276	Western blot		18708351	validated
CDKN1B	1027	mirecords	MIMAT0000279	hsa-miR-222-3p	ENSG00000111276	Western blot		18708351	validated
CDKN1B	1027	mirecords	MIMAT0000279	hsa-miR-222-3p	ENSG00000111276	Western blot		19107216	validated
CDKN1B	1027	mirecords	MIMAT0000278	hsa-miR-221-3p	ENSG00000111276	Western blot		19107213	validated
CDKN1B	1027	mirecords	MIMAT0000256	hsa-miR-181a-5p	ENSG00000111276	Western blot		19273599	validated
CDKN1B	1027	mirecords	MIMAT0000690	hsa-miR-296-5p	ENSG00000111276	Western blot		20485139	validated
CDKN1B	1027	mirtarbase	MIMAT0000080	hsa-miR-24-3p	ENSG00000111276	Luciferase reporter assay	Non-Functional MTI	17627278	validated
CDKN1B	1027	mirtarbase	MIMAT0000080	hsa-miR-24-3p	ENSG00000111276	Luciferase reporter assay//qRT-PCR//Western blot	Functional MTI	20816961	validated
CDKN1B	1027	mirtarbase	MIMAT0000080	hsa-miR-24-3p	ENSG00000111276	Flow//Luciferase reporter assay//qRT-PCR//Western blot	Functional MTI	23553486	validated
CDKN1B	1027	mirtarbase	MIMAT0000080	hsa-miR-24-3p	ENSG00000111276	Luciferase reporter assay	Functional MTI	26847530	validated
CDKN1B	1027	mirtarbase	MIMAT0000080	hsa-miR-24-3p	ENSG00000111276	Luciferase reporter assay//qRT-PCR//Western blot	Functional MTI	26044523	validated
CDKN1B	1027	mirtarbase	MIMAT0000063	hsa-let-7b-5p	ENSG00000111276	Immunoblot//Microarray//qRT-PCR	Functional MTI (Weak)	25578966	validated
CDKN1B	1027	mirtarbase	MIMAT0000226	hsa-miR-196a-5p	ENSG00000111276	Luciferase reporter assay	Non-Functional MTI	17627278	validated
CDKN1B	1027	mirtarbase	MIMAT0000226	hsa-miR-196a-5p	ENSG00000111276	Flow//Immunohistochemistry//Luciferase reporter assay//qRT-PCR//Western blot	Functional MTI	22343731	validated
CDKN1B	1027	mirtarbase	MIMAT0000226	hsa-miR-196a-5p	ENSG00000111276	Luciferase reporter assay//qRT-PCR//Western blot	Functional MTI	24423924	validated
CDKN1B	1027	mirtarbase	MIMAT0000279	hsa-miR-222-3p	ENSG00000111276	Luciferase reporter assay//Western blot//Western blot;Other//Northern blot	Functional MTI	17569667	validated
CDKN1B	1027	mirtarbase	MIMAT0000279	hsa-miR-222-3p	ENSG00000111276	Luciferase reporter assay//Reporter assay	Functional MTI	17914108	validated
CDKN1B	1027	mirtarbase	MIMAT0000279	hsa-miR-222-3p	ENSG00000111276	Luciferase reporter assay//Western blot//Reporter assay	Functional MTI	18413744	validated
CDKN1B	1027	mirtarbase	MIMAT0000279	hsa-miR-222-3p	ENSG00000111276	qRT-PCR//Luciferase reporter assay//Western blot	Functional MTI	19153141	validated
CDKN1B	1027	mirtarbase	MIMAT0000279	hsa-miR-222-3p	ENSG00000111276	Western blot//Northern blot	Functional MTI	19107213	validated
CDKN1B	1027	mirtarbase	MIMAT0000279	hsa-miR-222-3p	ENSG00000111276	Luciferase reporter assay//Western blot	Functional MTI	19859555	validated
CDKN1B	1027	mirtarbase	MIMAT0000279	hsa-miR-222-3p	ENSG00000111276	Luciferase reporter assay//qRT-PCR//Western blot	Functional MTI	18417445	validated
CDKN1B	1027	mirtarbase	MIMAT0000279	hsa-miR-222-3p	ENSG00000111276	Luciferase reporter assay	Functional MTI	19150885	validated
CDKN1B	1027	mirtarbase	MIMAT0000279	hsa-miR-222-3p	ENSG00000111276	Luciferase reporter assay	Functional MTI	18983236	validated
CDKN1B	1027	mirtarbase	MIMAT0000279	hsa-miR-222-3p	ENSG00000111276	Luciferase reporter assay	Functional MTI	18246122	validated
CDKN1B	1027	mirtarbase	MIMAT0000279	hsa-miR-222-3p	ENSG00000111276	immunohistochemistry//Microarray//qRT-PCR	Functional MTI (Weak)	20012062	validated
CDKN1B	1027	mirtarbase	MIMAT0000279	hsa-miR-222-3p	ENSG00000111276	Northern blot//qRT-PCR//Western blot	Functional MTI	20018759	validated
CDKN1B	1027	mirtarbase	MIMAT0000279	hsa-miR-222-3p	ENSG00000111276	Immunohistochemistry//In situ hybridization//Luciferase reporter assay//Northern blot//Western blot//Reporter assay;Western blot	Functional MTI	19424584	validated
CDKN1B	1027	mirtarbase	MIMAT0000279	hsa-miR-222-3p	ENSG00000111276	Western blot//Reporter assay	Functional MTI	17721077	validated
CDKN1B	1027	mirtarbase	MIMAT0000279	hsa-miR-222-3p	ENSG00000111276	Luciferase reporter assay	Functional MTI	17627278	validated
CDKN1B	1027	mirtarbase	MIMAT0000279	hsa-miR-222-3p	ENSG00000111276	qRT-PCR//Western blot	Functional MTI	18708351	validated
CDKN1B	1027	mirtarbase	MIMAT0000279	hsa-miR-222-3p	ENSG00000111276	qRT-PCR	Functional MTI (Weak)	23447020	validated
CDKN1B	1027	mirtarbase	MIMAT0000279	hsa-miR-222-3p	ENSG00000111276	Immunofluorescence//Luciferase reporter assay//Western blot	Functional MTI	24137356	validated
CDKN1B	1027	mirtarbase	MIMAT0000278	hsa-miR-221-3p	ENSG00000111276	Luciferase reporter assay//Western blot//Northern blot;Western blot	Functional MTI	17569667	validated
CDKN1B	1027	mirtarbase	MIMAT0000278	hsa-miR-221-3p	ENSG00000111276	Luciferase reporter assay//qRT-PCR//Western blot	Functional MTI	19088079	validated
CDKN1B	1027	mirtarbase	MIMAT0000278	hsa-miR-221-3p	ENSG00000111276	Luciferase reporter assay//Western blot	Functional MTI	18155131	validated
CDKN1B	1027	mirtarbase	MIMAT0000278	hsa-miR-221-3p	ENSG00000111276	Luciferase reporter assay//Reporter assay	Functional MTI	17914108	validated
CDKN1B	1027	mirtarbase	MIMAT0000278	hsa-miR-221-3p	ENSG00000111276	Luciferase reporter assay//Western blot//Reporter assay	Functional MTI	18413744	validated
CDKN1B	1027	mirtarbase	MIMAT0000278	hsa-miR-221-3p	ENSG00000111276	qRT-PCR//Luciferase reporter assay//Western blot	Functional MTI	19153141	validated
CDKN1B	1027	mirtarbase	MIMAT0000278	hsa-miR-221-3p	ENSG00000111276	Western blot//Northern blot	Functional MTI	19107213	validated
CDKN1B	1027	mirtarbase	MIMAT0000278	hsa-miR-221-3p	ENSG00000111276	Luciferase reporter assay//Western blot	Functional MTI	19859555	validated
CDKN1B	1027	mirtarbase	MIMAT0000278	hsa-miR-221-3p	ENSG00000111276	Luciferase reporter assay	Functional MTI	18246122	validated
CDKN1B	1027	mirtarbase	MIMAT0000278	hsa-miR-221-3p	ENSG00000111276	Luciferase reporter assay	Functional MTI	19150885	validated
CDKN1B	1027	mirtarbase	MIMAT0000278	hsa-miR-221-3p	ENSG00000111276	Luciferase reporter assay	Functional MTI	18521080	validated
CDKN1B	1027	mirtarbase	MIMAT0000278	hsa-miR-221-3p	ENSG00000111276	Luciferase reporter assay	Functional MTI	18834855	validated
CDKN1B	1027	mirtarbase	MIMAT0000278	hsa-miR-221-3p	ENSG00000111276	Luciferase reporter assay	Functional MTI	18983236	validated
CDKN1B	1027	mirtarbase	MIMAT0000278	hsa-miR-221-3p	ENSG00000111276	Luciferase reporter assay	Functional MTI	19749093	validated
CDKN1B	1027	mirtarbase	MIMAT0000278	hsa-miR-221-3p	ENSG00000111276	Luciferase reporter assay//qRT-PCR//Western blot	Functional MTI	18417445	validated
CDKN1B	1027	mirtarbase	MIMAT0000278	hsa-miR-221-3p	ENSG00000111276	immunohistochemistry//Microarray//qRT-PCR	Functional MTI (Weak)	20012062	validated
CDKN1B	1027	mirtarbase	MIMAT0000278	hsa-miR-221-3p	ENSG00000111276	Northern blot//qRT-PCR//Western blot	Functional MTI	20018759	validated
CDKN1B	1027	mirtarbase	MIMAT0000278	hsa-miR-221-3p	ENSG00000111276	Immunohistochemistry//In situ hybridization//Luciferase reporter assay//Northern blot//Western blot//Reporter assay;Western blot	Functional MTI	19424584	validated
CDKN1B	1027	mirtarbase	MIMAT0000278	hsa-miR-221-3p	ENSG00000111276	Luciferase reporter assay//qRT-PCR//Western blot//Reporter assay	Functional MTI	17721077	validated
CDKN1B	1027	mirtarbase	MIMAT0000278	hsa-miR-221-3p	ENSG00000111276	Luciferase reporter assay//Western blot	Functional MTI	17627278	validated
CDKN1B	1027	mirtarbase	MIMAT0000278	hsa-miR-221-3p	ENSG00000111276	qRT-PCR//Western blot	Functional MTI	18708351	validated
CDKN1B	1027	mirtarbase	MIMAT0000278	hsa-miR-221-3p	ENSG00000111276	Immunohistochemistry//Luciferase reporter assay//qRT-PCR//Western blot	Functional MTI	24586944	validated
CDKN1B	1027	mirtarbase	MIMAT0000278	hsa-miR-221-3p	ENSG00000111276	Flow//Luciferase reporter assay//qRT-PCR//Western blot	Functional MTI	25436097	validated
CDKN1B	1027	mirtarbase	MIMAT0000256	hsa-miR-181a-5p	ENSG00000111276	Luciferase reporter assay//Western blot//Reporter assay;Western blot;qRT-PCR	Functional MTI	19273599	validated
CDKN1B	1027	mirtarbase	MIMAT0000256	hsa-miR-181a-5p	ENSG00000111276	qRT-PCR//Western blot	Functional MTI	27534652	validated
CDKN1B	1027	mirtarbase	MIMAT0000275	hsa-miR-218-5p	ENSG00000111276	Luciferase reporter assay	Non-Functional MTI	17627278	validated
CDKN1B	1027	mirtarbase	MIMAT0000243	hsa-miR-148a-3p	ENSG00000111276	In situ hybridization//Luciferase reporter assay//Northern blot//Western blot	Functional MTI	21552422	validated
CDKN1B	1027	mirtarbase	MIMAT0000243	hsa-miR-148a-3p	ENSG00000111276	Luciferase reporter assay//Western blot	Functional MTI	27842905	validated
CDKN1B	1027	mirtarbase	MIMAT0000259	hsa-miR-182-5p	ENSG00000111276	Luciferase reporter assay	Functional MTI	23249749	validated
CDKN1B	1027	mirtarbase	MIMAT0000460	hsa-miR-194-5p	ENSG00000111276	Immunohistochemistry//Immunoprecipitation//Luciferase reporter assay//QRTPCR//Westren Blot	Functional MTI	23584484	validated
CDKN1B	1027	mirtarbase	MIMAT0001635	hsa-miR-452-5p	ENSG00000111276	Luciferase reporter assay//Western blot	Functional MTI	24381057	validated
CDKN1B	1027	mirtarbase	MIMAT0004549	hsa-miR-148a-5p	ENSG00000111276	Luciferase reporter assay//Western blot	Functional MTI	27292025	validated
CDKN1B	1027	mirtarbase	MIMAT0004568	hsa-miR-221-5p	ENSG00000111276	Co-immunoprecipitation//Chromatin immunoprecipitation//qRT-PCR//Western blot	Functional MTI	26153983	validated
STUB1	10273	mirtarbase	MIMAT0000076	hsa-miR-21-5p	ENSG00000103266	qRT-PCR//Western blot	Functional MTI	26841045	validated
NET1	10276	mirtarbase	MIMAT0000077	hsa-miR-22-3p	ENSG00000173848	Luciferase reporter assay//qRT-PCR//Western blot	Functional MTI	25041463	validated
CDKN1C	1028	mirecords	MIMAT0000278	hsa-miR-221-3p	ENSG00000129757	Western blot		18413744	validated
CDKN1C	1028	mirecords	MIMAT0000279	hsa-miR-222-3p	ENSG00000129757	Western blot		18413744	validated
CDKN1C	1028	mirecords	MIMAT0000279	hsa-miR-222-3p	ENSG00000129757	Western blot//Luciferase activity assay		19589872	validated
CDKN1C	1028	mirecords	MIMAT0003218	hsa-miR-92b-3p	ENSG00000129757	Western blot		19544458	validated
CDKN1C	1028	mirecords	MIMAT0000278	hsa-miR-221-3p	ENSG00000129757	Western blot		21226887	validated
CDKN1C	1028	mirtarbase	MIMAT0000081	hsa-miR-25-3p	ENSG00000129757	qRT-PCR//Luciferase reporter assay//Western blot	Functional MTI	19153141	validated
CDKN1C	1028	mirtarbase	MIMAT0000081	hsa-miR-25-3p	ENSG00000273707	qRT-PCR//Luciferase reporter assay//Western blot	Functional MTI	19153141	validated
CDKN1C	1028	mirtarbase	MIMAT0000231	hsa-miR-199a-5p	ENSG00000129757	Luciferase reporter assay	Functional MTI	25588980	validated
CDKN1C	1028	mirtarbase	MIMAT0000231	hsa-miR-199a-5p	ENSG00000273707	Luciferase reporter assay	Functional MTI	25588980	validated
CDKN1C	1028	mirtarbase	MIMAT0000279	hsa-miR-222-3p	ENSG00000273707	qRT-PCR//Luciferase reporter assay//Western blot	Functional MTI	19153141	validated
CDKN1C	1028	mirtarbase	MIMAT0000279	hsa-miR-222-3p	ENSG00000129757	Luciferase reporter assay//Western blot//Reporter assay;Other	Functional MTI	18413744	validated
CDKN1C	1028	mirtarbase	MIMAT0000279	hsa-miR-222-3p	ENSG00000273707	Luciferase reporter assay//Western blot//Reporter assay;Other	Functional MTI	18413744	validated
CDKN1C	1028	mirtarbase	MIMAT0000279	hsa-miR-222-3p	ENSG00000129757	qRT-PCR//Luciferase reporter assay//Western blot	Functional MTI	19153141	validated
CDKN1C	1028	mirtarbase	MIMAT0000279	hsa-miR-222-3p	ENSG00000129757	Luciferase reporter assay//Western blot	Functional MTI	19589872	validated
CDKN1C	1028	mirtarbase	MIMAT0000279	hsa-miR-222-3p	ENSG00000273707	Luciferase reporter assay//Western blot	Functional MTI	19589872	validated
CDKN1C	1028	mirtarbase	MIMAT0000279	hsa-miR-222-3p	ENSG00000129757	qRT-PCR	Functional MTI (Weak)	23447020	validated
CDKN1C	1028	mirtarbase	MIMAT0000279	hsa-miR-222-3p	ENSG00000273707	qRT-PCR	Functional MTI (Weak)	23447020	validated
CDKN1C	1028	mirtarbase	MIMAT0000278	hsa-miR-221-3p	ENSG00000129757	Reporter assay//Luciferase reporter assay//qRT-PCR//Western blot//Northern blot	Functional MTI	18521080	validated
CDKN1C	1028	mirtarbase	MIMAT0000278	hsa-miR-221-3p	ENSG00000273707	Reporter assay//Luciferase reporter assay//qRT-PCR//Western blot//Northern blot	Functional MTI	18521080	validated
CDKN1C	1028	mirtarbase	MIMAT0000278	hsa-miR-221-3p	ENSG00000129757	Luciferase reporter assay//Western blot//Reporter assay	Functional MTI	18413744	validated
CDKN1C	1028	mirtarbase	MIMAT0000278	hsa-miR-221-3p	ENSG00000273707	Luciferase reporter assay//Western blot//Reporter assay	Functional MTI	18413744	validated
CDKN1C	1028	mirtarbase	MIMAT0000278	hsa-miR-221-3p	ENSG00000129757	qRT-PCR//Luciferase reporter assay//Western blot	Functional MTI	19153141	validated
CDKN1C	1028	mirtarbase	MIMAT0000278	hsa-miR-221-3p	ENSG00000273707	qRT-PCR//Luciferase reporter assay//Western blot	Functional MTI	19153141	validated
CDKN1C	1028	mirtarbase	MIMAT0000278	hsa-miR-221-3p	ENSG00000129757	Luciferase reporter assay//qRT-PCR//Western blot	Functional MTI	21278784	validated
CDKN1C	1028	mirtarbase	MIMAT0000278	hsa-miR-221-3p	ENSG00000273707	Luciferase reporter assay//qRT-PCR//Western blot	Functional MTI	21278784	validated
CDKN1C	1028	mirtarbase	MIMAT0000278	hsa-miR-221-3p	ENSG00000129757	Reporter assay;Microarray	Functional MTI	20018759	validated
CDKN1C	1028	mirtarbase	MIMAT0000278	hsa-miR-221-3p	ENSG00000273707	Reporter assay;Microarray	Functional MTI	20018759	validated
CDKN1C	1028	mirtarbase	MIMAT0003218	hsa-miR-92b-3p	ENSG00000129757	Luciferase reporter assay//Western blot	Functional MTI	19544458	validated
CDKN1C	1028	mirtarbase	MIMAT0003218	hsa-miR-92b-3p	ENSG00000273707	Luciferase reporter assay//Western blot	Functional MTI	19544458	validated
CDKN1C	1028	mirtarbase	MIMAT0004568	hsa-miR-221-5p	ENSG00000129757	Co-immunoprecipitation//Chromatin immunoprecipitation//qRT-PCR//Western blot	Functional MTI	26153983	validated
CDKN1C	1028	mirtarbase	MIMAT0004568	hsa-miR-221-5p	ENSG00000273707	Co-immunoprecipitation//Chromatin immunoprecipitation//qRT-PCR//Western blot	Functional MTI	26153983	validated
CDKN1C	1028	mirtarbase	MIMAT0004569	hsa-miR-222-5p	ENSG00000129757	Co-immunoprecipitation//Chromatin immunoprecipitation//qRT-PCR//Western blot	Functional MTI	26153983	validated
CDKN1C	1028	mirtarbase	MIMAT0004569	hsa-miR-222-5p	ENSG00000273707	Co-immunoprecipitation//Chromatin immunoprecipitation//qRT-PCR//Western blot	Functional MTI	26153983	validated
SIGMAR1	10280	mirtarbase	MIMAT0000266	hsa-miR-205-5p	ENSG00000147955	Luciferase reporter assay	Non-Functional MTI	20065103	validated
TP53COR1	102800311	mirtarbase	MIMAT0000070	hsa-miR-17-5p		Luciferase reporter assay//qRT-PCR//Western blot	Functional MTI	28391277	validated
CDKN2A	1029	mirecords	MIMAT0000080	hsa-miR-24-3p	ENSG00000147889	Western blot//GFP-Western blot		18365017	validated
CDKN2A	1029	mirecords	MIMAT0000080	hsa-miR-24-3p	ENSG00000147889	Western blot//GFP-Western blot		18365017	validated
CDKN2A	1029	mirecords	MIMAT0000423	hsa-miR-125b-5p	ENSG00000147889	Western blot		20347935	validated
CDKN2A	1029	mirtarbase	MIMAT0000080	hsa-miR-24-3p	ENSG00000147889	qRT-PCR//Western blot//Reporter assay;Other	Functional MTI	18365017	validated
CDKN2A	1029	mirtarbase	MIMAT0000414	hsa-let-7g-5p	ENSG00000147889	qRT-PCR//Luciferase reporter assay//Western blot//Western blot;qRT-PCR;Proteomics;Other	Functional MTI	20309945	validated
CDKN2A	1029	mirtarbase	MIMAT0000423	hsa-miR-125b-5p	ENSG00000147889	Western blot	Functional MTI	20347935	validated
CDKN2A	1029	mirtarbase	MIMAT0000423	hsa-miR-125b-5p	ENSG00000147889	Immunoprecipitation//Luciferase reporter assay//Western blot	Functional MTI	23585871	validated
CDKN2A	1029	mirtarbase	MIMAT0000254	hsa-miR-10b-5p	ENSG00000147889	Luciferase reporter assay//Western blot	Functional MTI	21471404	validated
CDKN2A	1029	mirtarbase	MIMAT0000255	hsa-miR-34a-5p	ENSG00000147889	Western blot	Non-Functional MTI	21128241	validated
PAK4	10298	mirtarbase	MIMAT0000080	hsa-miR-24-3p	ENSG00000130669	Luciferase reporter assay	Functional MTI	23071155	validated
PAK4	10298	mirtarbase	MIMAT0000232	hsa-miR-199a-3p	ENSG00000130669	Luciferase reporter assay//qRT-PCR//Western blot	Functional MTI	26399456	validated
PAK4	10298	mirtarbase	MIMAT0000437	hsa-miR-145-5p	ENSG00000130669	Luciferase reporter assay//qRT-PCR//Western blot	Functional MTI	22766504	validated
PAK4	10298	mirtarbase	MIMAT0004563	hsa-miR-199b-3p	ENSG00000130669	Luciferase reporter assay//qRT-PCR//Western blot	Functional MTI	26399456	validated
ADAR	103	mirtarbase	MIMAT0000070	hsa-miR-17-5p	ENSG00000160710	Luciferase reporter assay	Functional MTI	23728176	validated
ADAR	103	mirtarbase	MIMAT0000416	hsa-miR-1-3p	ENSG00000160710	Luciferase reporter assay//Microarray	Functional MTI	15685193	validated
ADAR	103	mirtarbase	MIMAT0002814	hsa-miR-432-5p	ENSG00000160710	Luciferase reporter assay	Functional MTI	23728176	validated
CDKN2B	1030	mirtarbase	MIMAT0000068	hsa-miR-15a-5p	ENSG00000147883	Luciferase reporter assay//qRT-PCR	Functional MTI	28214350	validated
CDKN2C	1031	mirtarbase	MIMAT0000255	hsa-miR-34a-5p	ENSG00000123080	Reporter assay;qRT-PCR	Functional MTI	21128241	validated
CDKN2D	1032	mirtarbase	MIMAT0000423	hsa-miR-125b-5p	ENSG00000129355	Luciferase reporter assay//qRT-PCR//Western blot	Functional MTI	27763644	validated
CDKN2D	1032	mirtarbase	MIMAT0001631	hsa-miR-451a	ENSG00000129355	Luciferase reporter assay//Western blot	Functional MTI	26019450	validated
IKZF1	10320	mirtarbase	MIMAT0000092	hsa-miR-92a-3p	ENSG00000185811	ELISA//Flow//Immunofluorescence//Luciferase reporter assay//qRT-PCR//Western blot	Functional MTI	25881561	validated
CDKN3	1033	mirtarbase	MIMAT0000449	hsa-miR-146a-5p	ENSG00000100526	Western blot	Non-Functional MTI	19944095	validated
CCL26	10344	mirtarbase	MIMAT0000081	hsa-miR-25-3p	ENSG00000006606	Luciferase reporter assay//qRT-PCR//Western blot	Functional MTI	22431589	validated
KLF2	10365	mirtarbase	MIMAT0000092	hsa-miR-92a-3p	ENSG00000127528	Luciferase reporter assay	Functional MTI	21768538	validated
KLF2	10365	mirtarbase	MIMAT0000092	hsa-miR-92a-3p	ENSG00000127528	Immunohistochemistry//qRT-PCR//Western blot	Functional MTI	27411964	validated
SEMA3A	10371	mirtarbase	MIMAT0000280	hsa-miR-223-3p	ENSG00000075213	qRT-PCR//Western blot	Functional MTI	26348153	validated
IRF9	10379	mirtarbase	MIMAT0000726	hsa-miR-373-3p	ENSG00000213928	Immunoprecipitaion//qRT-PCR//Luciferase reporter assay//Western blot	Functional MTI	25589644	validated
IRF9	10379	mirtarbase	MIMAT0000726	hsa-miR-373-3p	ENSG00000285048	Immunoprecipitaion//qRT-PCR//Luciferase reporter assay//Western blot	Functional MTI	25589644	validated
TUBB3	10381	mirtarbase	MIMAT0000617	hsa-miR-200c-3p	ENSG00000258947	qRT-PCR//Western blot	Functional MTI	23806972	validated
TUBB3	10381	mirtarbase	MIMAT0000617	hsa-miR-200c-3p	ENSG00000258947	qRT-PCR//Luciferase reporter assay//Western blot	Functional MTI	23394580	validated
TUBB3	10381	mirtarbase	MIMAT0000617	hsa-miR-200c-3p	ENSG00000258947	qRT-PCR//Western blot	Functional MTI	28003747	validated
TUBB3	10381	mirtarbase	MIMAT0000617	hsa-miR-200c-3p	ENSG00000258947	ELISA//Immunoblot//Immunocytochemistry//Luciferase reporter assay//Microarray//qRT-PCR	Functional MTI	19435871	validated
TUBB3	10381	mirtarbase	MIMAT0000617	hsa-miR-200c-3p	ENSG00000258947	Western blot	Functional MTI	20049172	validated
TUBB4B	10383	mirtarbase	MIMAT0000087	hsa-miR-30a-5p	ENSG00000188229	Western blot	Functional MTI	23338554	validated
CORO2B	10391	mirtarbase	MIMAT0000455	hsa-miR-185-5p	ENSG00000103647	Flow//Immunoblot//Microarray//qRT-PCR	Functional MTI (Weak)	19688090	validated
DLC1	10395	mirtarbase	MIMAT0000617	hsa-miR-200c-3p	ENSG00000285265	qRT-PCR	Functional MTI (Weak)	26260454	validated
DLC1	10395	mirtarbase	MIMAT0000617	hsa-miR-200c-3p	ENSG00000164741	Western blot//qRT-PCR	Functional MTI	23708087	validated
DLC1	10395	mirtarbase	MIMAT0000617	hsa-miR-200c-3p	ENSG00000285265	Western blot//qRT-PCR	Functional MTI	23708087	validated
DLC1	10395	mirtarbase	MIMAT0000617	hsa-miR-200c-3p	ENSG00000164741	qRT-PCR	Functional MTI (Weak)	26260454	validated
DLC1	10395	mirtarbase	MIMAT0002173	hsa-miR-483-3p	ENSG00000164741	Luciferase reporter assay//qRT-PCR//Western blot	Functional MTI	27366946	validated
DLC1	10395	mirtarbase	MIMAT0002173	hsa-miR-483-3p	ENSG00000285265	Luciferase reporter assay//qRT-PCR//Western blot	Functional MTI	27366946	validated
DLC1	10395	mirtarbase	MIMAT0001536	hsa-miR-429	ENSG00000164741	Luciferase reporter assay//qRT-PCR//Western blot	Functional MTI	27602157	validated
DLC1	10395	mirtarbase	MIMAT0001536	hsa-miR-429	ENSG00000285265	Luciferase reporter assay//qRT-PCR//Western blot	Functional MTI	27602157	validated
ATP8A1	10396	mirtarbase	MIMAT0004597	hsa-miR-140-3p	ENSG00000124406	Immunohistochemistry//Luciferase reporter assay//Northern blot//qRT-PCR//Western blot	Functional MTI	26415732	validated
NDRG1	10397	mirtarbase	MIMAT0000259	hsa-miR-182-5p	ENSG00000104419	Luciferase reporter assay	Functional MTI	23874837	validated
MYL9	10398	mirtarbase	MIMAT0000280	hsa-miR-223-3p	ENSG00000101335	Luciferase reporter assay	Functional MTI	27121304	validated
CDS1	1040	mirtarbase	MIMAT0000280	hsa-miR-223-3p	ENSG00000163624	Microarray//qRT-PCR	Functional MTI (Weak)	22815788	validated
PIAS3	10401	mirtarbase	MIMAT0000076	hsa-miR-21-5p	ENSG00000131788	Luciferase reporter assay	Functional MTI	22316494	validated
PIAS3	10401	mirtarbase	MIMAT0000076	hsa-miR-21-5p	ENSG00000131788	ELISA//qRT-PCR//Western blot	Functional MTI	23998932	validated
PIAS3	10401	mirtarbase	MIMAT0000072	hsa-miR-18a-5p	ENSG00000131788	Immunohistochemistry//In situ hybridization//Luciferase reporter assay//qRT-PCR	Functional MTI	23322197	validated
PIAS3	10401	mirtarbase	MIMAT0000231	hsa-miR-199a-5p	ENSG00000131788	Luciferase reporter assay//qRT-PCR//Western blot	Functional MTI	28120918	validated
PIAS3	10401	mirtarbase	MIMAT0000423	hsa-miR-125b-5p	ENSG00000131788	Luciferase reporter assay//Western blot	Functional MTI	23857508	validated
ST3GAL6	10402	mirtarbase	MIMAT0000082	hsa-miR-26a-5p	ENSG00000064225	Immunohistochemistry//Luciferase reporter assay//qRT-PCR//Western blot	Functional MTI	27906498	validated
BASP1	10409	mirtarbase	MIMAT0000076	hsa-miR-21-5p	ENSG00000176788	Luciferase reporter assay//Quantitative proteomic approach	Functional MTI	19253296	validated
BASP1	10409	mirtarbase	MIMAT0000440	hsa-miR-191-5p	ENSG00000176788	qRT-PCR//Luciferase reporter assay//Immunoblot//Western blot	Functional MTI	25252218	validated
YAP1	10413	mirtarbase	MIMAT0000069	hsa-miR-16-5p	ENSG00000137693	Flow//Luciferase reporter assay//qRT-PCR//Western blot	Functional MTI	25743273	validated
YAP1	10413	mirtarbase	MIMAT0000084	hsa-miR-27a-3p	ENSG00000137693	Luciferase reporter assay//qRT-PCR//Western blot	Functional MTI	27432214	validated
YAP1	10413	mirtarbase	MIMAT0000232	hsa-miR-199a-3p	ENSG00000137693	Luciferase reporter assay//qRT-PCR//Western blot	Functional MTI	27832779	validated
YAP1	10413	mirtarbase	MIMAT0000461	hsa-miR-195-5p	ENSG00000137693	Luciferase reporter assay//qRT-PCR//Western blot	Functional MTI	28356122	validated
YAP1	10413	mirtarbase	MIMAT0000430	hsa-miR-138-5p	ENSG00000137693	Luciferase reporter assay//qRT-PCR//Western blot	Functional MTI	26239136	validated
YAP1	10413	mirtarbase	MIMAT0004749	hsa-miR-424-3p	ENSG00000137693	Luciferase reporter assay//qRT-PCR//Western blot	Functional MTI	27500472	validated
YAP1	10413	mirtarbase	MIMAT0000068	hsa-miR-15a-5p	ENSG00000137693	Flow//Luciferase reporter assay//qRT-PCR//Western blot	Functional MTI	25743273	validated
PRMT5	10419	mirtarbase	MIMAT0000073	hsa-miR-19a-3p	ENSG00000100462	Western blot	Functional MTI	18694959	validated
PRMT5	10419	mirtarbase	MIMAT0000090	hsa-miR-32-5p	ENSG00000100462	Western blot	Functional MTI	18694959	validated
PRMT5	10419	mirtarbase	MIMAT0000081	hsa-miR-25-3p	ENSG00000100462	Western blot	Functional MTI	18694959	validated
PRMT5	10419	mirtarbase	MIMAT0003218	hsa-miR-92b-3p	ENSG00000100462	Western blot	Functional MTI	18694959	validated
ARIH2	10425	mirtarbase	MIMAT0000073	hsa-miR-19a-3p	ENSG00000177479	qRT-PCR	Functional MTI (Weak)	19296935	validated
ARIH2	10425	mirtarbase	MIMAT0000278	hsa-miR-221-3p	ENSG00000177479	Reporter assay;Microarray	Non-Functional MTI	20018759	validated
LYPLA1	10434	mirtarbase	MIMAT0000279	hsa-miR-222-3p	ENSG00000120992	Microarray//qRT-PCR	Functional MTI (Weak)	22815788	validated
CDX1	1044	mirtarbase	MIMAT0000690	hsa-miR-296-5p	ENSG00000113722	Immunohistochemistry//Luciferase reporter assay//Microarray//qRT-PCR//Western blot	Functional MTI	23353818	validated
MCRS1	10445	mirtarbase	MIMAT0000242	hsa-miR-129-5p	ENSG00000187778	qRT-PCR//Western blot	Functional MTI	28105223	validated
FAM3C	10447	mirtarbase	MIMAT0000437	hsa-miR-145-5p	ENSG00000196937	Reporter assay;Microarray	Functional MTI	21351259	validated
CDX2	1045	mirecords	MIMAT0000257	hsa-miR-181b-5p	ENSG00000165556	Western blot//Luciferase activity assay		19585654	validated
CDX2	1045	mirecords	MIMAT0000256	hsa-miR-181a-5p	ENSG00000165556	Western blot//Luciferase activity assay		19585654	validated
CDX2	1045	mirtarbase	MIMAT0000256	hsa-miR-181a-5p	ENSG00000165556	Luciferase reporter assay	Functional MTI	19585654	validated
CDX2	1045	mirtarbase	MIMAT0000265	hsa-miR-204-5p	ENSG00000165556	Luciferase reporter assay	Non-Functional MTI	21225631	validated
CDX2	1045	mirtarbase	MIMAT0000103	hsa-miR-106a-5p	ENSG00000165556	qRT-PCR//Western blot	Functional MTI	25950430	validated
CDX2	1045	mirtarbase	MIMAT0000257	hsa-miR-181b-5p	ENSG00000165556	Luciferase reporter assay	Functional MTI	19585654	validated
CDX2	1045	mirtarbase	MIMAT0001341	hsa-miR-424-5p	ENSG00000165556	Luciferase reporter assay//qRT-PCR//Western blot	Functional MTI	23801117	validated
VAV3	10451	mirtarbase	MIMAT0002870	hsa-miR-499a-5p	ENSG00000134215	Immunofluorescence//Immunohistochemistry//Luciferase reporter assay//qRT-PCR//Western blot	Functional MTI	26972445	validated
TAB1	10454	mirtarbase	MIMAT0004503	hsa-miR-29a-5p	ENSG00000100324	ELISA//Luciferase reporter assay//qRT-PCR//Western blot	Functional MTI	25549087	validated
TAB1	10454	mirtarbase	MIMAT0000083	hsa-miR-26b-5p	ENSG00000100324	Immunofluorescence//Luciferase reporter assay//qRT-PCR//Western blot	Functional MTI	24565101	validated
HAX1	10456	mirtarbase	MIMAT0000280	hsa-miR-223-3p	ENSG00000143575	Luciferase reporter assay//qRT-PCR//Western blot	Functional MTI	27618431	validated
HAX1	10456	mirtarbase	MIMAT0000443	hsa-miR-125a-5p	ENSG00000143575	Luciferase reporter assay//qRT-PCR//Western blot	Functional MTI	27880721	validated
TACC3	10460	mirtarbase	MIMAT0000080	hsa-miR-24-3p	ENSG00000013810	Luciferase reporter assay//Microarray//qRT-PCR//Western blot	Functional MTI	23174883	validated
TACC3	10460	mirtarbase	MIMAT0003393	hsa-miR-425-5p	ENSG00000013810	Luciferase reporter assay//Microarray//qRT-PCR//Western blot	Functional MTI	23174883	validated
MERTK	10461	mirtarbase	MIMAT0000445	hsa-miR-126-3p	ENSG00000153208	ELISA//Flow//Immunohistochemistry//Luciferase reporter assay//Microarray//qRT-PCR//Western blot	Functional MTI	22170610	validated
SEC23A	10484	mirtarbase	MIMAT0000617	hsa-miR-200c-3p	ENSG00000100934	Immunohistochemistry//Luciferase reporter assay//Microarray//QRTPCR	Functional MTI	23497265	validated
SYNCRIP	10492	mirtarbase	MIMAT0002816	hsa-miR-494-3p	ENSG00000135316	Luciferase reporter assay//Western blot	Functional MTI	24823364	validated
CARM1	10498	mirtarbase	MIMAT0000068	hsa-miR-15a-5p	ENSG00000142453	Luciferase reporter assay//qRT-PCR//Western blot	Functional MTI	24530761	validated
CARM1	10498	mirtarbase	MIMAT0000280	hsa-miR-223-3p	ENSG00000142453	ChIP-seq//Flow//Luciferase reporter assay//qRT-PCR//Western blot	Functional MTI	24332853	validated
CEBPA	1050	mirtarbase	MIMAT0000416	hsa-miR-1-3p	ENSG00000245848	Luciferase reporter assay	Functional MTI	18818206	validated
CEBPA	1050	mirtarbase	MIMAT0000423	hsa-miR-125b-5p	ENSG00000245848	Luciferase reporter assay//qRT-PCR//Western blot	Functional MTI	25982911	validated
CEBPA	1050	mirtarbase	MIMAT0000256	hsa-miR-181a-5p	ENSG00000245848	Luciferase reporter assay	Functional MTI	27673564	validated
CEBPA	1050	mirtarbase	MIMAT0000430	hsa-miR-138-5p	ENSG00000245848	qRT-PCR	Functional MTI (Weak)	20486779	validated
SEMA4D	10507	mirtarbase	MIMAT0000271	hsa-miR-214-3p	ENSG00000187764	Luciferase reporter assay//qRT-PCR//Western blot	Functional MTI	26718213	validated
CEBPB	1051	mirecords	MIMAT0000646	hsa-miR-155-5p	ENSG00000172216	Western blot//Luciferase activity assay		19887047	validated
CEBPB	1051	mirtarbase	MIMAT0000064	hsa-let-7c-5p	ENSG00000172216	Luciferase reporter assay	Functional MTI	23667114	validated
CEBPB	1051	mirtarbase	MIMAT0000076	hsa-miR-21-5p	ENSG00000172216	Luciferase reporter assay//Western blot	Functional MTI	25327529	validated
CEBPB	1051	mirtarbase	MIMAT0000646	hsa-miR-155-5p	ENSG00000172216	Luciferase reporter assay//qRT-PCR	Functional MTI	21813606	validated
CEBPB	1051	mirtarbase	MIMAT0000255	hsa-miR-34a-5p	ENSG00000172216	Luciferase reporter assay//Reporter assay	Non-Functional MTI	20598588	validated
CEBPB	1051	mirtarbase	MIMAT0000646	hsa-miR-155-5p	ENSG00000172216	Luciferase reporter assay	Functional MTI	18367535	validated
CEBPB	1051	mirtarbase	MIMAT0000646	hsa-miR-155-5p	ENSG00000172216	Microarray//qRT-PCR//Western blot	Functional MTI	19193853	validated
CEBPB	1051	mirtarbase	MIMAT0000646	hsa-miR-155-5p	ENSG00000172216	Luciferase reporter assay//qRT-PCR//Western blot	Functional MTI	20427544	validated
CEBPB	1051	mirtarbase	MIMAT0000646	hsa-miR-155-5p	ENSG00000172216	Luciferase reporter assay	Functional MTI	19596814	validated
CEBPB	1051	mirtarbase	MIMAT0000646	hsa-miR-155-5p	ENSG00000172216	ELISA//Immunoblot//Immunocytochemistry//Immunofluorescence//Luciferase reporter assay//qRT-PCR	Functional MTI	19887047	validated
CEBPB	1051	mirtarbase	MIMAT0000646	hsa-miR-155-5p	ENSG00000172216	Western blot	Functional MTI	23749759	validated
CEBPB	1051	mirtarbase	MIMAT0000646	hsa-miR-155-5p	ENSG00000172216	Chip//ELISA//Luciferase reporter assay//QRTPCR//Western blot	Functional MTI	23612310	validated
CEBPB	1051	mirtarbase	MIMAT0000440	hsa-miR-191-5p	ENSG00000172216	Luciferase reporter assay//qRT-PCR//Western blot	Functional MTI	25094047	validated
CEBPB	1051	mirtarbase	MIMAT0000440	hsa-miR-191-5p	ENSG00000172216	Luciferase reporter assay//qRT-PCR//Western blot	Functional MTI	25784653	validated
CEBPB	1051	mirtarbase	MIMAT0000727	hsa-miR-374a-5p	ENSG00000172216	Luciferase reporter assay	Functional MTI	23468252	validated
FBLN5	10516	mirtarbase	MIMAT0000617	hsa-miR-200c-3p	ENSG00000140092	Luciferase reporter assay	Functional MTI	22685266	validated
FBLN5	10516	mirtarbase	MIMAT0000617	hsa-miR-200c-3p	ENSG00000140092	Luciferase reporter assay//Western blot	Functional MTI	22569286	validated
CEBPD	1052	mirtarbase	MIMAT0000428	hsa-miR-135a-5p	ENSG00000221869	Luciferase reporter assay//Microarray//qRT-PCR//Western blot	Functional MTI	25554493	validated
DDX17	10521	mirtarbase	MIMAT0000437	hsa-miR-145-5p	ENSG00000100201	Luciferase reporter assay//Northern blot//qRT-PCR//Western blot	Functional MTI	22876303	validated
ATG7	10533	mirtarbase	MIMAT0000103	hsa-miR-106a-5p	ENSG00000197548	Luciferase reporter assay//qRT-PCR//Western blot	Functional MTI	27981410	validated
ATG7	10533	mirtarbase	MIMAT0000255	hsa-miR-34a-5p	ENSG00000197548	Flow//Immunofluorescence//In situ hybridization//qRT-PCR//Western blot	Functional MTI	26313360	validated
ATG7	10533	mirtarbase	MIMAT0000267	hsa-miR-210-3p	ENSG00000197548	Luciferase reporter assay//qRT-PCR//Western blot	Functional MTI	26563733	validated
ZNRD2	10534	mirtarbase	MIMAT0004569	hsa-miR-222-5p	ENSG00000173465	Luciferase reporter assay//qRT-PCR//Western blot	Functional MTI	26398571	validated
ZNRD2	10534	mirtarbase	MIMAT0004568	hsa-miR-221-5p	ENSG00000173465	qRT-PCR//Western blot	Functional MTI	25955843	validated
ZNRD2	10534	mirtarbase	MIMAT0000226	hsa-miR-196a-5p	ENSG00000173465	Luciferase reporter assay//qRT-PCR//Western blot	Functional MTI	27678369	validated
ZNRD2	10534	mirtarbase	MIMAT0000279	hsa-miR-222-3p	ENSG00000173465	Immunofluorescence//Immunohistochemistry//Luciferase reporter assay//qRT-PCR//Western blot	Functional MTI	26446789	validated
ZNRD2	10534	mirtarbase	MIMAT0000451	hsa-miR-150-5p	ENSG00000173465	qRT-PCR//Luciferase reporter assay//Western blot	Functional MTI	25435958	validated
ZNRD2	10534	mirtarbase	MIMAT0000080	hsa-miR-24-3p	ENSG00000173465	Luciferase reporter assay//Northern blot//qRT-PCR//Western blot	Functional MTI	24314651	validated
UBD	10537	mirtarbase	MIMAT0000080	hsa-miR-24-3p	ENSG00000231968	qRT-PCR;Microarray	Functional MTI (Weak)	19748357	validated
UBD	10537	mirtarbase	MIMAT0000080	hsa-miR-24-3p	ENSG00000206513	qRT-PCR;Microarray	Functional MTI (Weak)	19748357	validated
UBD	10537	mirtarbase	MIMAT0000080	hsa-miR-24-3p	ENSG00000226898	qRT-PCR;Microarray	Functional MTI (Weak)	19748357	validated
UBD	10537	mirtarbase	MIMAT0000080	hsa-miR-24-3p	ENSG00000228913	qRT-PCR;Microarray	Functional MTI (Weak)	19748357	validated
UBD	10537	mirtarbase	MIMAT0000080	hsa-miR-24-3p	ENSG00000206468	qRT-PCR;Microarray	Functional MTI (Weak)	19748357	validated
UBD	10537	mirtarbase	MIMAT0000080	hsa-miR-24-3p	ENSG00000224654	qRT-PCR;Microarray	Functional MTI (Weak)	19748357	validated
UBD	10537	mirtarbase	MIMAT0000080	hsa-miR-24-3p	ENSG00000213886	qRT-PCR;Microarray	Functional MTI (Weak)	19748357	validated
LAMTOR5	10542	mirtarbase	MIMAT0002872	hsa-miR-501-5p	ENSG00000134248	Luciferase reporter assay//qRT-PCR//Western blot	Functional MTI	23266610	validated
ARL6IP5	10550	mirtarbase	MIMAT0000437	hsa-miR-145-5p	ENSG00000144746	Reporter assay;Microarray	Functional MTI	21351259	validated
ARL6IP5	10550	mirtarbase	MIMAT0000646	hsa-miR-155-5p	ENSG00000144746	Reporter assay;Other	Non-Functional MTI	20584899	validated
HTATIP2	10553	mirtarbase	MIMAT0000254	hsa-miR-10b-5p	ENSG00000109854	Luciferase reporter assay//qRT-PCR//Western blot	Functional MTI	24096486	validated
AGPAT2	10555	mirtarbase	MIMAT0000080	hsa-miR-24-3p	ENSG00000169692	GFP reporter assay	Functional MTI	23578572	validated
SPTLC1	10558	mirtarbase	MIMAT0000437	hsa-miR-145-5p	ENSG00000090054	Luciferase reporter assay	Functional MTI	25354783	validated
OLFM4	10562	mirtarbase	MIMAT0000101	hsa-miR-103a-3p	ENSG00000102837	Luciferase reporter assay//qRT-PCR//Western blot	Functional MTI	28320108	validated
OLFM4	10562	mirtarbase	MIMAT0002177	hsa-miR-486-5p	ENSG00000102837	In situ hybridization//Luciferase reporter assay//Microarray//qRT-PCR//Western blot	Functional MTI	21415212	validated
ARFGEF1	10565	mirtarbase	MIMAT0004588	hsa-miR-27b-5p	ENSG00000066777	Luciferase reporter assay//Western blot	Functional MTI	26473412	validated
SLC34A2	10568	mirtarbase	MIMAT0004982	hsa-miR-939-5p	ENSG00000157765	Flow//Immunohistochemistry//Luciferase reporter assay//qRT-PCR//Western blot	Functional MTI	28114937	validated
SIVA1	10572	mirtarbase	MIMAT0000073	hsa-miR-19a-3p	ENSG00000184990	Luciferase reporter assay//qRT-PCR//Western blot	Functional MTI	26367773	validated
CCT7	10574	mirtarbase	MIMAT0000092	hsa-miR-92a-3p	ENSG00000135624	CLASH//qRT-PCR	Functional MTI (Weak)	23622248	validated
TXNRD2	10587	mirtarbase	MIMAT0000071	hsa-miR-17-3p	ENSG00000184470	Luciferase reporter assay//Quantitative proteomic approach//Western blot	Functional MTI	21203553	validated
TXNRD2	10587	mirtarbase	MIMAT0000071	hsa-miR-17-3p	ENSG00000184470	qRT-PCR//Western blot	Functional MTI	27505139	validated
TRAPPC2B	10597	mirtarbase	MIMAT0000419	hsa-miR-27b-3p	ENSG00000256060	Luciferase reporter assay	Non-Functional MTI	18835392	validated
TRAPPC2B	10597	mirtarbase	MIMAT0002888	hsa-miR-532-5p	ENSG00000256060	Luciferase reporter assay	Non-Functional MTI	18835392	validated
PDLIM5	10611	mirtarbase	MIMAT0000646	hsa-miR-155-5p	ENSG00000163110	Western blot	Functional MTI	20584899	validated
PDLIM5	10611	mirtarbase	MIMAT0000427	hsa-miR-133a-3p	ENSG00000163110	Luciferase reporter assay//qRT-PCR//Western blot	Functional MTI	23968734	validated
ARID3B	10620	mirecords	MIMAT0000443	hsa-miR-125a-5p	ENSG00000179361	Western blot		19881956	validated
ARID3B	10620	mirtarbase	MIMAT0000423	hsa-miR-125b-5p	ENSG00000179361	Luciferase reporter assay	Functional MTI	22307404	validated
ARID3B	10620	mirtarbase	MIMAT0000443	hsa-miR-125a-5p	ENSG00000179361	Immunofluorescence//qRT-PCR//Western blot	Functional MTI	19881956	validated
POLR3G	10622	mirtarbase	MIMAT0000280	hsa-miR-223-3p	ENSG00000113356	Luciferase reporter assay	Functional MTI	24324762	validated
TXNIP	10628	mirtarbase	MIMAT0000428	hsa-miR-135a-5p	ENSG00000265972	Luciferase reporter assay	Functional MTI	26885264	validated
TXNIP	10628	mirtarbase	MIMAT0000724	hsa-miR-372-3p	ENSG00000265972	Microarray//qRT-PCR	Functional MTI (Weak)	22660396	validated
TXNIP	10628	mirtarbase	MIMAT0000265	hsa-miR-204-5p	ENSG00000265972	Luciferase reporter assay	Functional MTI	27121770	validated
TXNIP	10628	mirtarbase	MIMAT0000268	hsa-miR-211-5p	ENSG00000265972	Luciferase reporter assay	Functional MTI	27121770	validated
TXNIP	10628	mirtarbase	MIMAT0000726	hsa-miR-373-3p	ENSG00000265972	Luciferase reporter assay//qRT-PCR//Western blot	Functional MTI	21271679	validated
TXNIP	10628	mirtarbase	MIMAT0000726	hsa-miR-373-3p	ENSG00000265972	Luciferase reporter assay//Western blot	Functional MTI	26196741	validated
CENPF	1063	mirtarbase	MIMAT0000266	hsa-miR-205-5p	ENSG00000117724	Immunohistochemistry//Luciferase reporter assay//qRT-PCR//Western blot	Functional MTI	26059417	validated
CENPF	1063	mirtarbase	MIMAT0004549	hsa-miR-148a-5p	ENSG00000117724	Luciferase reporter assay//Western blot	Functional MTI	27292025	validated
PDPN	10630	mirtarbase	MIMAT0000707	hsa-miR-363-3p	ENSG00000162493	Luciferase reporter assay	Functional MTI	23246488	validated
POSTN	10631	mirtarbase	MIMAT0000067	hsa-let-7f-5p	ENSG00000133110	Flow//Luciferase reporter assay//qRT-PCR//Western blot	Functional MTI	25735962	validated
LEFTY1	10637	mirtarbase	MIMAT0000684	hsa-miR-302a-3p	ENSG00000243709	Immunohistochemistry//Luciferase reporter assay//Microarray//Northern blot//qRT-PCR//Western blot	Functional MTI	21266536	validated
LEFTY1	10637	mirtarbase	MIMAT0000726	hsa-miR-373-3p	ENSG00000243709	Luciferase reporter assay//qRT-PCR//Western blot	Functional MTI	22020335	validated
LEFTY1	10637	mirtarbase	MIMAT0000724	hsa-miR-372-3p	ENSG00000243709	Luciferase reporter assay//qRT-PCR//Western blot	Functional MTI	22020335	validated
IGF2BP1	10642	mirecords	MIMAT0000414	hsa-let-7g-5p	ENSG00000159217	Western blot		18413726	validated
IGF2BP1	10642	mirtarbase	MIMAT0000063	hsa-let-7b-5p	ENSG00000159217	Immunoblot//qRT-PCR//Western blot	Functional MTI	21252116	validated
IGF2BP1	10642	mirtarbase	MIMAT0000063	hsa-let-7b-5p	ENSG00000159217	Immunofluorescence//Luciferase reporter assay//qRT-PCR//Western blot	Functional MTI	23824794	validated
IGF2BP1	10642	mirtarbase	MIMAT0000062	hsa-let-7a-5p	ENSG00000159217	Immunoblot//qRT-PCR//Western blot	Functional MTI	21252116	validated
IGF2BP1	10642	mirtarbase	MIMAT0000414	hsa-let-7g-5p	ENSG00000159217	Western blot//Reporter assay;Other	Functional MTI	18413726	validated
IGF2BP1	10642	mirtarbase	MIMAT0000414	hsa-let-7g-5p	ENSG00000159217	qRT-PCR;Other	Functional MTI (Weak)	21618519	validated
IGF2BP1	10642	mirtarbase	MIMAT0002807	hsa-miR-491-5p	ENSG00000159217	Luciferase reporter assay	Functional MTI	27158341	validated
IGF2BP3	10643	mirtarbase	MIMAT0000255	hsa-miR-34a-5p	ENSG00000136231	Immunohistochemistry//Luciferase reporter assay//qRT-PCR//Western blot	Functional MTI	28399871	validated
IGF2BP3	10643	mirtarbase	MIMAT0000242	hsa-miR-129-5p	ENSG00000136231	Luciferase reporter assay//qRT-PCR//Western blot	Functional MTI	26510428	validated
IGF2BP3	10643	mirtarbase	MIMAT0000433	hsa-miR-142-5p	ENSG00000136231	Microarray//qRT-PCR	Functional MTI (Weak)	28296904	validated
IGF2BP2	10644	mirtarbase	MIMAT0000063	hsa-let-7b-5p	ENSG00000073792	Immunohistochemistry//Luciferase reporter assay//QRTPCR//Western blot	Functional MTI	23482325	validated
KHDRBS1	10657	mirtarbase	MIMAT0022693	hsa-miR-204-3p	ENSG00000121774	Luciferase reporter assay//qRT-PCR//Western blot//Immunofluorescent Assay	Functional MTI	26656364	validated
CXCR6	10663	mirtarbase	MIMAT0000703	hsa-miR-361-5p	ENSG00000172215	Luciferase reporter assay	Functional MTI	26872014	validated
CTCF	10664	mirtarbase	MIMAT0000278	hsa-miR-221-3p	ENSG00000102974	Luciferase reporter assay//QRTPCR//Western blot	Functional MTI	23630541	validated
GNA13	10672	mirtarbase	MIMAT0000089	hsa-miR-31-5p	ENSG00000120063	Luciferase reporter assay//qRT-PCR//Western blot	Functional MTI	25889182	validated
EBP	10682	mirtarbase	MIMAT0000275	hsa-miR-218-5p	ENSG00000147155	qRT-PCR//Western blot	Non-Functional MTI	17998940	validated
ADCY1	107	mirtarbase	MIMAT0000269	hsa-miR-212-3p	ENSG00000164742	Luciferase reporter assay	Functional MTI	25766675	validated
POLD3	10714	mirtarbase	MIMAT0000451	hsa-miR-150-5p	ENSG00000077514	Immunofluorescence//Luciferase reporter assay//qRT-PCR	Functional MTI	27862371	validated
TBR1	10716	mirtarbase	MIMAT0000417	hsa-miR-15b-5p	ENSG00000136535	Western blot	Functional MTI	27499071	validated
NFAT5	10725	mirtarbase	MIMAT0000449	hsa-miR-146a-5p	ENSG00000102908	Luciferase reporter assay	Functional MTI	25515214	validated
NFAT5	10725	mirtarbase	MIMAT0000080	hsa-miR-24-3p	ENSG00000102908	qRT-PCR	Functional MTI (Weak)	19296935	validated
NFAT5	10725	mirtarbase	MIMAT0000089	hsa-miR-31-5p	ENSG00000102908	Luciferase reporter assay//qRT-PCR	Non-Functional MTI	19524507	validated
NFAT5	10725	mirtarbase	MIMAT0000268	hsa-miR-211-5p	ENSG00000102908	Luciferase reporter assay//Microarray//qRT-PCR//Western blot	Functional MTI	24039954	validated
CFL2	1073	mirecords	MIMAT0000076	hsa-miR-21-5p	ENSG00000165410	Western blot		17991735	validated
CFL2	1073	mirecords	MIMAT0000076	hsa-miR-21-5p	ENSG00000165410	Western blot		17991735	validated
CFL2	1073	mirtarbase	MIMAT0000617	hsa-miR-200c-3p	ENSG00000165410	Immunohistochemistry//Luciferase reporter assay//Microarray//QRTPCR	Functional MTI	23497265	validated
SIX2	10736	mirtarbase	MIMAT0000257	hsa-miR-181b-5p	ENSG00000170577	Luciferase reporter assay//qRT-PCR//Western blot	Functional MTI	24055707	validated
MAP3K2	10746	mirtarbase	MIMAT0000082	hsa-miR-26a-5p	ENSG00000169967	GFP reporter assay//Luciferase reporter assay//Western blot	Functional MTI	20080666	validated
MAP3K2	10746	mirtarbase	MIMAT0000456	hsa-miR-186-5p	ENSG00000169967	Luciferase reporter assay//qRT-PCR//Western blot	Functional MTI	27498924	validated
CTSC	1075	mirtarbase	MIMAT0000231	hsa-miR-199a-5p	ENSG00000109861	Luciferase reporter assay	Functional MTI	23201090	validated
CHL1	10752	mirtarbase	MIMAT0000253	hsa-miR-10a-5p	ENSG00000134121	Luciferase reporter assay	Functional MTI	22634495	validated
CHL1	10752	mirtarbase	MIMAT0000259	hsa-miR-182-5p	ENSG00000134121	Luciferase reporter assay/QRTPCR///Western blot	Functional MTI	24971532	validated
TRAF3IP2	10758	mirtarbase	MIMAT0000087	hsa-miR-30a-5p	ENSG00000056972	Luciferase reporter assay//qRT-PCR//Western blot	Functional MTI	26376209	validated
NES	10763	mirtarbase	MIMAT0000423	hsa-miR-125b-5p	ENSG00000132688	Luciferase reporter assay	Functional MTI	23016664	validated
NES	10763	mirtarbase	MIMAT0002814	hsa-miR-432-5p	ENSG00000132688	Flow//Immunocytochemistry//Luciferase reporter assay//qRT-PCR//Western blot	Functional MTI	24657437	validated
KDM5B	10765	mirtarbase	MIMAT0000086	hsa-miR-29a-3p	ENSG00000117139	Luciferase reporter assay//qRT-PCR//Western blot	Functional MTI	26131109	validated
KDM5B	10765	mirtarbase	MIMAT0000460	hsa-miR-194-5p	ENSG00000117139	Luciferase reporter assay//qRT-PCR//Western blot	Functional MTI	27874950	validated
KDM5B	10765	mirtarbase	MIMAT0000460	hsa-miR-194-5p	ENSG00000117139	Luciferase reporter assay//qRT-PCR//Western blot	Functional MTI	27480251	validated
KDM5B	10765	mirtarbase	MIMAT0001341	hsa-miR-424-5p	ENSG00000117139	Luciferase reporter assay	Functional MTI	28082020	validated
TOB2	10766	mirtarbase	MIMAT0000684	hsa-miR-302a-3p	ENSG00000183864	Luciferase reporter assay	Functional MTI	22012620	validated
TOB2	10766	mirtarbase	MIMAT0000732	hsa-miR-378a-3p	ENSG00000183864	Immunoblot//Luciferase reporter assay//qRT-PCR	Functional MTI	21242960	validated
PLK2	10769	mirtarbase	MIMAT0000419	hsa-miR-27b-3p	ENSG00000145632	Luciferase reporter assay	Functional MTI	26910911	validated
PLK2	10769	mirtarbase	MIMAT0000445	hsa-miR-126-3p	ENSG00000145632	Luciferase reporter assay//qRT-PCR	Functional MTI	18832181	validated
PLK2	10769	mirtarbase	MIMAT0000445	hsa-miR-126-3p	ENSG00000145632	Luciferase reporter assay//qRT-PCR//Western blot	Functional MTI	24969300	validated
SRSF10	10772	mirtarbase	MIMAT0000681	hsa-miR-29c-3p	ENSG00000188529	Luciferase reporter assay//Reporter assay	Functional MTI	18390668	validated
NEK6	10783	mirtarbase	MIMAT0000078	hsa-miR-23a-3p	ENSG00000119408	Luciferase reporter assay	Functional MTI	24942805	validated
WDR4	10785	mirtarbase	MIMAT0000081	hsa-miR-25-3p	ENSG00000160193	Luciferase reporter assay//qRT-PCR//Western blot	Functional MTI	21953056	validated
CFTR	1080	mirtarbase	MIMAT0000099	hsa-miR-101-3p	ENSG00000001626	Immunoblot//Immunohistochemistry//Luciferase reporter assay//qRT-PCR	Functional MTI	23226399	validated
CFTR	1080	mirtarbase	MIMAT0000280	hsa-miR-223-3p	ENSG00000001626	Luciferase reporter assay//qRT-PCR	Functional MTI	23436935	validated
CFTR	1080	mirtarbase	MIMAT0000436	hsa-miR-144-3p	ENSG00000001626	Immunoblot//Immunohistochemistry//Luciferase reporter assay//qRT-PCR	Functional MTI	23226399	validated
CFTR	1080	mirtarbase	MIMAT0000437	hsa-miR-145-5p	ENSG00000001626	Luciferase reporter assay//qRT-PCR	Functional MTI	23436935	validated
CFTR	1080	mirtarbase	MIMAT0002816	hsa-miR-494-3p	ENSG00000001626	Luciferase reporter assay//qRT-PCR	Functional MTI	23436935	validated
STARD10	10809	mirtarbase	MIMAT0003308	hsa-miR-638	ENSG00000214530	Immunoblot//Luciferase reporter assay//qRT-PCR	Functional MTI	28412359	validated
WASF3	10810	mirtarbase	MIMAT0000089	hsa-miR-31-5p	ENSG00000132970	GFP reporter assay//Immunoblot//qRT-PCR	Functional MTI	21105030	validated
WASF3	10810	mirtarbase	MIMAT0000275	hsa-miR-218-5p	ENSG00000132970	Luciferase reporter assay//qRT-PCR//Western blot	Functional MTI	27642088	validated
WASF3	10810	mirtarbase	MIMAT0001536	hsa-miR-429	ENSG00000132970	Luciferase reporter assay	Functional MTI	19801681	validated
FRS2	10818	mirtarbase	MIMAT0000416	hsa-miR-1-3p	ENSG00000166225	Luciferase reporter assay//qRT-PCR//Western blot	Functional MTI	23939491	validated
PPP1R13L	10848	mirtarbase	MIMAT0000454	hsa-miR-184	ENSG00000104881	Luciferase reporter assay	Functional MTI	28012196	validated
PGRMC1	10857	mirtarbase	MIMAT0000096	hsa-miR-98-5p	ENSG00000101856	Luciferase reporter assay//qRT-PCR//Western blot	Functional MTI	22492871	validated
SLC22A7	10864	mirtarbase	MIMAT0000086	hsa-miR-29a-3p	ENSG00000137204	EMSA//Luciferase reporter assay//qRT-PCR//Western blot	Functional MTI	26428001	validated
SMR3B	10879	mirtarbase	MIMAT0002817	hsa-miR-495-3p	ENSG00000171201	qRT-PCR//Western blot	Functional MTI	25475733	validated
PPARGC1A	10891	mirtarbase	MIMAT0000078	hsa-miR-23a-3p	ENSG00000109819	Luciferase reporter assay	Functional MTI	22318941	validated
PPARGC1A	10891	mirtarbase	MIMAT0000425	hsa-miR-130a-3p	ENSG00000109819	Luciferase reporter assay//Northern blot//qRT-PCR//Western blot	Functional MTI	25595716	validated
PPARGC1A	10891	mirtarbase	MIMAT0002176	hsa-miR-485-3p	ENSG00000109819	Luciferase reporter assay	Functional MTI	27010860	validated
PPARGC1A	10891	mirtarbase	MIMAT0002175	hsa-miR-485-5p	ENSG00000109819	Luciferase reporter assay	Functional MTI	27010860	validated
PPARGC1A	10891	mirtarbase	MIMAT0000691	hsa-miR-130b-3p	ENSG00000109819	Luciferase reporter assay//qRT-PCR//Western blot	Functional MTI	23868745	validated
MALT1	10892	mirtarbase	MIMAT0000082	hsa-miR-26a-5p	ENSG00000172175	Western blot	Functional MTI	27025651	validated
MMP24	10893	mirtarbase	MIMAT0000100	hsa-miR-29b-3p	ENSG00000125966	Luciferase reporter assay//qRT-PCR	Functional MTI	21305051	validated
MMP24	10893	mirtarbase	MIMAT0000681	hsa-miR-29c-3p	ENSG00000125966	Luciferase reporter assay//qRT-PCR	Functional MTI	21305051	validated
BLCAP	10904	mirtarbase	MIMAT0000430	hsa-miR-138-5p	ENSG00000166619	Luciferase reporter assay//Microarray	Functional MTI	22921398	validated
COPS8	10920	mirtarbase	MIMAT0000067	hsa-let-7f-5p	ENSG00000198612	Western blot	Functional MTI	21530537	validated
COPS8	10920	mirtarbase	MIMAT0000064	hsa-let-7c-5p	ENSG00000198612	Western blot	Functional MTI	21530537	validated
COPS8	10920	mirtarbase	MIMAT0000415	hsa-let-7i-5p	ENSG00000198612	Western blot	Functional MTI	21530537	validated
COPS8	10920	mirtarbase	MIMAT0000449	hsa-miR-146a-5p	ENSG00000198612	In situ hybridization//Luciferase reporter assay//qRT-PCR//Western blot	Functional MTI	22992343	validated
COPS8	10920	mirtarbase	MIMAT0004485	hsa-let-7e-3p	ENSG00000198612	Western blot	Functional MTI	21530537	validated
FASTK	10922	mirtarbase	MIMAT0000103	hsa-miR-106a-5p	ENSG00000164896	Luciferase reporter assay//Microarray//qRT-PCR//Western blot	Non-Functional MTI	24013584	validated
PRDX3	10935	mirtarbase	MIMAT0000082	hsa-miR-26a-5p	ENSG00000165672	Luciferase reporter assay	Functional MTI	24828865	validated
PRDX3	10935	mirtarbase	MIMAT0000418	hsa-miR-23b-3p	ENSG00000165672	Luciferase reporter assay	Functional MTI	24828865	validated
MSL3	10943	mirtarbase	MIMAT0000092	hsa-miR-92a-3p	ENSG00000005302	CLASH//qRT-PCR	Functional MTI (Weak)	23622248	validated
BTG3	10950	mirtarbase	MIMAT0002877	hsa-miR-513a-5p	ENSG00000154640	Luciferase reporter assay//qRT-PCR//Western blot	Functional MTI	24252134	validated
BTG3	10950	mirtarbase	MIMAT0002877	hsa-miR-513a-5p	ENSG00000281484	Luciferase reporter assay//qRT-PCR//Western blot	Functional MTI	24252134	validated
CBX1	10951	mirtarbase	MIMAT0000267	hsa-miR-210-3p	ENSG00000108468	immunoprecipitaion//Microarray//qRT-PCR	Functional MTI (Weak)	19826008	validated
SERINC3	10955	mirtarbase	MIMAT0000265	hsa-miR-204-5p	ENSG00000132824	Luciferase reporter assay//Microarray//qRT-PCR	Functional MTI	21282569	validated
SERINC3	10955	mirtarbase	MIMAT0000268	hsa-miR-211-5p	ENSG00000132824	Luciferase reporter assay//Microarray//qRT-PCR//Western blot	Functional MTI	24039954	validated
RAB40B	10966	mirtarbase	MIMAT0000265	hsa-miR-204-5p	ENSG00000141542	Luciferase reporter assay//Microarray//qRT-PCR	Functional MTI	21282569	validated
RAB40B	10966	mirtarbase	MIMAT0000265	hsa-miR-204-5p	ENSG00000141542	Luciferase reporter assay//qRT-PCR//Western blot	Functional MTI	25790780	validated
FERMT2	10979	mirtarbase	MIMAT0000430	hsa-miR-138-5p	ENSG00000073712	Luciferase reporter assay//qRT-PCR//Western blot	Functional MTI	26474967	validated
COPS6	10980	mirtarbase	MIMAT0000067	hsa-let-7f-5p	ENSG00000168090	Western blot	Functional MTI	21530537	validated
COPS6	10980	mirtarbase	MIMAT0000064	hsa-let-7c-5p	ENSG00000168090	Western blot	Functional MTI	21530537	validated
COPS6	10980	mirtarbase	MIMAT0000415	hsa-let-7i-5p	ENSG00000168090	Western blot	Functional MTI	21530537	validated
COPS6	10980	mirtarbase	MIMAT0004485	hsa-let-7e-3p	ENSG00000168090	Western blot	Functional MTI	21530537	validated
COPS5	10987	mirtarbase	MIMAT0000080	hsa-miR-24-3p	ENSG00000121022	Luciferase reporter assay	Functional MTI	27157611	validated
IL24	11009	mirtarbase	MIMAT0000266	hsa-miR-205-5p	ENSG00000162892	Luciferase reporter assay//qRT-PCR//Western blot	Functional MTI	20737563	validated
IL24	11009	mirtarbase	MIMAT0000266	hsa-miR-205-5p	ENSG00000162892	Luciferase reporter assay	Functional MTI	23212344	validated
RBPMS	11030	mirtarbase	MIMAT0004494	hsa-miR-21-3p	ENSG00000157110	Luciferase reporter assay	Functional MTI	27166999	validated
CHD1	1105	mirtarbase	MIMAT0000082	hsa-miR-26a-5p	ENSG00000153922	Luciferase reporter assay//Western blot	Functional MTI	24735615	validated
CHD1	1105	mirtarbase	MIMAT0000460	hsa-miR-194-5p	ENSG00000153922	Luciferase reporter assay//Microarray//qRT-PCR	Functional MTI	28217257	validated
WWP1	11059	mirtarbase	MIMAT0000076	hsa-miR-21-5p	ENSG00000123124	qRT-PCR//Western blot	Functional MTI	22227207	validated
WWP1	11059	mirtarbase	MIMAT0003249	hsa-miR-584-5p	ENSG00000123124	Flow//Immunofluorescence//Immunohistochemistry//Luciferase reporter assay//qRT-PCR//Western blot	Functional MTI	28431583	validated
UBE2C	11065	mirtarbase	MIMAT0000075	hsa-miR-20a-5p	ENSG00000175063	Luciferase reporter assay//qRT-PCR//Western blot	Functional MTI	25760688	validated
UBE2C	11065	mirtarbase	MIMAT0000070	hsa-miR-17-5p	ENSG00000175063	Luciferase reporter assay//qRT-PCR//Western blot	Functional MTI	25760688	validated
TRIM31	11074	mirtarbase	MIMAT0004586	hsa-miR-15b-3p	ENSG00000226402	Immunohistochemistry//Luciferase reporter assay//qRT-PCR//Western blot	Functional MTI	26202983	validated
TRIM31	11074	mirtarbase	MIMAT0004586	hsa-miR-15b-3p	ENSG00000233573	Immunohistochemistry//Luciferase reporter assay//qRT-PCR//Western blot	Functional MTI	26202983	validated
TRIM31	11074	mirtarbase	MIMAT0004586	hsa-miR-15b-3p	ENSG00000204616	Immunohistochemistry//Luciferase reporter assay//qRT-PCR//Western blot	Functional MTI	26202983	validated
TRIM31	11074	mirtarbase	MIMAT0004586	hsa-miR-15b-3p	ENSG00000223531	Immunohistochemistry//Luciferase reporter assay//qRT-PCR//Western blot	Functional MTI	26202983	validated
TRIM31	11074	mirtarbase	MIMAT0004586	hsa-miR-15b-3p	ENSG00000224168	Immunohistochemistry//Luciferase reporter assay//qRT-PCR//Western blot	Functional MTI	26202983	validated
TRIM31	11074	mirtarbase	MIMAT0004586	hsa-miR-15b-3p	ENSG00000225130	Immunohistochemistry//Luciferase reporter assay//qRT-PCR//Western blot	Functional MTI	26202983	validated
TRIM31	11074	mirtarbase	MIMAT0004586	hsa-miR-15b-3p	ENSG00000137397	Immunohistochemistry//Luciferase reporter assay//qRT-PCR//Western blot	Functional MTI	26202983	validated
TRIM31	11074	mirtarbase	MIMAT0004586	hsa-miR-15b-3p	ENSG00000224542	Immunohistochemistry//Luciferase reporter assay//qRT-PCR//Western blot	Functional MTI	26202983	validated
CHD4	1108	mirtarbase	MIMAT0002807	hsa-miR-491-5p	ENSG00000111642	Luciferase reporter assay	Non-Functional MTI	20065103	validated
CACFD1	11094	mirtarbase	MIMAT0000092	hsa-miR-92a-3p	ENSG00000160325	CLASH//qRT-PCR	Functional MTI (Weak)	23622248	validated
CACFD1	11094	mirtarbase	MIMAT0000092	hsa-miR-92a-3p	ENSG00000280479	CLASH//qRT-PCR	Functional MTI (Weak)	23622248	validated
PRDM4	11108	mirtarbase	MIMAT0000069	hsa-miR-16-5p	ENSG00000110851	Luciferase reporter assay//Western blot//Microarray//qRT-PCR	Functional MTI	23941513	validated
CHEK1	1111	mirtarbase	MIMAT0000080	hsa-miR-24-3p	ENSG00000149554	Reporter assay;Western blot;qRT-PCR;Other	Functional MTI	19748357	validated
CHEK1	1111	mirtarbase	MIMAT0000068	hsa-miR-15a-5p	ENSG00000149554	Luciferase reporter assay//qRT-PCR//Western blot	Functional MTI	25594541	validated
CHEK1	1111	mirtarbase	MIMAT0000069	hsa-miR-16-5p	ENSG00000149554	Luciferase reporter assay//Western blot	Functional MTI	24336073	validated
CHEK1	1111	mirtarbase	MIMAT0000069	hsa-miR-16-5p	ENSG00000149554	Luciferase reporter assay//qRT-PCR//Western blot	Functional MTI	25594541	validated
CHEK1	1111	mirtarbase	MIMAT0000082	hsa-miR-26a-5p	ENSG00000149554	Luciferase reporter assay//Western blot	Functional MTI	24336073	validated
CHEK1	1111	mirtarbase	MIMAT0000417	hsa-miR-15b-5p	ENSG00000149554	Luciferase reporter assay//qRT-PCR//Western blot	Functional MTI	25594541	validated
CHEK1	1111	mirtarbase	MIMAT0000461	hsa-miR-195-5p	ENSG00000149554	Immunohistochemistry//Luciferase reporter assay//qRT-PCR//Western blot	Functional MTI	26867682	validated
CHEK1	1111	mirtarbase	MIMAT0000461	hsa-miR-195-5p	ENSG00000149554	Luciferase reporter assay//Microarray//qRT-PCR//Western blot	Functional MTI	25840419	validated
CHEK1	1111	mirtarbase	MIMAT0001341	hsa-miR-424-5p	ENSG00000149554	Luciferase reporter assay	Functional MTI	19956200	validated
CHEK1	1111	mirtarbase	MIMAT0001341	hsa-miR-424-5p	ENSG00000149554	Luciferase reporter assay//Western blot	Functional MTI	22469983	validated
CHEK1	1111	mirtarbase	MIMAT0002820	hsa-miR-497-5p	ENSG00000149554	Luciferase reporter assay//qRT-PCR//Western blot	Functional MTI	24464213	validated
CIT	11113	mirtarbase	MIMAT0002177	hsa-miR-486-5p	ENSG00000122966	ChIP-seq//Luciferase reporter assay//Next Generation Sequencing (NGS)//pSILAC//qRT-PCR//Western blot	Functional MTI	26183718	validated
FOXN3	1112	mirtarbase	MIMAT0000267	hsa-miR-210-3p	ENSG00000053254	Luciferase reporter assay//Microarray//qRT-PCR//Western blot	Functional MTI	23028679	validated
FOXN3	1112	mirtarbase	MIMAT0004795	hsa-miR-574-5p	ENSG00000053254	Luciferase reporter assay//qRT-PCR//Western blot	Functional MTI	23133627	validated
FAF1	11124	mirtarbase	MIMAT0000080	hsa-miR-24-3p	ENSG00000185104	Luciferase reporter assay//Western blot	Functional MTI	20195546	validated
FAF1	11124	mirtarbase	MIMAT0000449	hsa-miR-146a-5p	ENSG00000185104	GFP reporter assay//qRT-PCR	Functional MTI	20459811	validated
CHGA	1113	mirtarbase	MIMAT0000104	hsa-miR-107	ENSG00000276781	Immunoblot//Luciferase reporter assay	Functional MTI	25392232	validated
CHGA	1113	mirtarbase	MIMAT0000104	hsa-miR-107	ENSG00000100604	Immunoblot//Luciferase reporter assay	Functional MTI	25392232	validated
ZWINT	11130	mirtarbase	MIMAT0000446	hsa-miR-127-3p	ENSG00000122952	Luciferase reporter assay//qRT-PCR//Western blot	Functional MTI	24517116	validated
IL1RAPL1	11141	mirtarbase	MIMAT0004697	hsa-miR-151a-5p	ENSG00000169306	Luciferase reporter assay//qRT-PCR//Western blot	Functional MTI	22928040	validated
CORO1A	11151	mirtarbase	MIMAT0000080	hsa-miR-24-3p	ENSG00000102879	Western blot	Functional MTI	20138800	validated
CORO1A	11151	mirtarbase	MIMAT0000278	hsa-miR-221-3p	ENSG00000102879	Western blot	Functional MTI	21226887	validated
CORO1A	11151	mirtarbase	MIMAT0000279	hsa-miR-222-3p	ENSG00000102879	Western blot	Functional MTI	21226887	validated
PTP4A3	11156	mirtarbase	MIMAT0002817	hsa-miR-495-3p	ENSG00000275575	qRT-PCR//Western blot	Functional MTI	22469786	validated
PTP4A3	11156	mirtarbase	MIMAT0002817	hsa-miR-495-3p	ENSG00000184489	qRT-PCR//Western blot	Functional MTI	22469786	validated
FSTL1	11167	mirtarbase	MIMAT0000084	hsa-miR-27a-3p	ENSG00000163430	Luciferase reporter assay//qRT-PCR//Western blot	Functional MTI	27498552	validated
FSTL1	11167	mirtarbase	MIMAT0000086	hsa-miR-29a-3p	ENSG00000163430	Next Generation Sequencing (NGS)//qRT-PCR//Western blot	Functional MTI	26199111	validated
PSIP1	11168	mirtarbase	MIMAT0000646	hsa-miR-155-5p	ENSG00000164985	Flow//Luciferase reporter assay//Microarray//qRT-PCR//Western blot	Functional MTI	23028330	validated
PSIP1	11168	mirtarbase	MIMAT0000646	hsa-miR-155-5p	ENSG00000164985	ChIP-seq//Luciferase reporter assay//Western blot	Functional MTI	26497687	validated
ADAMTS6	11174	mirtarbase	MIMAT0000278	hsa-miR-221-3p	ENSG00000049192	Luciferase reporter assay//qRT-PCR//Western blot	Functional MTI	27542224	validated
LZTS1	11178	mirtarbase	MIMAT0000271	hsa-miR-214-3p	ENSG00000061337	Luciferase reporter assay//qRT-PCR//Western blot	Functional MTI	24802407	validated
RASSF1	11186	mirtarbase	MIMAT0000256	hsa-miR-181a-5p	ENSG00000068028	Luciferase reporter assay//Western blot	Functional MTI	26041820	validated
RASSF1	11186	mirtarbase	MIMAT0000256	hsa-miR-181a-5p	ENSG00000068028	Luciferase reporter assay//qRT-PCR//Western blot	Functional MTI	27384977	validated
RASSF1	11186	mirtarbase	MIMAT0000256	hsa-miR-181a-5p	ENSG00000068028	Luciferase reporter assay//qRT-PCR	Functional MTI	27600004	validated
RASSF1	11186	mirtarbase	MIMAT0000257	hsa-miR-181b-5p	ENSG00000068028	Luciferase reporter assay//Western blot	Functional MTI	26041820	validated
RASSF1	11186	mirtarbase	MIMAT0000257	hsa-miR-181b-5p	ENSG00000068028	Luciferase reporter assay//qRT-PCR//Western blot	Functional MTI	26935905	validated
RASSF1	11186	mirtarbase	MIMAT0000726	hsa-miR-373-3p	ENSG00000068028	Luciferase reporter assay//qRT-PCR//Western blot	Functional MTI	21086164	validated
PTENP1	11191	mirtarbase	MIMAT0000070	hsa-miR-17-5p		qRT-PCR	Functional MTI (Weak)	25617127	validated
PTENP1	11191	mirtarbase	MIMAT0000074	hsa-miR-19b-3p		qRT-PCR	Functional MTI (Weak)	25617127	validated
PTENP1	11191	mirtarbase	MIMAT0000075	hsa-miR-20a-5p		qRT-PCR	Functional MTI (Weak)	25617127	validated
PTENP1	11191	mirtarbase	MIMAT0000080	hsa-miR-24-3p		qRT-PCR	Functional MTI (Weak)	25617127	validated
PTENP1	11191	mirtarbase	MIMAT0000093	hsa-miR-93-5p		Luciferase reporter assay//qRT-PCR	Functional MTI	28212532	validated
PTENP1	11191	mirtarbase	MIMAT0000680	hsa-miR-106b-5p		Luciferase reporter assay//qRT-PCR	Functional MTI	28212532	validated
WIF1	11197	mirtarbase	MIMAT0000256	hsa-miR-181a-5p	ENSG00000156076	Immunofluorescence//Immunohistochemistry//In situ hybridization//Luciferase reporter assay//Microarray//qRT-PCR//Western blot	Functional MTI	24755295	validated
WIF1	11197	mirtarbase	MIMAT0000256	hsa-miR-181a-5p	ENSG00000156076	Luciferase reporter assay//Western blot	Functional MTI	28184923	validated
WIF1	11197	mirtarbase	MIMAT0000727	hsa-miR-374a-5p	ENSG00000156076	Luciferase reporter assay	Functional MTI	23321667	validated
ADCY6	112	mirtarbase	MIMAT0000259	hsa-miR-182-5p	ENSG00000174233	Luciferase reporter assay	Functional MTI	17597072	validated
ADCY6	112	mirtarbase	MIMAT0000259	hsa-miR-182-5p	ENSG00000174233	Luciferase reporter assay//qRT-PCR	Functional MTI	20656788	validated
CHEK2	11200	mirtarbase	MIMAT0000259	hsa-miR-182-5p	ENSG00000183765	Luciferase reporter assay	Functional MTI	23249749	validated
DUSP10	11221	mirtarbase	MIMAT0000076	hsa-miR-21-5p	ENSG00000143507	Luciferase reporter assay//qRT-PCR//Western blot	Functional MTI	22387553	validated
DUSP10	11221	mirtarbase	MIMAT0000092	hsa-miR-92a-3p	ENSG00000143507	ELISA//Luciferase reporter assay//qRT-PCR//Western blot	Functional MTI	24332650	validated
RASSF8	11228	mirtarbase	MIMAT0000281	hsa-miR-224-5p	ENSG00000123094	ChIP-seq//Luciferase reporter assay//Northern blot//qRT-PCR//Western blot	Functional MTI	28173803	validated
RASSF8	11228	mirtarbase	MIMAT0001536	hsa-miR-429	ENSG00000123094	Luciferase reporter assay//Western blot	Functional MTI	24866238	validated
PDCD10	11235	mirtarbase	MIMAT0000257	hsa-miR-181b-5p	ENSG00000114209	Western blot	Functional MTI	26046358	validated
PDCD10	11235	mirtarbase	MIMAT0000617	hsa-miR-200c-3p	ENSG00000114209	Luciferase reporter assay//Microarray//qRT-PCR//Western blot	Functional MTI	26400441	validated
PDCD10	11235	mirtarbase	MIMAT0003393	hsa-miR-425-5p	ENSG00000114209	Luciferase reporter assay	Functional MTI	27132035	validated
PDCD10	11235	mirtarbase	MIMAT0003393	hsa-miR-425-5p	ENSG00000114209	Luciferase reporter assay//Western blot	Functional MTI	26647742	validated
EGLN2	112398	mirtarbase	MIMAT0000266	hsa-miR-205-5p	ENSG00000269858	Luciferase reporter assay//Microarray//qRT-PCR//Western blot	Functional MTI	22859986	validated
EGLN3	112399	mirtarbase	MIMAT0000075	hsa-miR-20a-5p	ENSG00000129521	Luciferase reporter assay//Western blot	Functional MTI	22182733	validated
ZHX1	11244	mirtarbase	MIMAT0000232	hsa-miR-199a-3p	ENSG00000165156	Flow//Immunohistochemistry//Luciferase reporter assay//qRT-PCR//Western blot	Functional MTI	25448600	validated
PRRT2	112476	mirtarbase	MIMAT0000087	hsa-miR-30a-5p	ENSG00000167371	Luciferase reporter assay//qRT-PCR//Western blot	Functional MTI	28192116	validated
MAN1B1	11253	mirtarbase	MIMAT0000423	hsa-miR-125b-5p	ENSG00000177239	Luciferase reporter assay//qRT-PCR//Western blot	Functional MTI	23940818	validated
CYTOR	112597	mirtarbase	MIMAT0000430	hsa-miR-138-5p	ENSG00000222041	Immunofluorescence//Luciferase reporter assay//qRT-PCR//Western blot	Functional MTI	28077595	validated
USP18	11274	mirtarbase	MIMAT0000278	hsa-miR-221-3p	ENSG00000184979	Reporter assay;Microarray	Non-Functional MTI	20018759	validated
KLF12	11278	mirtarbase	MIMAT0000255	hsa-miR-34a-5p	ENSG00000118922	ChIP-seq//Luciferase reporter assay//Next Generation Sequencing (NGS)//pSILAC//qRT-PCR//Western blot	Functional MTI	26183718	validated
KLF8	11279	mirtarbase	MIMAT0000428	hsa-miR-135a-5p	ENSG00000102349	Luciferase reporter assay//qRT-PCR//Western blot	Functional MTI	26235874	validated
CHRM1	1128	mirtarbase	MIMAT0000104	hsa-miR-107	ENSG00000168539	Luciferase reporter assay	Functional MTI	23423139	validated		DB00622	Nicardipine	C08	C08CA04	TTD | FDA | DrugBank	Muscarinic acetylcholine receptor M1	P11229	Receptor	GPCR
CHRM1	1128	mirtarbase	MIMAT0000104	hsa-miR-107	ENSG00000168539	Luciferase reporter assay	Functional MTI	23423139	validated		DB00785	Cryptenamine	C02		TTD | DrugBank	Muscarinic acetylcholine receptor M1	P11229	Receptor	GPCR
CHRM1	1128	mirtarbase	MIMAT0000104	hsa-miR-107	ENSG00000168539	Luciferase reporter assay	Functional MTI	23423139	validated		DB00280	Disopyramide	C01	C01BA03	TTD | DrugBank	Muscarinic acetylcholine receptor M1	P11229	Receptor	GPCR
NACC1	112939	mirtarbase	MIMAT0000275	hsa-miR-218-5p	ENSG00000160877	qRT-PCR//Microarray	Functional MTI (Weak)	19168627	validated
NACC1	112939	mirtarbase	MIMAT0000760	hsa-miR-331-3p	ENSG00000160877	qRT-PCR	Functional MTI (Weak)	26259043	validated
LYPLA2	11313	mirtarbase	MIMAT0000437	hsa-miR-145-5p	ENSG00000011009	Reporter assay;Microarray	Functional MTI	21351259	validated
LARP4	113251	mirtarbase	MIMAT0000416	hsa-miR-1-3p	ENSG00000161813	Luciferase reporter assay	Functional MTI	20144220	validated
TUSC2	11334	mirecords	MIMAT0000731	hsa-miR-378a-5p	ENSG00000114383	Western blot//activity assay//Luciferase activity assay		18077375	validated
TUSC2	11334	mirecords	MIMAT0000731	hsa-miR-378a-5p	ENSG00000114383	Western blot//activity assay//Luciferase activity assay		18077375	validated
TUSC2	11334	mirtarbase	MIMAT0000062	hsa-let-7a-5p	ENSG00000114383	qRT-PCR	Functional MTI (Weak)	17942906	validated
TUSC2	11334	mirtarbase	MIMAT0000073	hsa-miR-19a-3p	ENSG00000114383	Luciferase reporter assay//qRT-PCR//Western blot	Functional MTI	26367773	validated
TUSC2	11334	mirtarbase	MIMAT0000093	hsa-miR-93-5p	ENSG00000114383	Luciferase reporter assay//Western blot	Functional MTI	19671678	validated
TUSC2	11334	mirtarbase	MIMAT0000096	hsa-miR-98-5p	ENSG00000114383	Luciferase reporter assay//Western blot	Functional MTI	19671678	validated
TUSC2	11334	mirtarbase	MIMAT0000096	hsa-miR-98-5p	ENSG00000114383	qRT-PCR	Functional MTI (Weak)	17942906	validated
TUSC2	11334	mirtarbase	MIMAT0000227	hsa-miR-197-3p	ENSG00000114383	Luciferase reporter assay//Western blot	Functional MTI	19671678	validated
TUSC2	11334	mirtarbase	MIMAT0000731	hsa-miR-378a-5p	ENSG00000114383	Luciferase reporter assay//Western blot//qRT-PCR	Functional MTI	18077375	validated
TUSC2	11334	mirtarbase	MIMAT0000732	hsa-miR-378a-3p	ENSG00000114383	Reporter assay	Functional MTI	18077375	validated
CBX3	11335	mirtarbase	MIMAT0000087	hsa-miR-30a-5p	ENSG00000122565	Luciferase reporter assay//qRT-PCR//Western blot	Functional MTI	26333808	validated
OIP5	11339	mirtarbase	MIMAT0000250	hsa-miR-139-5p	ENSG00000104147	Luciferase reporter assay//qRT-PCR//Western blot	Functional MTI	27916718	validated
OIP5	11339	mirtarbase	MIMAT0000417	hsa-miR-15b-5p	ENSG00000104147	Immunofluorescence//Immunohistochemistry//Luciferase reporter assay//qRT-PCR//Western blot	Functional MTI	28184024	validated
TEX261	113419	mirtarbase	MIMAT0000085	hsa-miR-28-5p	ENSG00000144043	Luciferase reporter assay	Functional MTI	20445018	validated
MGLL	11343	mirtarbase	MIMAT0000093	hsa-miR-93-5p	ENSG00000074416	Microarray//qRT-PCR	Functional MTI (Weak)	22815788	validated
MGLL	11343	mirtarbase	MIMAT0000434	hsa-miR-142-3p	ENSG00000074416	Microarray//qRT-PCR	Functional MTI (Weak)	22815788	validated
TWF2	11344	mirtarbase	MIMAT0000416	hsa-miR-1-3p	ENSG00000247596	Luciferase reporter assay//Microarray//Northern blot//qRT-PCR//Western blot	Non-Functional MTI	20571053	validated
TWF2	11344	mirtarbase	MIMAT0000445	hsa-miR-126-3p	ENSG00000247596	Luciferase reporter assay//Microarray//Northern blot//qRT-PCR//Western blot	Non-Functional MTI	20571053	validated
TMEM54	113452	mirtarbase	MIMAT0000231	hsa-miR-199a-5p	ENSG00000121900	Immunoblot//In situ hybridization//Luciferase reporter assay//Northern blot//qRT-PCR	Functional MTI	22903020	validated
CYP2U1	113612	mirtarbase	MIMAT0000646	hsa-miR-155-5p	ENSG00000155016	Reporter assay;Other	Functional MTI	20584899	validated
FAM83F	113828	mirtarbase	MIMAT0000435	hsa-miR-143-3p	ENSG00000133477	Immunofluorescence//Luciferase reporter assay//qRT-PCR//Western blot	Functional MTI	26758433	validated
CHRNB1	1140	mirtarbase	MIMAT0000096	hsa-miR-98-5p	ENSG00000170175	qRT-PCR	Functional MTI (Weak)	17942906	validated
CHRNB1	1140	mirtarbase	MIMAT0000096	hsa-miR-98-5p	ENSG00000283946	qRT-PCR	Functional MTI (Weak)	17942906	validated
LACTB	114294	mirtarbase	MIMAT0000423	hsa-miR-125b-5p	ENSG00000103642	Luciferase reporter assay//Western blot	Functional MTI	26603571	validated
NLRP3	114548	mirtarbase	MIMAT0000280	hsa-miR-223-3p	ENSG00000162711	Luciferase reporter assay//qRT-PCR//Western blot	Functional MTI	28302726	validated
TIRAP	114609	mirtarbase	MIMAT0000437	hsa-miR-145-5p	ENSG00000150455	Immunoprecipitaion//Western blot//Communoprecipitaion	Functional MTI	19898489	validated
CHUK	1147	mirtarbase	MIMAT0000068	hsa-miR-15a-5p	ENSG00000213341	Luciferase reporter assay//qRT-PCR//Western blot	Functional MTI	20711193	validated
CHUK	1147	mirtarbase	MIMAT0000069	hsa-miR-16-5p	ENSG00000213341	Luciferase reporter assay//qRT-PCR//Western blot	Functional MTI	20711193	validated
CHUK	1147	mirtarbase	MIMAT0000078	hsa-miR-23a-3p	ENSG00000213341	Luciferase reporter assay	Functional MTI	27537390	validated
CHUK	1147	mirtarbase	MIMAT0000096	hsa-miR-98-5p	ENSG00000213341	Luciferase reporter assay	Functional MTI	25623956	validated
CHUK	1147	mirtarbase	MIMAT0000280	hsa-miR-223-3p	ENSG00000213341	Luciferase reporter assay//qRT-PCR//Western blot	Functional MTI	20711193	validated
CHUK	1147	mirtarbase	MIMAT0000418	hsa-miR-23b-3p	ENSG00000213341	Luciferase reporter assay	Functional MTI	22660635	validated
CHUK	1147	mirtarbase	MIMAT0000461	hsa-miR-195-5p	ENSG00000213341	Luciferase reporter assay	Functional MTI	23487264	validated
Acvr1	11477	mirtarbase	MIMAT0000425	hsa-miR-130a-3p	ENSMUSG00000026836	Luciferase reporter assay//qRT-PCR//	Functional MTI	25002578	validated
MBD6	114785	mirtarbase	MIMAT0000080	hsa-miR-24-3p	ENSG00000166987	qRT-PCR;Microarray	Functional MTI (Weak)	19748357	validated
OSBPL6	114880	mirtarbase	MIMAT0000419	hsa-miR-27b-3p	ENSG00000079156	Immunoprecipitaion//Luciferase reporter assay//qRT-PCR	Functional MTI	26941018	validated
OSBPL8	114882	mirtarbase	MIMAT0000092	hsa-miR-92a-3p	ENSG00000091039	CLASH//Luciferase reporter assay	Functional MTI	23622248	validated
OSBPL8	114882	mirtarbase	MIMAT0000435	hsa-miR-143-3p	ENSG00000091039	Western blot	Functional MTI	25596532	validated
C1QTNF6	114904	mirtarbase	MIMAT0000086	hsa-miR-29a-3p	ENSG00000133466	qRT-PCR	Functional MTI (Weak)	22864815	validated
ADCY9	115	mirtarbase	MIMAT0000257	hsa-miR-181b-5p	ENSG00000162104	Flow//Luciferase reporter assay//qRT-PCR//Western blot	Functional MTI	24269684	validated
Adamts1	11504	mirtarbase	MIMAT0000436	hsa-miR-144-3p		Luciferase reporter assay//qRT-PCR//Western blot	Functional MTI	25151965	validated
CKB	1152	mirtarbase	MIMAT0004761	hsa-miR-483-5p	ENSG00000166165	Luciferase reporter assay//qRT-PCR//	Functional MTI	25601461	validated
ATG4A	115201	mirtarbase	MIMAT0000080	hsa-miR-24-3p	ENSG00000101844	Luciferase reporter assay//qRT-PCR//Western blot	Functional MTI	25426560	validated
ATG4A	115201	mirtarbase	MIMAT0000255	hsa-miR-34a-5p	ENSG00000101844	Flow//Immunofluorescence//In situ hybridization//qRT-PCR//Western blot	Functional MTI	26313360	validated
PCMTD1	115294	mirtarbase	MIMAT0000092	hsa-miR-92a-3p	ENSG00000168300	CLASH//qRT-PCR	Functional MTI (Weak)	23622248	validated
CISH	1154	mirtarbase	MIMAT0000451	hsa-miR-150-5p	ENSG00000114737	Luciferase reporter assay//Western blot	Functional MTI	23723424	validated
UHRF2	115426	mirtarbase	MIMAT0000062	hsa-let-7a-5p	ENSG00000147854	qRT-PCR//Western blot//Luciferase reporter assay	Functional MTI	19818775	validated
ALPK2	115701	mirtarbase	MIMAT0000271	hsa-miR-214-3p	ENSG00000198796	Immunohistochemistry//Immunoprecipitaion//Luciferase reporter assay//qRT-PCR//Western blot	Functional MTI	23929716	validated
CTHRC1	115908	mirtarbase	MIMAT0000063	hsa-let-7b-5p	ENSG00000164932	Luciferase reporter assay//qRT-PCR//Western blot	Functional MTI	25510669	validated
CTHRC1	115908	mirtarbase	MIMAT0000420	hsa-miR-30b-5p	ENSG00000164932	Luciferase reporter assay//Western blot//qRT-PCR	Functional MTI	26388700	validated
CKS2	1164	mirtarbase	MIMAT0000082	hsa-miR-26a-5p	ENSG00000123975	Flow//Western blot	Functional MTI	23861775	validated
NIBAN1	116496	mirtarbase	MIMAT0000680	hsa-miR-106b-5p	ENSG00000135842	Luciferase reporter assay//qRT-PCR//Western blot	Functional MTI	26317551	validated
APOA5	116519	mirtarbase	MIMAT0002175	hsa-miR-485-5p	ENSG00000110243	Luciferase reporter assay	Functional MTI	24387992	validated
Fgfrl1	116701	mirtarbase	MIMAT0000267	hsa-miR-210-3p		Luciferase reporter assay//Western blot//Northern blot//qRT-PCR	Functional MTI	25639884	validated
SSX2IP	117178	mirtarbase	MIMAT0000279	hsa-miR-222-3p	ENSG00000117155	Luciferase reporter assay//qRT-PCR	Functional MTI	23776679	validated
SSX2IP	117178	mirtarbase	MIMAT0000278	hsa-miR-221-3p	ENSG00000117155	Luciferase reporter assay//qRT-PCR	Functional MTI	23776679	validated
SSX2IP	117178	mirtarbase	MIMAT0000646	hsa-miR-155-5p	ENSG00000117155	Reporter assay;Other	Non-Functional MTI	20584899	validated
AP2M1	1173	mirtarbase	MIMAT0000281	hsa-miR-224-5p	ENSG00000161203	Luciferase reporter assay	Functional MTI	20065103	validated
TWIST2	117581	mirtarbase	MIMAT0000430	hsa-miR-138-5p	ENSG00000233608	Luciferase reporter assay	Functional MTI	24171926	validated
TWIST2	117581	mirtarbase	MIMAT0000430	hsa-miR-138-5p	ENSG00000288335	Luciferase reporter assay	Functional MTI	24171926	validated
RFFL	117584	mirtarbase	MIMAT0000076	hsa-miR-21-5p	ENSG00000092871	Microarray//qRT-PCR	Functional MTI (Weak)	22815788	validated
RFFL	117584	mirtarbase	MIMAT0000092	hsa-miR-92a-3p	ENSG00000092871	CLASH//Luciferase reporter assay	Functional MTI	23622248	validated
RFFL	117584	mirtarbase	MIMAT0000427	hsa-miR-133a-3p	ENSG00000092871	Luciferase reporter assay//Microarray//qRT-PCR//Western blot	Functional MTI	23723074	validated
CLCN3	1182	mirtarbase	MIMAT0000068	hsa-miR-15a-5p	ENSG00000109572	Luciferase reporter assay//Microarray//Northern blot//qRT-PCR//Western blot	Functional MTI	21880628	validated
PRAP1	118471	mirtarbase	MIMAT0000418	hsa-miR-23b-3p	ENSG00000165828	Reporter assay;Western blot;qRT-PCR	Functional MTI	19490101	validated
PRAP1	118471	mirtarbase	MIMAT0000256	hsa-miR-181a-5p	ENSG00000165828	Luciferase reporter assay	Functional MTI	21779487	validated
CLU	1191	mirtarbase	MIMAT0000070	hsa-miR-17-5p	ENSG00000120885	Immunohistochemistry//qRT-PCR//Western blot	Functional MTI	23436804	validated
CLU	1191	mirtarbase	MIMAT0000076	hsa-miR-21-5p	ENSG00000120885	Luciferase reporter assay	Functional MTI	24327270	validated
ANAPC16	119504	mirtarbase	MIMAT0000646	hsa-miR-155-5p	ENSG00000166295	Reporter assay;Other	Functional MTI	20584899	validated
SERPINA3	12	mirtarbase	MIMAT0000227	hsa-miR-197-3p	ENSG00000196136	qRT-PCR	Functional MTI (Weak)	28418912	validated
ADD3	120	mirtarbase	MIMAT0000437	hsa-miR-145-5p	ENSG00000148700	Flow//Luciferase reporter assay//qRT-PCR//Western blot	Functional MTI	23814265	validated
LRRK2	120892	mirtarbase	MIMAT0000266	hsa-miR-205-5p	ENSG00000188906	Luciferase reporter assay//qRT-PCR//Western blot	Functional MTI	23125283	validated
CLTC	1213	mirtarbase	MIMAT0000231	hsa-miR-199a-5p	ENSG00000141367	Luciferase reporter assay//qRT-PCR//Western blot	Functional MTI	26163491	validated
CLTC	1213	mirtarbase	MIMAT0000231	hsa-miR-199a-5p	ENSG00000141367	Luciferase reporter assay//qRT-PCR//Western blot	Functional MTI	28261837	validated
CLTC	1213	mirtarbase	MIMAT0003239	hsa-miR-574-3p	ENSG00000141367	Luciferase reporter assay//qRT-PCR//Western blot	Functional MTI	25560734	validated
CLTC	1213	mirtarbase	MIMAT0004615	hsa-miR-195-3p	ENSG00000141367	Microarray//qRT-PCR	Functional MTI (Weak)	27144577	validated
SP7	121340	mirtarbase	MIMAT0000089	hsa-miR-31-5p	ENSG00000170374	Luciferase reporter assay//Microarray//qRT-PCR	Functional MTI	23827457	validated
SP7	121340	mirtarbase	MIMAT0000437	hsa-miR-145-5p	ENSG00000170374	Luciferase reporter assay//qRT-PCR//Western blot	Functional MTI	23886710	validated
SP7	121340	mirtarbase	MIMAT0003307	hsa-miR-637	ENSG00000170374	Luciferase reporter assay//qRT-PCR//Western blot	Functional MTI	21880893	validated
SLAIN1	122060	mirtarbase	MIMAT0000425	hsa-miR-130a-3p	ENSG00000139737	Luciferase reporter assay//Microarray//qRT-PCR	Functional MTI	26074357	validated
SLAIN1	122060	mirtarbase	MIMAT0000684	hsa-miR-302a-3p	ENSG00000139737	Luciferase reporter assay	Functional MTI	22012620	validated
SOCS4	122809	mirtarbase	MIMAT0000096	hsa-miR-98-5p	ENSG00000180008	Luciferase reporter assay//Northern blot//qRT-PCR//Western blot//Reporter assay;Western blot;qRT-PCR;Other	Functional MTI	20486857	validated
PLIN2	123	mirtarbase	MIMAT0000087	hsa-miR-30a-5p	ENSG00000147872	Immunofluorescence//qRT-PCR	Functional MTI (Weak)	27591428	validated
PLIN2	123	mirtarbase	MIMAT0004549	hsa-miR-148a-5p	ENSG00000147872	Immunofluorescence//qRT-PCR	Functional MTI (Weak)	27591428	validated
CCR1	1230	mirtarbase	MIMAT0000076	hsa-miR-21-5p	ENSG00000163823	Luciferase reporter assay	Non-Functional MTI	21131358	validated
CCR6	1235	mirtarbase	MIMAT0000451	hsa-miR-150-5p	ENSG00000112486	ELISA//Immunohistochemistry//Luciferase reporter assay//Northern blot//qRT-PCR//Western blot	Functional MTI	24385540	validated
CCR6	1235	mirtarbase	MIMAT0004610	hsa-miR-150-3p	ENSG00000112486	Western blot	Functional MTI	27935859	validated
CCR7	1236	mirtarbase	MIMAT0000062	hsa-let-7a-5p	ENSG00000126353	Luciferase reporter assay//Northern blot//qRT-PCR//Western blot	Functional MTI	22251626	validated
CCR7	1236	mirtarbase	MIMAT0000231	hsa-miR-199a-5p	ENSG00000126353	Luciferase reporter assay//qRT-PCR	Functional MTI	27814720	validated
FOPNL	123811	mirtarbase	MIMAT0000451	hsa-miR-150-5p	ENSG00000133393	Microarray//qRT-PCR	Functional MTI (Weak)	22815788	validated
FOPNL	123811	mirtarbase	MIMAT0000451	hsa-miR-150-5p	ENSG00000276914	Microarray//qRT-PCR	Functional MTI (Weak)	22815788	validated
MSI2	124540	mirtarbase	MIMAT0000646	hsa-miR-155-5p	ENSG00000153944	Western blot	Non-Functional MTI	20584899	validated
CCDC43	124808	mirtarbase	MIMAT0000437	hsa-miR-145-5p	ENSG00000180329	Reporter assay;Microarray	Functional MTI	21351259	validated
CNN3	1266	mirtarbase	MIMAT0000084	hsa-miR-27a-3p	ENSG00000117519	Microarray//qRT-PCR	Functional MTI (Weak)	22815788	validated
CNN3	1266	mirtarbase	MIMAT0000416	hsa-miR-1-3p	ENSG00000117519	Luciferase reporter assay	Functional MTI	20144220	validated
CNN3	1266	mirtarbase	MIMAT0000419	hsa-miR-27b-3p	ENSG00000117519	Microarray//qRT-PCR	Functional MTI (Weak)	22815788	validated
CNR1	1268	mirtarbase	MIMAT0002816	hsa-miR-494-3p	ENSG00000118432	Luciferase reporter assay//Western blot	Non-Functional MTI	25111814	validated
CNR2	1269	mirtarbase	MIMAT0004952	hsa-miR-665	ENSG00000188822	Luciferase reporter assay//Western blot	Functional MTI	25111814	validated
COL1A1	1277	mirecords	MIMAT0000275	hsa-miR-218-5p	ENSG00000108821	Western blot		19913496	validated
COL1A1	1277	mirecords	MIMAT0000275	hsa-miR-218-5p	ENSG00000108821	Western blot		19913496	validated
COL1A1	1277	mirecords	MIMAT0000100	hsa-miR-29b-3p	ENSG00000108821	Western blot		19913496	validated
COL1A1	1277	mirecords	MIMAT0000100	hsa-miR-29b-3p	ENSG00000108821	Western blot		19913496	validated
COL1A1	1277	mirtarbase	MIMAT0000100	hsa-miR-29b-3p	ENSG00000108821	Immunoblot//Luciferase reporter assay//qRT-PCR	Functional MTI	19913496	validated
COL1A1	1277	mirtarbase	MIMAT0000100	hsa-miR-29b-3p	ENSG00000108821	Luciferase reporter assay//qRT-PCR//Western blot	Functional MTI	20657750	validated
COL1A1	1277	mirtarbase	MIMAT0000100	hsa-miR-29b-3p	ENSG00000108821	Microarray//qRT-PCR//Western blot	Functional MTI	22297492	validated
COL1A1	1277	mirtarbase	MIMAT0000100	hsa-miR-29b-3p	ENSG00000108821	Luciferase reporter assay	Functional MTI	23478036	validated
COL1A1	1277	mirtarbase	MIMAT0000100	hsa-miR-29b-3p	ENSG00000108821	Reporter assay	Functional MTI	21769867	validated
COL1A1	1277	mirtarbase	MIMAT0000100	hsa-miR-29b-3p	ENSG00000108821	Luciferase reporter assay//qRT-PCR//Western blot	Functional MTI	23221517	validated
COL1A1	1277	mirtarbase	MIMAT0000100	hsa-miR-29b-3p	ENSG00000108821	ELISA//Immunohistochemistry//Luciferase reporter assay//qRT-PCR//Western blot	Functional MTI	27895107	validated
COL1A1	1277	mirtarbase	MIMAT0000100	hsa-miR-29b-3p	ENSG00000108821	qRT-PCR	Functional MTI (Weak)	25744716	validated
COL1A1	1277	mirtarbase	MIMAT0000242	hsa-miR-129-5p	ENSG00000108821	Luciferase reporter assay//qRT-PCR//Western blot	Functional MTI	28482162	validated
COL1A1	1277	mirtarbase	MIMAT0000681	hsa-miR-29c-3p	ENSG00000108821	Luciferase reporter assay//Reporter assay;Other	Functional MTI	18390668	validated
COL1A1	1277	mirtarbase	MIMAT0000681	hsa-miR-29c-3p	ENSG00000108821	Immunohistochemistry//qRT-PCR	Functional MTI (Weak)	21125666	validated
COL1A1	1277	mirtarbase	MIMAT0000435	hsa-miR-143-3p	ENSG00000108821	Immunoblot//Luciferase reporter assay//qRT-PCR	Non-Functional MTI	19913496	validated
COL1A1	1277	mirtarbase	MIMAT0000427	hsa-miR-133a-3p	ENSG00000108821	Reporter assay	Functional MTI	21769867	validated
COL1A1	1277	mirtarbase	MIMAT0000455	hsa-miR-185-5p	ENSG00000108821	Luciferase reporter assay	Functional MTI	28259900	validated
OSCP1	127700	mirtarbase	MIMAT0000231	hsa-miR-199a-5p	ENSG00000116885	Luciferase reporter assay//Microarray//qRT-PCR//Western blot	Functional MTI	26781989	validated
OSCP1	127700	mirtarbase	MIMAT0003308	hsa-miR-638	ENSG00000116885	Luciferase reporter assay//Microarray//qRT-PCR//Western blot	Functional MTI	23554459	validated
COL1A2	1278	mirtarbase	MIMAT0000083	hsa-miR-26b-5p	ENSG00000164692	Luciferase reporter assay//qRT-PCR//Western blot	Functional MTI	28079129	validated
COL1A2	1278	mirtarbase	MIMAT0000081	hsa-miR-25-3p	ENSG00000164692	Immunofluorescence//Microarray//qRT-PCR	Functional MTI (Weak)	28059478	validated
COL1A2	1278	mirtarbase	MIMAT0000086	hsa-miR-29a-3p	ENSG00000164692	Luciferase reporter assay//Western blot	Functional MTI	26794609	validated
COL1A2	1278	mirtarbase	MIMAT0000414	hsa-let-7g-5p	ENSG00000164692	qRT-PCR//Luciferase reporter assay//Western blot	Functional MTI	20338660	validated
COL1A2	1278	mirtarbase	MIMAT0000681	hsa-miR-29c-3p	ENSG00000164692	Luciferase reporter assay//Reporter assay;Other	Functional MTI	18390668	validated
COL1A2	1278	mirtarbase	MIMAT0000681	hsa-miR-29c-3p	ENSG00000164692	Immunohistochemistry//qRT-PCR	Functional MTI (Weak)	21125666	validated
COL1A2	1278	mirtarbase	MIMAT0000681	hsa-miR-29c-3p	ENSG00000164692	Microarray//qRT-PCR	Functional MTI (Weak)	24590289	validated
GOLT1A	127845	mirtarbase	MIMAT0000732	hsa-miR-378a-3p	ENSG00000174567	Luciferase reporter assay//qRT-PCR	Functional MTI	26255816	validated
COL2A1	1280	mirecords	MIMAT0000086	hsa-miR-29a-3p	ENSG00000139219	Western blot//Luciferase activity assay		21665270	validated
COL2A1	1280	mirecords	MIMAT0000100	hsa-miR-29b-3p	ENSG00000139219	Western blot//Luciferase activity assay		21665270	validated
COL3A1	1281	mirtarbase	MIMAT0004503	hsa-miR-29a-5p	ENSG00000168542	Flow//Immunohistochemistry//qRT-PCR//Western blot	Functional MTI	25786138	validated	rs1800255
COL3A1	1281	mirtarbase	MIMAT0000100	hsa-miR-29b-3p	ENSG00000168542	Luciferase reporter assay	Functional MTI	22745231	validated	rs1800255
COL3A1	1281	mirtarbase	MIMAT0000063	hsa-let-7b-5p	ENSG00000168542	Luciferase reporter assay//Microarray//qRT-PCR	Functional MTI	22995917	validated	rs1800255
COL3A1	1281	mirtarbase	MIMAT0000435	hsa-miR-143-3p	ENSG00000168542	In situ hybridization//qRT-PCR//Western blot	Functional MTI	24283360	validated	rs1800255
COL3A1	1281	mirtarbase	MIMAT0000065	hsa-let-7d-5p	ENSG00000168542	ELISA//Immunohistochemistry//qRT-PCR//Western blot	Functional MTI	25193015	validated	rs1800255
COL3A1	1281	mirtarbase	MIMAT0000681	hsa-miR-29c-3p	ENSG00000168542	Immunoblot//Luciferase reporter assay//qRT-PCR//Western blot	Functional MTI	26453978	validated	rs1800255
COL3A1	1281	mirtarbase	MIMAT0000086	hsa-miR-29a-3p	ENSG00000168542	Next Generation Sequencing (NGS)//qRT-PCR//Western blot	Functional MTI	26199111	validated	rs1800255
COL3A1	1281	mirtarbase	MIMAT0000086	hsa-miR-29a-3p	ENSG00000168542	Luciferase reporter assay	Functional MTI	22745231	validated	rs1800255
COL3A1	1281	mirtarbase	MIMAT0000100	hsa-miR-29b-3p	ENSG00000168542	Luciferase reporter assay//qRT-PCR//Western blot	Functional MTI	20657750	validated	rs1800255
COL3A1	1281	mirtarbase	MIMAT0000681	hsa-miR-29c-3p	ENSG00000168542	Luciferase reporter assay//Reporter assay;Other	Functional MTI	18390668	validated	rs1800255
COL3A1	1281	mirtarbase	MIMAT0000681	hsa-miR-29c-3p	ENSG00000168542	Luciferase reporter assay	Functional MTI	22745231	validated	rs1800255
COL3A1	1281	mirtarbase	MIMAT0000100	hsa-miR-29b-3p	ENSG00000168542	qRT-PCR	Functional MTI (Weak)	25744716	validated	rs1800255
COL4A1	1282	mirtarbase	MIMAT0000681	hsa-miR-29c-3p	ENSG00000187498	Luciferase reporter assay	Functional MTI	27666438	validated	rs4773144
COL4A1	1282	mirtarbase	MIMAT0000681	hsa-miR-29c-3p	ENSG00000187498	Luciferase reporter assay	Functional MTI	22745231	validated	rs4773144
COL4A1	1282	mirtarbase	MIMAT0004597	hsa-miR-140-3p	ENSG00000187498	Luciferase reporter assay//Microarray//Next Generation Sequencing (NGS)//Western blot	Functional MTI	27502506	validated	rs4773144
COL4A1	1282	mirtarbase	MIMAT0000086	hsa-miR-29a-3p	ENSG00000187498	Luciferase reporter assay	Functional MTI	22745231	validated	rs4773144
COL4A1	1282	mirtarbase	MIMAT0003307	hsa-miR-637	ENSG00000187498	qRT-PCR	Functional MTI (Weak)	23362149	validated	rs4773144
COL4A1	1282	mirtarbase	MIMAT0000100	hsa-miR-29b-3p	ENSG00000187498	Luciferase reporter assay	Functional MTI	27666438	validated	rs4773144
COL4A1	1282	mirtarbase	MIMAT0000100	hsa-miR-29b-3p	ENSG00000187498	Luciferase reporter assay	Functional MTI	22745231	validated	rs4773144
COL4A1	1282	mirtarbase	MIMAT0000681	hsa-miR-29c-3p	ENSG00000187498	Luciferase reporter assay//Reporter assay;Other	Functional MTI	18390668	validated	rs4773144
COL4A1	1282	mirtarbase	MIMAT0000086	hsa-miR-29a-3p	ENSG00000187498	Luciferase reporter assay	Functional MTI	27666438	validated	rs4773144
COL4A1	1282	mirtarbase	MIMAT0000100	hsa-miR-29b-3p	ENSG00000187498	Luciferase reporter assay//qRT-PCR//Western blot	Functional MTI	20657750	validated	rs4773144
COL4A1	1282	mirtarbase	MIMAT0000076	hsa-miR-21-5p	ENSG00000187498	Luciferase reporter assay//qRT-PCR	Functional MTI	22573493	validated	rs4773144
COL4A1	1282	mirtarbase	MIMAT0000086	hsa-miR-29a-3p	ENSG00000187498	Luciferase reporter assay//qRT-PCR//Western blot	Functional MTI	20067797	validated	rs4773144
DRAM2	128338	mirtarbase	MIMAT0000423	hsa-miR-125b-5p	ENSG00000156171	Luciferase reporter assay//qRT-PCR//Western blot	Functional MTI	27518550	validated
COL4A2	1284	mirtarbase	MIMAT0000100	hsa-miR-29b-3p	ENSG00000134871	qRT-PCR	Functional MTI (Weak)	25744716	validated	rs11838776
COL4A2	1284	mirtarbase	MIMAT0000100	hsa-miR-29b-3p	ENSG00000134871	Luciferase reporter assay	Functional MTI	22745231	validated	rs11838776
COL4A2	1284	mirtarbase	MIMAT0000681	hsa-miR-29c-3p	ENSG00000134871	Luciferase reporter assay//Reporter assay;Other	Functional MTI	18390668	validated	rs11838776
COL4A2	1284	mirtarbase	MIMAT0000681	hsa-miR-29c-3p	ENSG00000134871	Luciferase reporter assay	Functional MTI	22745231	validated	rs11838776
COL4A2	1284	mirtarbase	MIMAT0000086	hsa-miR-29a-3p	ENSG00000134871	Western blot//Luciferase reporter assay//Immunofluorescence	Functional MTI	25241894	validated	rs11838776
COL4A2	1284	mirtarbase	MIMAT0000267	hsa-miR-210-3p	ENSG00000134871	Luciferase reporter assay//Microarray//qRT-PCR//Western blot	Functional MTI	23028679	validated	rs11838776
COL4A2	1284	mirtarbase	MIMAT0000086	hsa-miR-29a-3p	ENSG00000134871	Luciferase reporter assay//qRT-PCR//Western blot	Functional MTI	20067797	validated	rs11838776
COL4A2	1284	mirtarbase	MIMAT0000086	hsa-miR-29a-3p	ENSG00000134871	qRT-PCR	Functional MTI (Weak)	22864815	validated	rs11838776
COL4A2	1284	mirtarbase	MIMAT0000086	hsa-miR-29a-3p	ENSG00000134871	Luciferase reporter assay	Functional MTI	22745231	validated	rs11838776
COL4A4	1286	mirtarbase	MIMAT0000451	hsa-miR-150-5p	ENSG00000081052	Luciferase reporter assay	Functional MTI	23604143	validated
COL5A1	1289	mirtarbase	MIMAT0000100	hsa-miR-29b-3p	ENSG00000130635	qRT-PCR	Functional MTI (Weak)	25744716	validated
COL5A1	1289	mirtarbase	MIMAT0000437	hsa-miR-145-5p	ENSG00000130635	Immunohistochemistry//Microarray//qRT-PCR//Western blot	Functional MTI	23108408	validated
COL5A2	1290	mirtarbase	MIMAT0000086	hsa-miR-29a-3p	ENSG00000204262	Luciferase reporter assay	Functional MTI	22745231	validated
COL5A2	1290	mirtarbase	MIMAT0000100	hsa-miR-29b-3p	ENSG00000204262	Luciferase reporter assay	Functional MTI	22745231	validated
COL5A2	1290	mirtarbase	MIMAT0000100	hsa-miR-29b-3p	ENSG00000204262	qRT-PCR	Functional MTI (Weak)	25744716	validated
COL5A2	1290	mirtarbase	MIMAT0000681	hsa-miR-29c-3p	ENSG00000204262	Luciferase reporter assay	Functional MTI	22745231	validated
COL6A2	1292	mirtarbase	MIMAT0000681	hsa-miR-29c-3p	ENSG00000142173	Microarray//qRT-PCR	Functional MTI (Weak)	24590289	validated
COL6A3	1293	mirtarbase	MIMAT0000100	hsa-miR-29b-3p	ENSG00000163359	qRT-PCR	Functional MTI (Weak)	25744716	validated
COL7A1	1294	mirtarbase	MIMAT0000681	hsa-miR-29c-3p	ENSG00000114270	Luciferase reporter assay	Functional MTI	21436257	validated
COL10A1	1300	mirtarbase	MIMAT0000086	hsa-miR-29a-3p	ENSG00000123500	Luciferase reporter assay	Functional MTI	22745231	validated
COL10A1	1300	mirtarbase	MIMAT0000100	hsa-miR-29b-3p	ENSG00000123500	Luciferase reporter assay	Functional MTI	22745231	validated
COL10A1	1300	mirtarbase	MIMAT0000681	hsa-miR-29c-3p	ENSG00000123500	Luciferase reporter assay	Functional MTI	22745231	validated
SGPP2	130367	mirtarbase	MIMAT0000089	hsa-miR-31-5p	ENSG00000163082	Luciferase reporter assay//qRT-PCR//Western blot	Functional MTI	26494556	validated
ACVR1C	130399	mirtarbase	MIMAT0000077	hsa-miR-22-3p	ENSG00000123612	Luciferase reporter assay//Western blot//Reporter assay;Western blot	Non-Functional MTI	21224400	validated
OSR1	130497	mirtarbase	MIMAT0000617	hsa-miR-200c-3p	ENSG00000143867	qRT-PCR	Functional MTI (Weak)	23294929	validated
OSR1	130497	mirtarbase	MIMAT0001631	hsa-miR-451a	ENSG00000143867	qRT-PCR	Functional MTI (Weak)	23294929	validated
COL15A1	1306	mirtarbase	MIMAT0000100	hsa-miR-29b-3p	ENSG00000204291	qRT-PCR	Functional MTI (Weak)	25744716	validated
COL15A1	1306	mirtarbase	MIMAT0000681	hsa-miR-29c-3p	ENSG00000204291	Luciferase reporter assay//qRT-PCR//Reporter assay;Other	Functional MTI	18390668	validated
COL16A1	1307	mirtarbase	MIMAT0000256	hsa-miR-181a-5p	ENSG00000084636	Luciferase reporter assay//qRT-PCR//Western blot	Functional MTI	23238588	validated
DNAJC19	131118	mirtarbase	MIMAT0000646	hsa-miR-155-5p	ENSG00000205981	qRT-PCR	Functional MTI (Weak)	20584899	validated
TRIM71	131405	mirtarbase	MIMAT0000064	hsa-let-7c-5p	ENSG00000206557	Luciferase reporter assay//Reporter assay;Other	Functional MTI	17890240	validated
TRIM71	131405	mirtarbase	MIMAT0000062	hsa-let-7a-5p	ENSG00000206557	Luciferase reporter assay//Reporter assay	Functional MTI	17890240	validated
TRIM71	131405	mirtarbase	MIMAT0000062	hsa-let-7a-5p	ENSG00000206557	Luciferase reporter assay	Functional MTI	18829576	validated
TRIM71	131405	mirtarbase	MIMAT0000062	hsa-let-7a-5p	ENSG00000206557	Immunoblot//Northern blot	Functional MTI (Weak)	15722555	validated
TRIM71	131405	mirtarbase	MIMAT0000423	hsa-miR-125b-5p	ENSG00000206557	Immunoblot//Northern blot	Functional MTI (Weak)	15722555	validated
DCBLD2	131566	mirtarbase	MIMAT0001631	hsa-miR-451a	ENSG00000057019	Luciferase reporter assay//qRT-PCR//Western blot	Functional MTI	24918822	validated
KLF6	1316	mirtarbase	MIMAT0000068	hsa-miR-15a-5p	ENSG00000067082	Microarray//qRT-PCR//	Functional MTI (Weak)	24397367	validated
KLF6	1316	mirtarbase	MIMAT0000099	hsa-miR-101-3p	ENSG00000067082	Immunofluorescence//qRT-PCR	Functional MTI (Weak)	24817606	validated
KLF6	1316	mirtarbase	MIMAT0000099	hsa-miR-101-3p	ENSG00000067082	qRT-PCR//Luciferase reporter assay//Immunoprecipitaion//Western blot	Functional MTI	25230316	validated
KLF6	1316	mirtarbase	MIMAT0000256	hsa-miR-181a-5p	ENSG00000067082	Luciferase reporter assay//qRT-PCR//Western blot	Functional MTI	22581522	validated
KLF6	1316	mirtarbase	MIMAT0000256	hsa-miR-181a-5p	ENSG00000067082	Luciferase reporter assay//qRT-PCR//Western blot	Functional MTI	25182666	validated
KLF6	1316	mirtarbase	MIMAT0000256	hsa-miR-181a-5p	ENSG00000067082	Luciferase reporter assay	Functional MTI	27673564	validated
KLF6	1316	mirtarbase	MIMAT0001413	hsa-miR-20b-5p	ENSG00000067082	Microarray//qRT-PCR//	Functional MTI (Weak)	24397367	validated
SLC31A1	1317	mirtarbase	MIMAT0000096	hsa-miR-98-5p	ENSG00000136868	Luciferase reporter assay	Functional MTI	27270317	validated
MAP3K8	1326	mirtarbase	MIMAT0000436	hsa-miR-144-3p	ENSG00000107968	Luciferase reporter assay//qRT-PCR//Western blot	Functional MTI	27717821	validated
CPEB2	132864	mirtarbase	MIMAT0000082	hsa-miR-26a-5p	ENSG00000137449	Luciferase reporter assay//Northern blot//qRT-PCR	Functional MTI	20660482	validated
CPEB2	132864	mirtarbase	MIMAT0000092	hsa-miR-92a-3p	ENSG00000137449	Luciferase reporter assay//Northern blot//qRT-PCR	Functional MTI	20660482	validated
CPEB2	132864	mirtarbase	MIMAT0000267	hsa-miR-210-3p	ENSG00000137449	immunoprecipitaion//Luciferase reporter assay//Microarray//qRT-PCR	Functional MTI	19826008	validated
ADM	133	mirtarbase	MIMAT0000445	hsa-miR-126-3p	ENSG00000148926	Luciferase reporter assay	Functional MTI	24037526	validated
JMY	133746	mirtarbase	MIMAT0000076	hsa-miR-21-5p	ENSG00000152409	Luciferase reporter assay//qRT-PCR	Functional MTI	18829576	validated
ADORA2A	135	mirtarbase	MIMAT0000069	hsa-miR-16-5p	ENSG00000128271	Luciferase reporter assay//qRT-PCR//Western blot	Functional MTI	27476546	validated		DB00806	Pentoxifylline	C04	C04AD03	DrugBank	Adenosine A2a receptor	P29274	Receptor	GPCR
ADORA2A	135	mirtarbase	MIMAT0000069	hsa-miR-16-5p	ENSG00000128271	Luciferase reporter assay//qRT-PCR//Western blot	Functional MTI	27476546	validated		DB04932	Defibrotide	B01	B01AX01	DrugBank	Adenosine A2a receptor	P29274	Receptor	GPCR
ADORA2A	135	mirtarbase	MIMAT0000069	hsa-miR-16-5p	ENSG00000128271	Luciferase reporter assay//qRT-PCR//Western blot	Functional MTI	27476546	validated		DB00640	Adenosine	C01	C01EB10	DrugBank	Adenosine A2a receptor	P29274	Receptor	GPCR
ADORA2A	135	mirtarbase	MIMAT0000069	hsa-miR-16-5p	ENSG00000128271	Luciferase reporter assay//qRT-PCR//Western blot	Functional MTI	27476546	validated		DB06213	Regadenoson	C01	C01EB21	DrugBank	Adenosine A2a receptor	P29274	Receptor	GPCR
ADORA2A	135	mirtarbase	MIMAT0000069	hsa-miR-16-5p	ENSG00000128271	Luciferase reporter assay//qRT-PCR//Western blot	Functional MTI	27476546	validated		DB01412	Theobromine	C03	C03BD01; R03DA07	DrugBank	Adenosine A2a receptor	P29274	Receptor	GPCR
ADORA2B	136	mirtarbase	MIMAT0000419	hsa-miR-27b-3p	ENSG00000170425	qRT-PCR//Luciferase reporter assay	Functional MTI	20388705	validated		DB00640	Adenosine	C01	C01EB10	DrugBank	Adenosine A2b receptor	P29275	Receptor	GPCR
ADORA2B	136	mirtarbase	MIMAT0000419	hsa-miR-27b-3p	ENSG00000170425	qRT-PCR//Luciferase reporter assay	Functional MTI	20388705	validated		DB04932	Defibrotide	B01	B01AX01	DrugBank	Adenosine A2b receptor	P29275	Receptor	GPCR
CPD	1362	mirtarbase	MIMAT0000271	hsa-miR-214-3p	ENSG00000108582	Luciferase reporter assay//qRT-PCR//Western blot	Functional MTI	27494742	validated
MTPN	136319	mirtarbase	MIMAT0000063	hsa-let-7b-5p	ENSG00000105887	Reporter assay	Functional MTI	15806104	validated
CPM	1368	mirtarbase	MIMAT0000449	hsa-miR-146a-5p	ENSG00000135678	Luciferase reporter assay//Western blot	Functional MTI	28186967	validated
ASZ1	136991	mirtarbase	MIMAT0000278	hsa-miR-221-3p	ENSG00000154438	Luciferase reporter assay//Microarray//qRT-PCR//Western blot	Functional MTI	23579640	validated
ABRA	137735	mirtarbase	MIMAT0004809	hsa-miR-628-5p	ENSG00000174429	Luciferase reporter assay//qRT-PCR//Western blot	Functional MTI	27739650	validated
RNF183	138065	mirtarbase	MIMAT0000252	hsa-miR-7-5p	ENSG00000165188	Luciferase reporter assay//qRT-PCR//Western blot//Immunofluorescence//Immunohistochemistry	Functional MTI	26818663	validated
CREB1	1385	mirecords	MIMAT0000685	hsa-miR-34b-5p	ENSG00000118260	Western blot//Luciferase activity assay		19258499	validated
CREB1	1385	mirtarbase	MIMAT0000070	hsa-miR-17-5p	ENSG00000118260	qRT-PCR	Non-Functional MTI (Weak)	23433743	validated
CREB1	1385	mirtarbase	MIMAT0000074	hsa-miR-19b-3p	ENSG00000118260	qRT-PCR	Non-Functional MTI (Weak)	23433743	validated
CREB1	1385	mirtarbase	MIMAT0000101	hsa-miR-103a-3p	ENSG00000118260	Luciferase reporter assay//qRT-PCR//Western blot	Functional MTI	20886090	validated
CREB1	1385	mirtarbase	MIMAT0000259	hsa-miR-182-5p	ENSG00000118260	GFP reporter assay	Functional MTI	22325466	validated
CREB1	1385	mirtarbase	MIMAT0000257	hsa-miR-181b-5p	ENSG00000118260	GFP reporter assay//qRT-PCR//Western blot	Functional MTI	22539488	validated
CREB1	1385	mirtarbase	MIMAT0000419	hsa-miR-27b-3p	ENSG00000118260	Immunohistochemistry//Luciferase reporter assay//qRT-PCR//Western blot	Functional MTI	25825983	validated
CREB1	1385	mirtarbase	MIMAT0000419	hsa-miR-27b-3p	ENSG00000118260	Luciferase reporter assay//qRT-PCR//Western blot	Functional MTI	27809310	validated
CREB1	1385	mirtarbase	MIMAT0000265	hsa-miR-204-5p	ENSG00000118260	Luciferase reporter assay	Functional MTI	27046651	validated
CREB1	1385	mirtarbase	MIMAT0000254	hsa-miR-10b-5p	ENSG00000118260	Luciferase reporter assay	Functional MTI	26796749	validated
CREB1	1385	mirtarbase	MIMAT0000685	hsa-miR-34b-5p	ENSG00000118260	Luciferase reporter assay//qRT-PCR//Western blot	Functional MTI	19258499	validated
CREB1	1385	mirtarbase	MIMAT0000685	hsa-miR-34b-5p	ENSG00000118260	Luciferase reporter assay	Functional MTI	19461653	validated
CREB1	1385	mirtarbase	MIMAT0000451	hsa-miR-150-5p	ENSG00000118260	Luciferase reporter assay//qRT-PCR//Western blot	Functional MTI	27285761	validated
CREB1	1385	mirtarbase	MIMAT0000707	hsa-miR-363-3p	ENSG00000118260	Luciferase reporter assay	Functional MTI	26796749	validated
CREB1	1385	mirtarbase	MIMAT0004676	hsa-miR-34b-3p	ENSG00000118260	Microarray//QRTPCR//Western blot	Functional MTI	24816316	validated
ATF2	1386	mirtarbase	MIMAT0022693	hsa-miR-204-3p	ENSG00000115966	Luciferase reporter assay	Functional MTI	27559047	validated
ATF2	1386	mirtarbase	MIMAT0022693	hsa-miR-204-3p	ENSG00000115966	Luciferase reporter assay	Functional MTI	27588402	validated
CREBBP	1387	mirtarbase	MIMAT0000762	hsa-miR-324-3p	ENSG00000005339	Luciferase reporter assay	Functional MTI	19478946	validated
CREBL2	1389	mirtarbase	MIMAT0000072	hsa-miR-18a-5p	ENSG00000111269	In situ hybridization//Next Generation Sequencing (NGS)//qRT-PCR	Functional MTI (Weak)	26233958	validated
FAM199X	139231	mirtarbase	MIMAT0000646	hsa-miR-155-5p	ENSG00000123575	Reporter assay;Other	Functional MTI	20584899	validated
CRK	1398	mirtarbase	MIMAT0000426	hsa-miR-132-3p	ENSG00000167193	Luciferase reporter assay	Functional MTI	23184980	validated
CRK	1398	mirtarbase	MIMAT0000445	hsa-miR-126-3p	ENSG00000167193	Luciferase reporter assay//Western blot//qRT-PCR	Functional MTI	18602365	validated
CRK	1398	mirtarbase	MIMAT0000445	hsa-miR-126-3p	ENSG00000167193	Western blot	Functional MTI	19767772	validated
CRK	1398	mirtarbase	MIMAT0000445	hsa-miR-126-3p	ENSG00000167193	Immunohistochemistry//Luciferase reporter assay//Western blot	Functional MTI	20619534	validated
CRK	1398	mirtarbase	MIMAT0000445	hsa-miR-126-3p	ENSG00000167193	qRT-PCR//Western blot	Functional MTI	24969300	validated
CRK	1398	mirtarbase	MIMAT0000445	hsa-miR-126-3p	ENSG00000167193	qRT-PCR//Western blot	Functional MTI	25027343	validated
CRK	1398	mirtarbase	MIMAT0000445	hsa-miR-126-3p	ENSG00000167193	qRT-PCR	Functional MTI (Weak)	27785060	validated
CRK	1398	mirtarbase	MIMAT0000444	hsa-miR-126-5p	ENSG00000167193	2-D Gel Electrophoresis (2DGE)//ELISA//Luciferase reporter assay//qRT-PCR//Western blot	Functional MTI	24480980	validated
CRKL	1399	mirecords	MIMAT0000445	hsa-miR-126-3p	ENSG00000099942	Western blot		18602365	validated
CRKL	1399	mirtarbase	MIMAT0000068	hsa-miR-15a-5p	ENSG00000099942	Luciferase reporter assay//Microarray//Northern blot//qRT-PCR//Western blot	Functional MTI	21880628	validated
CRKL	1399	mirtarbase	MIMAT0000104	hsa-miR-107	ENSG00000099942	Flow//Immunoblot//Microarray//qRT-PCR	Functional MTI (Weak)	19688090	validated
CRKL	1399	mirtarbase	MIMAT0000445	hsa-miR-126-3p	ENSG00000099942	Immunohistochemistry//Luciferase reporter assay//qRT-PCR//Western blot	Functional MTI	24055140	validated
CRKL	1399	mirtarbase	MIMAT0000617	hsa-miR-200c-3p	ENSG00000099942	Luciferase reporter assay//qRT-PCR//Western blot	Functional MTI	26079153	validated
CRKL	1399	mirtarbase	MIMAT0000617	hsa-miR-200c-3p	ENSG00000099942	Luciferase reporter assay	Functional MTI	26728244	validated
CRKL	1399	mirtarbase	MIMAT0001536	hsa-miR-429	ENSG00000099942	Luciferase reporter assay//qRT-PCR//Western blot	Functional MTI	26079153	validated
CRKL	1399	mirtarbase	MIMAT0001536	hsa-miR-429	ENSG00000099942	Luciferase reporter assay	Functional MTI	26728244	validated
MUC17	140453	mirtarbase	MIMAT0000070	hsa-miR-17-5p	ENSG00000169876	Immunohistochemistry//Microarray//qRT-PCR	Functional MTI (Weak)	20926598	validated
MUC17	140453	mirtarbase	MIMAT0000075	hsa-miR-20a-5p	ENSG00000169876	Immunohistochemistry//Microarray//qRT-PCR	Functional MTI (Weak)	20926598	validated
MUC17	140453	mirtarbase	MIMAT0000244	hsa-miR-30c-5p	ENSG00000169876	Immunohistochemistry//Microarray//qRT-PCR	Functional MTI (Weak)	20926598	validated
MUC17	140453	mirtarbase	MIMAT0000692	hsa-miR-30e-5p	ENSG00000169876	Immunohistochemistry//Microarray//qRT-PCR	Functional MTI (Weak)	20926598	validated
MUC17	140453	mirtarbase	MIMAT0001413	hsa-miR-20b-5p	ENSG00000169876	Immunohistochemistry//Microarray//qRT-PCR	Functional MTI (Weak)	20926598	validated
UBE2F	140739	mirtarbase	MIMAT0000242	hsa-miR-129-5p	ENSG00000184182	Luciferase reporter assay	Non-Functional MTI	19887623	validated
SRXN1	140809	mirtarbase	MIMAT0000416	hsa-miR-1-3p	ENSG00000271303	Luciferase reporter assay//Microarray	Functional MTI (Weak)	15685193	validated
SIRPA	140885	mirtarbase	MIMAT0000070	hsa-miR-17-5p	ENSG00000198053	Luciferase reporter assay	Functional MTI	23562609	validated
SIRPA	140885	mirtarbase	MIMAT0000075	hsa-miR-20a-5p	ENSG00000198053	Luciferase reporter assay	Functional MTI	23562609	validated
SIRPA	140885	mirtarbase	MIMAT0000103	hsa-miR-106a-5p	ENSG00000198053	Luciferase reporter assay	Functional MTI	23562609	validated
Fas	14102	mirtarbase	MIMAT0000423	hsa-miR-125b-5p	ENSMUSG00000024778	ChIP-seq//Luciferase reporter assay//Microarray//qRT-PCR//Western blot	Functional MTI	26272872	validated
PARP1	142	mirtarbase	MIMAT0000062	hsa-let-7a-5p	ENSG00000143799	Luciferase reporter assay//qRT-PCR//Western blot	Functional MTI	28031413	validated
PARP1	142	mirtarbase	MIMAT0000280	hsa-miR-223-3p	ENSG00000143799	Luciferase reporter assay//Microarray//qRT-PCR//Western blot	Functional MTI	23757351	validated
MAPK14	1432	mirtarbase	MIMAT0000080	hsa-miR-24-3p	ENSG00000112062	Luciferase reporter assay//Reporter assay;Other	Functional MTI	15131085	validated
MAPK14	1432	mirtarbase	MIMAT0000070	hsa-miR-17-5p	ENSG00000112062	Immunocytochemistry//Immunohistochemistry//qRT-PCR	Functional MTI (Weak)	24474786	validated
MAPK14	1432	mirtarbase	MIMAT0000232	hsa-miR-199a-3p	ENSG00000112062	Western blot	Non-Functional MTI	18456660	validated
MAPK14	1432	mirtarbase	MIMAT0000103	hsa-miR-106a-5p	ENSG00000112062	Immunocytochemistry//Immunohistochemistry//qRT-PCR	Functional MTI (Weak)	24474786	validated
MAPK14	1432	mirtarbase	MIMAT0000084	hsa-miR-27a-3p	ENSG00000112062	LacZ reporter assay	Functional MTI	27165190	validated
MAPK14	1432	mirtarbase	MIMAT0000423	hsa-miR-125b-5p	ENSG00000112062	ChIP-seq//EMSA//Immunoblot//Luciferase reporter assay//qRT-PCR//Western blot	Functional MTI	22854965	validated
MAPK14	1432	mirtarbase	MIMAT0000271	hsa-miR-214-3p	ENSG00000112062	Microarray//qRT-PCR	Non-Functional MTI (Weak)	22929890	validated
MAPK14	1432	mirtarbase	MIMAT0000646	hsa-miR-155-5p	ENSG00000112062	Luciferase reporter assay	Functional MTI	25535908	validated
MAPK14	1432	mirtarbase	MIMAT0000443	hsa-miR-125a-5p	ENSG00000112062	Luciferase reporter assay	Functional MTI	28386337	validated
HECTD2	143279	mirtarbase	MIMAT0000278	hsa-miR-221-3p	ENSG00000165338	Luciferase reporter assay//QRTPCR//Western blot	Functional MTI	23770851	validated
CSF1	1435	mirtarbase	MIMAT0000425	hsa-miR-130a-3p	ENSG00000184371	Luciferase reporter assay//Reporter assay	Functional MTI	14697198	validated
CSF1	1435	mirtarbase	MIMAT0000425	hsa-miR-130a-3p	ENSG00000184371	Luciferase reporter assay//Western blot	Functional MTI	18823650	validated
CSF1	1435	mirtarbase	MIMAT0000691	hsa-miR-130b-3p	ENSG00000184371	ELISA//Luciferase reporter assay//qRT-PCR	Functional MTI	22005523	validated
CSF1	1435	mirtarbase	MIMAT0000759	hsa-miR-148b-3p	ENSG00000184371	Western blot	Functional MTI	23238785	validated
CSF1	1435	mirtarbase	MIMAT0000759	hsa-miR-148b-3p	ENSG00000184371	Luciferase reporter assay	Functional MTI	23233531	validated
CSF1R	1436	mirtarbase	MIMAT0000077	hsa-miR-22-3p	ENSG00000182578	Luciferase reporter assay//qRT-PCR	Functional MTI	24198819	validated
CSF1R	1436	mirtarbase	MIMAT0000255	hsa-miR-34a-5p	ENSG00000182578	Luciferase reporter assay//qRT-PCR	Functional MTI	24198819	validated
CSF1R	1436	mirtarbase	MIMAT0000646	hsa-miR-155-5p	ENSG00000182578	ELISA//Luciferase reporter assay//qRT-PCR//Western blot	Functional MTI	21355095	validated
CSF1R	1436	mirtarbase	MIMAT0000646	hsa-miR-155-5p	ENSG00000182578	Luciferase reporter assay//qRT-PCR	Functional MTI	24198819	validated
E2F7	144455	mirtarbase	MIMAT0000082	hsa-miR-26a-5p	ENSG00000165891	ChIP-seq//Immunoblot//Immunofluorescence//	Functional MTI (Weak)	23096114	validated
CSNK1A1	1452	mirtarbase	MIMAT0000646	hsa-miR-155-5p	ENSG00000113712	Luciferase reporter assay	Functional MTI	22350414	validated
CSNK1A1	1452	mirtarbase	MIMAT0000646	hsa-miR-155-5p	ENSG00000113712	Reporter assay;Other	Functional MTI	20584899	validated
CSNK2A1	1457	mirtarbase	MIMAT0000423	hsa-miR-125b-5p	ENSG00000101266	Luciferase reporter assay//Western blot	Functional MTI	24098452	validated
CSNK2A1	1457	mirtarbase	MIMAT0000456	hsa-miR-186-5p	ENSG00000101266	Immunoblot//Luciferase reporter assay//qRT-PCR//Western blot	Functional MTI	23137536	validated
VCAN	1462	mirtarbase	MIMAT0000418	hsa-miR-23b-3p	ENSG00000038427	Luciferase reporter assay//Western blot	Functional MTI	28035060	validated
NCAN	1463	mirtarbase	MIMAT0000080	hsa-miR-24-3p	ENSG00000130287	Luciferase reporter assay//qRT-PCR//Western blot	Functional MTI	27349868	validated
IL34	146433	mirtarbase	MIMAT0000085	hsa-miR-28-5p	ENSG00000157368	ELISA//Immunohistochemistry//Luciferase reporter assay//Next Generation Sequencing (NGS)//qRT-PCR	Functional MTI	26754294	validated
C18orf25	147339	mirtarbase	MIMAT0000279	hsa-miR-222-3p	ENSG00000152242	Microarray//qRT-PCR	Functional MTI (Weak)	22815788	validated
C18orf25	147339	mirtarbase	MIMAT0000434	hsa-miR-142-3p	ENSG00000152242	Microarray//qRT-PCR	Functional MTI (Weak)	22815788	validated
DACT3	147906	mirtarbase	MIMAT0000089	hsa-miR-31-5p	ENSG00000197380	Immunoprecipitaion//Luciferase reporter assay//Microarray//qRT-PCR//Western blot	Functional MTI	21048943	validated
DACT3	147906	mirtarbase	MIMAT0003308	hsa-miR-638	ENSG00000197380	Luciferase reporter assay//qRT-PCR//Western blot	Functional MTI	28108314	validated
TICAM1	148022	mirtarbase	MIMAT0000278	hsa-miR-221-3p	ENSG00000127666	Luciferase reporter assay//Northern blot//qRT-PCR//Western blot	Functional MTI	21236259	validated
ZNF714	148206	mirtarbase	MIMAT0000646	hsa-miR-155-5p	ENSG00000160352	Microarray//qRT-PCR	Functional MTI (Weak)	22815788	validated
CTBP2	1488	mirtarbase	MIMAT0000753	hsa-miR-342-3p	ENSG00000175029	Luciferase reporter assay//qRT-PCR//Western blot	Functional MTI	25895816	validated
CCN2	1490	mirtarbase	MIMAT0000072	hsa-miR-18a-5p	ENSG00000118523	Western blot//Microarray//Northern blot//Luciferase reporter assay	Functional MTI	16331254	validated
CCN2	1490	mirtarbase	MIMAT0000072	hsa-miR-18a-5p	ENSG00000118523	Luciferase reporter assay	Functional MTI	19233176	validated
CCN2	1490	mirtarbase	MIMAT0000072	hsa-miR-18a-5p	ENSG00000118523	Flow//Luciferase reporter assay//qRT-PCR//Western blot	Functional MTI	27421245	validated
CCN2	1490	mirtarbase	MIMAT0000082	hsa-miR-26a-5p	ENSG00000118523	Western blot	Non-Functional MTI	18713946	validated
CCN2	1490	mirtarbase	MIMAT0000082	hsa-miR-26a-5p	ENSG00000118523	Microarray//qRT-PCR	Functional MTI (Weak)	26063197	validated
CCN2	1490	mirtarbase	MIMAT0000083	hsa-miR-26b-5p	ENSG00000118523	Luciferase reporter assay//qRT-PCR//Western blot	Functional MTI	28079129	validated
CCN2	1490	mirtarbase	MIMAT0000231	hsa-miR-199a-5p	ENSG00000118523	qRT-PCR	Functional MTI (Weak)	27062921	validated
CCN2	1490	mirtarbase	MIMAT0000266	hsa-miR-205-5p	ENSG00000118523	Western blot	Functional MTI	23056551	validated
CCN2	1490	mirtarbase	MIMAT0000244	hsa-miR-30c-5p	ENSG00000118523	Immunocytochemistry//Immunohistochemistry//In situ hybridization//Luciferase reporter assay//qRT-PCR//Western blot	Functional MTI	26775556	validated
CCN2	1490	mirtarbase	MIMAT0000437	hsa-miR-145-5p	ENSG00000118523	Luciferase reporter assay	Functional MTI	23390502	validated
CCN2	1490	mirtarbase	MIMAT0000435	hsa-miR-143-3p	ENSG00000118523	Luciferase reporter assay	Functional MTI	27075467	validated
CCN2	1490	mirtarbase	MIMAT0000435	hsa-miR-143-3p	ENSG00000118523	Luciferase reporter assay//qRT-PCR//Western blot	Functional MTI	27398154	validated
CCN2	1490	mirtarbase	MIMAT0000427	hsa-miR-133a-3p	ENSG00000118523	Immunohistochemistry//Luciferase reporter assay//qRT-PCR//Western blot	Functional MTI	25451078	validated
CCN2	1490	mirtarbase	MIMAT0001412	hsa-miR-18b-5p	ENSG00000118523	Luciferase reporter assay//Western blot	Functional MTI	23681229	validated
CCN2	1490	mirtarbase	MIMAT0000770	hsa-miR-133b	ENSG00000118523	Luciferase reporter assay	Functional MTI	24065814	validated
CCN2	1490	mirtarbase	MIMAT0000770	hsa-miR-133b	ENSG00000118523	Immunohistochemistry//Luciferase reporter assay//qRT-PCR//Western blot	Functional MTI	25451078	validated
CCN2	1490	mirtarbase	MIMAT0000770	hsa-miR-133b	ENSG00000118523	Immunofluorescence//Immunohistochemistry//In situ hybridization//Luciferase reporter assay//qRT-PCR//Western blot	Functional MTI	26945106	validated
CCN2	1490	mirtarbase	MIMAT0002173	hsa-miR-483-3p	ENSG00000118523	Luciferase reporter assay	Functional MTI	27923814	validated
IL23R	149233	mirtarbase	MIMAT0004602	hsa-miR-125a-3p	ENSG00000162594	Flow//Luciferase reporter assay//qRT-PCR	Functional MTI	25863684	validated
CTNNB1	1499	mirtarbase	MIMAT0000099	hsa-miR-101-3p	ENSG00000168036	Western blot	Functional MTI	26286725	validated
CTNNB1	1499	mirtarbase	MIMAT0000271	hsa-miR-214-3p	ENSG00000168036	Luciferase reporter assay	Functional MTI	23068095	validated
CTNNB1	1499	mirtarbase	MIMAT0000271	hsa-miR-214-3p	ENSG00000168036	Flow//Luciferase reporter assay//qRT-PCR//Western blot	Functional MTI	22962603	validated
CTNNB1	1499	mirtarbase	MIMAT0000271	hsa-miR-214-3p	ENSG00000168036	Luciferase reporter assay//qRT-PCR//Western blot	Functional MTI	26807179	validated
CTNNB1	1499	mirtarbase	MIMAT0000256	hsa-miR-181a-5p	ENSG00000168036	Luciferase reporter assay//Western blot	Functional MTI	28086904	validated
CTNNB1	1499	mirtarbase	MIMAT0000685	hsa-miR-34b-5p	ENSG00000168036	Luciferase reporter assay//Western blot	Functional MTI	22421157	validated
CTNNB1	1499	mirtarbase	MIMAT0004557	hsa-miR-34a-3p	ENSG00000168036	Luciferase reporter assay//Western blot	Functional MTI	22421157	validated
CTNNB1	1499	mirtarbase	MIMAT0004610	hsa-miR-150-3p	ENSG00000168036	Immunoblot//Luciferase reporter assay//qRT-PCR	Functional MTI	26935950	validated
AANAT	15	mirtarbase	MIMAT0000261	hsa-miR-183-5p	ENSG00000129673	Luciferase reporter assay//qRT-PCR	Functional MTI	24423866	validated
CTNND1	1500	mirtarbase	MIMAT0000096	hsa-miR-98-5p	ENSG00000198561	Luciferase reporter assay	Functional MTI	26263183	validated
CTNND1	1500	mirtarbase	MIMAT0000437	hsa-miR-145-5p	ENSG00000198561	Immunohistochemistry//Luciferase reporter assay//qRT-PCR//Western blot	Functional MTI	25470111	validated
CTNND1	1500	mirtarbase	MIMAT0000681	hsa-miR-29c-3p	ENSG00000198561	Immunohistochemistry//Luciferase reporter assay//qRT-PCR//Western blot	Functional MTI	25634213	validated
AIFM3	150209	mirtarbase	MIMAT0000267	hsa-miR-210-3p	ENSG00000183773	Luciferase reporter assay	Functional MTI	22387901	validated
AIFM3	150209	mirtarbase	MIMAT0000267	hsa-miR-210-3p	ENSG00000183773	QRTPCR//Western blot	Functional MTI	23618526	validated
COMMD1	150684	mirtarbase	MIMAT0009197	hsa-miR-205-3p	ENSG00000173163	Luciferase reporter assay//qRT-PCR//immunoblot analysis	Functional MTI	26586569	validated
CCNYL1	151195	mirtarbase	MIMAT0000084	hsa-miR-27a-3p	ENSG00000163249	Microarray//qRT-PCR	Functional MTI (Weak)	22815788	validated
CCNYL1	151195	mirtarbase	MIMAT0000419	hsa-miR-27b-3p	ENSG00000163249	Microarray//qRT-PCR	Functional MTI (Weak)	22815788	validated
CUX1	1523	mirtarbase	MIMAT0000092	hsa-miR-92a-3p	ENSG00000257923	CLASH//qRT-PCR	Functional MTI (Weak)	23622248	validated
CUX1	1523	mirtarbase	MIMAT0000646	hsa-miR-155-5p	ENSG00000257923	Microarray//qRT-PCR	Functional MTI (Weak)	19193853	validated
CX3CR1	1524	mirtarbase	MIMAT0004679	hsa-miR-296-3p	ENSG00000168329	Luciferase reporter assay//qRT-PCR//Western blot	Functional MTI	27186308	validated	rs3732379
CYB5A	1528	mirtarbase	MIMAT0000280	hsa-miR-223-3p	ENSG00000166347	Luciferase reporter assay//qRT-PCR//Western blot	Functional MTI	24078287	validated
KLB	152831	mirtarbase	MIMAT0000255	hsa-miR-34a-5p	ENSG00000134962	Luciferase reporter assay	Functional MTI	22988100	validated
PPM1K	152926	mirtarbase	MIMAT0000077	hsa-miR-22-3p	ENSG00000163644	Luciferase reporter assay//qRT-PCR//Western blot	Functional MTI	26592513	validated
PPM1K	152926	mirtarbase	MIMAT0022694	hsa-miR-211-3p	ENSG00000163644	Luciferase reporter assay//qRT-PCR//Western blot	Functional MTI	26592513	validated
PPM1K	152926	mirtarbase	MIMAT0022693	hsa-miR-204-3p	ENSG00000163644	Luciferase reporter assay//qRT-PCR//Western blot	Functional MTI	26592513	validated
ADRB1	153	mirtarbase	MIMAT0000073	hsa-miR-19a-3p	ENSG00000043591	Luciferase reporter assay//qRT-PCR//Western blot	Functional MTI	25785039	validated		DB00521	Carteolol	C07	C07AA15; S01ED05	TTD | DrugBank	Beta-1 adrenergic receptor	P08588	Receptor	GPCR
ADRB1	153	mirtarbase	MIMAT0000073	hsa-miR-19a-3p	ENSG00000043591	Luciferase reporter assay//qRT-PCR//Western blot	Functional MTI	25785039	validated		DB01580	Oxprenolol	C07	C07AA02	TTD | DrugBank	Beta-1 adrenergic receptor	P08588	Receptor	GPCR
ADRB1	153	mirtarbase	MIMAT0000073	hsa-miR-19a-3p	ENSG00000043591	Luciferase reporter assay//qRT-PCR//Western blot	Functional MTI	25785039	validated		DB00960	Pindolol	C07	C07AA03; C07AA14; C07AA17	TTD | FDA | DrugBank	Beta-1 adrenergic receptor	P08588	Receptor	GPCR
ADRB1	153	mirtarbase	MIMAT0000073	hsa-miR-19a-3p	ENSG00000043591	Luciferase reporter assay//qRT-PCR//Western blot	Functional MTI	25785039	validated		DB00368	Norepinephrine	C01	C01CA03	DrugBank	Beta-1 adrenergic receptor	P08588	Receptor	GPCR
ADRB1	153	mirtarbase	MIMAT0000073	hsa-miR-19a-3p	ENSG00000043591	Luciferase reporter assay//qRT-PCR//Western blot	Functional MTI	25785039	validated		DB00668	Epinephrine	C01	A01AD01; B02BC09; C01CA03; C01CA24; R01AA14; R03AA01; S01EA01	DrugBank	Beta-1 adrenergic receptor	P08588	Receptor	GPCR
ADRB1	153	mirtarbase	MIMAT0000073	hsa-miR-19a-3p	ENSG00000043591	Luciferase reporter assay//qRT-PCR//Western blot	Functional MTI	25785039	validated		DB04855	Dronedarone	C01	C01BD07	TTD | FDA | DrugBank	Beta-1 adrenergic receptor	P08588	Receptor	GPCR
ADRB1	153	mirtarbase	MIMAT0000073	hsa-miR-19a-3p	ENSG00000043591	Luciferase reporter assay//qRT-PCR//Western blot	Functional MTI	25785039	validated		DB04861	Nebivolol	C07	C07AB12	TTD | FDA | DrugBank	Beta-1 adrenergic receptor	P08588	Receptor	GPCR
ADRB1	153	mirtarbase	MIMAT0000073	hsa-miR-19a-3p	ENSG00000043591	Luciferase reporter assay//qRT-PCR//Western blot	Functional MTI	25785039	validated		DB08807	Bopindolol	C07	C07AA17	DrugBank	Beta-1 adrenergic receptor	P08588	Receptor	GPCR
ADRB1	153	mirtarbase	MIMAT0000073	hsa-miR-19a-3p	ENSG00000043591	Luciferase reporter assay//qRT-PCR//Western blot	Functional MTI	25785039	validated		DB01297	Practolol	C07	C07AB01	TTD | DrugBank	Beta-1 adrenergic receptor	P08588	Receptor	GPCR
ADRB1	153	mirtarbase	MIMAT0000073	hsa-miR-19a-3p	ENSG00000043591	Luciferase reporter assay//qRT-PCR//Western blot	Functional MTI	25785039	validated		DB08808	Bupranolol	C07	C07AA19	DrugBank	Beta-1 adrenergic receptor	P08588	Receptor	GPCR
ADRB1	153	mirtarbase	MIMAT0000073	hsa-miR-19a-3p	ENSG00000043591	Luciferase reporter assay//qRT-PCR//Western blot	Functional MTI	25785039	validated		DB01359	Penbutolol	C07	C07AA23	TTD | FDA | DrugBank	Beta-1 adrenergic receptor	P08588	Receptor	GPCR
ADRB1	153	mirtarbase	MIMAT0000073	hsa-miR-19a-3p	ENSG00000043591	Luciferase reporter assay//qRT-PCR//Western blot	Functional MTI	25785039	validated		DB01064	Isoproterenol	C01	C01CA02; D08AX05	TTD | DrugBank	Beta-1 adrenergic receptor	P08588	Receptor	GPCR
ADRB1	153	mirtarbase	MIMAT0000073	hsa-miR-19a-3p	ENSG00000043591	Luciferase reporter assay//qRT-PCR//Western blot	Functional MTI	25785039	validated		DB00489	Sotalol	C07	C07AA07; C07AA57	DrugBank	Beta-1 adrenergic receptor	P08588	Receptor	GPCR
ADRB1	153	mirtarbase	MIMAT0000073	hsa-miR-19a-3p	ENSG00000043591	Luciferase reporter assay//qRT-PCR//Western blot	Functional MTI	25785039	validated		DB01118	Amiodarone	C01	C01BD01	TTD | DrugBank	Beta-1 adrenergic receptor	P08588	Receptor	GPCR
ADRB1	153	mirtarbase	MIMAT0000073	hsa-miR-19a-3p	ENSG00000043591	Luciferase reporter assay//qRT-PCR//Western blot	Functional MTI	25785039	validated		DB01193	Acebutolol	C07	C07AB04	TTD | FDA | DrugBank	Beta-1 adrenergic receptor	P08588	Receptor	GPCR
ADRB1	153	mirtarbase	MIMAT0000073	hsa-miR-19a-3p	ENSG00000043591	Luciferase reporter assay//qRT-PCR//Western blot	Functional MTI	25785039	validated		DB00373	Timolol	C07	C07AA06; S01ED01	TTD | FDA | DrugBank	Beta-1 adrenergic receptor	P08588	Receptor	GPCR
ADRB1	153	mirtarbase	MIMAT0000073	hsa-miR-19a-3p	ENSG00000043591	Luciferase reporter assay//qRT-PCR//Western blot	Functional MTI	25785039	validated		DB00598	Labetalol	C07	C07AG01	TTD | FDA | DrugBank	Beta-1 adrenergic receptor	P08588	Receptor	GPCR
ADRB1	153	mirtarbase	MIMAT0000073	hsa-miR-19a-3p	ENSG00000043591	Luciferase reporter assay//qRT-PCR//Western blot	Functional MTI	25785039	validated		DB01102	Arbutamine	C01	C01CA22	TTD | DrugBank	Beta-1 adrenergic receptor	P08588	Receptor	GPCR
ADRB1	153	mirtarbase	MIMAT0000073	hsa-miR-19a-3p	ENSG00000043591	Luciferase reporter assay//qRT-PCR//Western blot	Functional MTI	25785039	validated		DB00187	Esmolol	C07	C07AB09	DrugBank	Beta-1 adrenergic receptor	P08588	Receptor	GPCR
ADRB1	153	mirtarbase	MIMAT0000073	hsa-miR-19a-3p	ENSG00000043591	Luciferase reporter assay//qRT-PCR//Western blot	Functional MTI	25785039	validated		DB01203	Nadolol	C07	C07AA12	TTD | FDA | DrugBank	Beta-1 adrenergic receptor	P08588	Receptor	GPCR
ADRB1	153	mirtarbase	MIMAT0000073	hsa-miR-19a-3p	ENSG00000043591	Luciferase reporter assay//qRT-PCR//Western blot	Functional MTI	25785039	validated		DB00841	Dobutamine	C01	C01CA07	TTD | DrugBank	Beta-1 adrenergic receptor	P08588	Receptor	GPCR
ADRB1	153	mirtarbase	MIMAT0000073	hsa-miR-19a-3p	ENSG00000043591	Luciferase reporter assay//qRT-PCR//Western blot	Functional MTI	25785039	validated		DB01295	Bevantolol	C07	C07AB06	TTD | DrugBank	Beta-1 adrenergic receptor	P08588	Receptor	GPCR
ADRB1	153	mirtarbase	MIMAT0000073	hsa-miR-19a-3p	ENSG00000043591	Luciferase reporter assay//qRT-PCR//Western blot	Functional MTI	25785039	validated		DB00866	Alprenolol	C07	C07AA01	TTD | DrugBank	Beta-1 adrenergic receptor	P08588	Receptor	GPCR
ADRB1	153	mirtarbase	MIMAT0000073	hsa-miR-19a-3p	ENSG00000043591	Luciferase reporter assay//qRT-PCR//Western blot	Functional MTI	25785039	validated		DB01136	Carvedilol	C07	C07AG02	TTD | FDA | DrugBank	Beta-1 adrenergic receptor	P08588	Receptor	GPCR
ADRB1	153	mirtarbase	MIMAT0000073	hsa-miR-19a-3p	ENSG00000043591	Luciferase reporter assay//qRT-PCR//Western blot	Functional MTI	25785039	validated		DB00335	Atenolol	C07	C07AB03; C07AB11	TTD | FDA | DrugBank	Beta-1 adrenergic receptor	P08588	Receptor	GPCR
ADRB1	153	mirtarbase	MIMAT0000073	hsa-miR-19a-3p	ENSG00000043591	Luciferase reporter assay//qRT-PCR//Western blot	Functional MTI	25785039	validated		DB00264	Metoprolol	C07	C07AB02; C07AB52	TTD | FDA | DrugBank	Beta-1 adrenergic receptor	P08588	Receptor	GPCR
ADRB1	153	mirtarbase	MIMAT0000073	hsa-miR-19a-3p	ENSG00000043591	Luciferase reporter assay//qRT-PCR//Western blot	Functional MTI	25785039	validated		DB00571	Propranolol	C07	C07AA05	FDA | DrugBank	Beta-1 adrenergic receptor	P08588	Receptor	GPCR
ADRB1	153	mirtarbase	MIMAT0000073	hsa-miR-19a-3p	ENSG00000043591	Luciferase reporter assay//qRT-PCR//Western blot	Functional MTI	25785039	validated		DB00195	Betaxolol	C07	C07AB05; S01ED02	TTD | FDA | DrugBank	Beta-1 adrenergic receptor	P08588	Receptor	GPCR
ADRB1	153	mirtarbase	MIMAT0000073	hsa-miR-19a-3p	ENSG00000043591	Luciferase reporter assay//qRT-PCR//Western blot	Functional MTI	25785039	validated		DB00612	Bisoprolol	C07	C07AB07	TTD | FDA | DrugBank	Beta-1 adrenergic receptor	P08588	Receptor	GPCR
RASGEF1B	153020	mirtarbase	MIMAT0000461	hsa-miR-195-5p	ENSG00000138670	Microarray//qRT-PCR	Functional MTI (Weak)	22815788	validated
DAB2IP	153090	mirtarbase	MIMAT0003218	hsa-miR-92b-3p	ENSG00000136848	Luciferase reporter assay//qRT-PCR//Western blot	Functional MTI	27430302	validated
CYBB	1536	mirtarbase	MIMAT0000255	hsa-miR-34a-5p	ENSG00000165168	Western blot	Functional MTI	24393844	validated
CYBB	1536	mirtarbase	MIMAT0000265	hsa-miR-204-5p	ENSG00000165168	ELISA//Immunohistochemistry//Luciferase reporter assay//qRT-PCR//Western blot	Functional MTI	28235791	validated
CYBB	1536	mirtarbase	MIMAT0000680	hsa-miR-106b-5p	ENSG00000165168	ELISA//Immunohistochemistry//Luciferase reporter assay//qRT-PCR//Western blot	Functional MTI	28235791	validated
CYBB	1536	mirtarbase	MIMAT0000759	hsa-miR-148b-3p	ENSG00000165168	ELISA//Immunohistochemistry//Luciferase reporter assay//qRT-PCR//Western blot	Functional MTI	28235791	validated
CYLD	1540	mirtarbase	MIMAT0000257	hsa-miR-181b-5p	ENSG00000083799	Luciferase reporter assay//qRT-PCR	Functional MTI	20797623	validated
CYLD	1540	mirtarbase	MIMAT0000257	hsa-miR-181b-5p	ENSG00000083799	Luciferase reporter assay//qRT-PCR//Western blot	Functional MTI	27189061	validated
CYLD	1540	mirtarbase	MIMAT0000259	hsa-miR-182-5p	ENSG00000083799	Luciferase reporter assay//qRT-PCR//Western blot	Functional MTI	23006329	validated
CYLD	1540	mirtarbase	MIMAT0000705	hsa-miR-362-5p	ENSG00000083799	Flow//Luciferase reporter assay//qRT-PCR//Western blot	Functional MTI	24495516	validated
CYLD	1540	mirtarbase	MIMAT0000705	hsa-miR-362-5p	ENSG00000083799	Luciferase reporter assay	Functional MTI	25449782	validated
CYLD	1540	mirtarbase	MIMAT0000705	hsa-miR-362-5p	ENSG00000083799	Luciferase reporter assay	Functional MTI	26893711	validated
CYLD	1540	mirtarbase	MIMAT0000705	hsa-miR-362-5p	ENSG00000083799	Luciferase reporter assay	Functional MTI	25909817	validated
CYLD	1540	mirtarbase	MIMAT0000691	hsa-miR-130b-3p	ENSG00000083799	Luciferase reporter assay//qRT-PCR//Western blot	Functional MTI	26711782	validated
CYLD	1540	mirtarbase	MIMAT0000444	hsa-miR-126-5p	ENSG00000083799	ELISA//Luciferase reporter assay//qRT-PCR//Western blot	Functional MTI	28250134	validated
CYLD	1540	mirtarbase	MIMAT0004773	hsa-miR-500a-5p	ENSG00000083799	Immunoprecipitaion//Luciferase reporter assay//qRT-PCR//Western blot	Functional MTI	25595906	validated
CYP1B1	1545	mirecords	MIMAT0000419	hsa-miR-27b-3p	ENSG00000138061	Western blot//activity assay		16982751	validated
CYP1B1	1545	mirtarbase	MIMAT0000419	hsa-miR-27b-3p	ENSG00000138061	Immunohistochemistry//Luciferase reporter assay//qRT-PCR//Western blot//Reporter assay;Other	Functional MTI	16982751	validated
CYP1B1	1545	mirtarbase	MIMAT0000419	hsa-miR-27b-3p	ENSG00000138061	qRT-PCR//Western blot	Functional MTI	24614526	validated
CYP1B1	1545	mirtarbase	MIMAT0004657	hsa-miR-200c-5p	ENSG00000138061	Immunohistochemistry//Luciferase reporter assay//qRT-PCR//Western blot	Functional MTI	25860934	validated
AMOT	154796	mirtarbase	MIMAT0002820	hsa-miR-497-5p	ENSG00000126016	Luciferase reporter assay//Western blot	Functional MTI	26855583	validated
CYP2B6	1555	mirtarbase	MIMAT0000081	hsa-miR-25-3p	ENSG00000197408	EMSA//Luciferase reporter assay//qRT-PCR//Western blot	Functional MTI	27311985	validated
CYP2C19	1557	mirtarbase	MIMAT0000086	hsa-miR-29a-3p	ENSG00000165841	EMSA//Luciferase reporter assay//qRT-PCR//Western blot	Functional MTI	26296572	validated	rs12248560
CYP2C8	1558	mirtarbase	MIMAT0000101	hsa-miR-103a-3p	ENSG00000138115	qRT-PCR//Western blot	Functional MTI	22723340	validated
CYP2C8	1558	mirtarbase	MIMAT0000104	hsa-miR-107	ENSG00000138115	qRT-PCR//Western blot	Functional MTI	22723340	validated
CYP2C9	1559	mirtarbase	MIMAT0000691	hsa-miR-130b-3p	ENSG00000138109	Luciferase reporter assay//qRT-PCR//Western blot	Functional MTI	25802328	validated	rs1799853
CYP2C9	1559	mirtarbase	MIMAT0000435	hsa-miR-143-3p	ENSG00000138109	EMSA//Luciferase reporter assay//qRT-PCR//Western blot	Functional MTI	25704921	validated	rs1799853
CYP2J2	1573	mirtarbase	MIMAT0000063	hsa-let-7b-5p	ENSG00000134716	Luciferase reporter assay//qRT-PCR//Western blot	Functional MTI	22761738	validated
PEBP4	157310	mirtarbase	MIMAT0000417	hsa-miR-15b-5p	ENSG00000134020	Luciferase reporter assay//qRT-PCR//Western blot	Functional MTI	25721211	validated
RDH10	157506	mirtarbase	MIMAT0000063	hsa-let-7b-5p	ENSG00000121039	pSILAC//Luciferase reporter assay//Proteomics;Other	Functional MTI	18668040	validated
ANKRD46	157567	mirtarbase	MIMAT0000076	hsa-miR-21-5p	ENSG00000186106	Immunoblot//Immunohistochemistry//Luciferase reporter assay//Microarray//qRT-PCR//Western blot	Functional MTI	21219636	validated
CYP3A4	1576	mirtarbase	MIMAT0000419	hsa-miR-27b-3p	ENSG00000160868	Immunoblot//Luciferase reporter assay	Functional MTI	19581388	validated	rs2242480
FAM91A1	157769	mirtarbase	MIMAT0000646	hsa-miR-155-5p	ENSG00000176853	Reporter assay;Other	Functional MTI	20584899	validated
CYP7A1	1581	mirtarbase	MIMAT0001339	hsa-miR-422a	ENSG00000167910	qRT-PCR//Luciferase reporter assay	Functional MTI	20351063	validated
CYP8B1	1582	mirtarbase	MIMAT0001339	hsa-miR-422a	ENSG00000180432	qRT-PCR//Luciferase reporter assay	Non-Functional MTI	20351063	validated
CYP11B2	1585	mirtarbase	MIMAT0000080	hsa-miR-24-3p	ENSG00000179142	Luciferase reporter assay//qRT-PCR	Functional MTI	23836801	validated
CYP19A1	1588	mirtarbase	MIMAT0000067	hsa-let-7f-5p	ENSG00000137869	Luciferase reporter assay	Functional MTI	22407818	validated
CYP19A1	1588	mirtarbase	MIMAT0000074	hsa-miR-19b-3p	ENSG00000137869	Luciferase reporter assay	Functional MTI	23438603	validated
CYP19A1	1588	mirtarbase	MIMAT0000103	hsa-miR-106a-5p	ENSG00000137869	Luciferase reporter assay	Functional MTI	23438603	validated
CYP19A1	1588	mirtarbase	MIMAT0000096	hsa-miR-98-5p	ENSG00000137869	Luciferase reporter assay//qRT-PCR//Western blot	Functional MTI	22492871	validated
CYP19A1	1588	mirtarbase	MIMAT0000096	hsa-miR-98-5p	ENSG00000137869	qRT-PCR//Luciferase reporter assay//Western blot	Functional MTI	25496461	validated
CYP19A1	1588	mirtarbase	MIMAT0002826	hsa-miR-515-5p	ENSG00000137869	ChIP-seq//Luciferase reporter assay	Functional MTI	27791094	validated
CYP19A1	1588	mirtarbase	MIMAT0000732	hsa-miR-378a-3p	ENSG00000137869	Luciferase reporter assay	Functional MTI	21846797	validated
CYP24A1	1591	mirtarbase	MIMAT0000423	hsa-miR-125b-5p	ENSG00000019186	qRT-PCR//Luciferase reporter assay//Western blot//Northern blot//Reporter assay	Functional MTI	19570947	validated
DAB2	1601	mirtarbase	MIMAT0000093	hsa-miR-93-5p	ENSG00000153071	Flow//Luciferase reporter assay//Microarray//qRT-PCR//Western blot//colony formation	Functional MTI	24037530	validated
DAB2	1601	mirtarbase	MIMAT0000093	hsa-miR-93-5p	ENSG00000153071	Luciferase reporter assay//qRT-PCR//Western blot	Functional MTI	25892549	validated
DAB2	1601	mirtarbase	MIMAT0004509	hsa-miR-93-3p	ENSG00000153071	Luciferase reporter assay	Functional MTI	26273410	validated
DAB2	1601	mirtarbase	MIMAT0000680	hsa-miR-106b-5p	ENSG00000153071	Immunohistochemistry//Luciferase reporter assay//qRT-PCR//Western blot	Functional MTI	26769181	validated
C11orf65	160140	mirtarbase	MIMAT0000437	hsa-miR-145-5p	ENSG00000166323	Reporter assay;Microarray	Functional MTI	21351259	validated
DAG1	1605	mirtarbase	MIMAT0000086	hsa-miR-29a-3p	ENSG00000173402	qRT-PCR	Functional MTI (Weak)	21169019	validated
DAP	1611	mirtarbase	MIMAT0000261	hsa-miR-183-5p	ENSG00000112977	qRT-PCR	Non-Functional MTI (Weak)	20602797	validated
DAPK1	1612	mirtarbase	MIMAT0000271	hsa-miR-214-3p	ENSG00000196730	Microarray//qRT-PCR	Functional MTI (Weak)	19435428	validated
DAPK1	1612	mirtarbase	MIMAT0000101	hsa-miR-103a-3p	ENSG00000196730	Luciferase reporter assay//Western blot	Functional MTI	22593189	validated
DAPK1	1612	mirtarbase	MIMAT0000104	hsa-miR-107	ENSG00000196730	Luciferase reporter assay//Western blot	Functional MTI	22593189	validated
DAPK3	1613	mirtarbase	MIMAT0000070	hsa-miR-17-5p	ENSG00000167657	GFP reporter assay//qRT-PCR//Western blot	Functional MTI	26117336	validated
DAPK3	1613	mirtarbase	MIMAT0000075	hsa-miR-20a-5p	ENSG00000167657	GFP reporter assay//qRT-PCR//Western blot	Functional MTI	26117336	validated
DAXX	1616	mirtarbase	MIMAT0000076	hsa-miR-21-5p	ENSG00000204209	Luciferase reporter assay//qRT-PCR//Western blot	Functional MTI	18829576	validated
DAXX	1616	mirtarbase	MIMAT0000076	hsa-miR-21-5p	ENSG00000206206	Luciferase reporter assay//qRT-PCR//Western blot	Functional MTI	18829576	validated
DAXX	1616	mirtarbase	MIMAT0000076	hsa-miR-21-5p	ENSG00000227046	Luciferase reporter assay//qRT-PCR//Western blot	Functional MTI	18829576	validated
DAXX	1616	mirtarbase	MIMAT0000076	hsa-miR-21-5p	ENSG00000229396	Luciferase reporter assay//qRT-PCR//Western blot	Functional MTI	18829576	validated
DAXX	1616	mirtarbase	MIMAT0000076	hsa-miR-21-5p	ENSG00000206279	Luciferase reporter assay//qRT-PCR//Western blot	Functional MTI	18829576	validated
DAXX	1616	mirtarbase	MIMAT0000076	hsa-miR-21-5p	ENSG00000231617	Luciferase reporter assay//qRT-PCR//Western blot	Functional MTI	18829576	validated
SPRED1	161742	mirtarbase	MIMAT0000444	hsa-miR-126-5p	ENSG00000166068	Luciferase reporter assay//Microarray//qRT-PCR//Western blot	Functional MTI	28100645	validated
SPRED1	161742	mirtarbase	MIMAT0000089	hsa-miR-31-5p	ENSG00000166068	Luciferase reporter assay//qRT-PCR//Western blot	Functional MTI	26657862	validated
SPRED1	161742	mirtarbase	MIMAT0000416	hsa-miR-1-3p	ENSG00000166068	Luciferase reporter assay//Western blot	Functional MTI	23625462	validated
SPRED1	161742	mirtarbase	MIMAT0000445	hsa-miR-126-3p	ENSG00000166068	Luciferase reporter assay//Western blot	Functional MTI	18987025	validated
SPRED1	161742	mirtarbase	MIMAT0000445	hsa-miR-126-3p	ENSG00000166068	Luciferase reporter assay	Functional MTI	18694566	validated
SPRED1	161742	mirtarbase	MIMAT0000445	hsa-miR-126-3p	ENSG00000166068	Luciferase reporter assay	Non-Functional MTI	18832181	validated
SPRED1	161742	mirtarbase	MIMAT0000445	hsa-miR-126-3p	ENSG00000166068	Flow//Luciferase reporter assay//qRT-PCR//Western blot	Functional MTI	22525256	validated
SPRED1	161742	mirtarbase	MIMAT0000445	hsa-miR-126-3p	ENSG00000166068	qRT-PCR//Western blot	Functional MTI	23811937	validated
SPRED1	161742	mirtarbase	MIMAT0000445	hsa-miR-126-3p	ENSG00000166068	Immunohistochemistry//In situ hybridization//qRT-PCR//Western blot	Functional MTI	26381870	validated
SPRED1	161742	mirtarbase	MIMAT0000426	hsa-miR-132-3p	ENSG00000166068	Luciferase reporter assay//Western blot	Functional MTI	25945589	validated
ZFPM1	161882	mirtarbase	MIMAT0000261	hsa-miR-183-5p	ENSG00000179588	ELISA//Immunohistochemistry//Immunoprecipitaion//Luciferase reporter assay//Microarray//qRT-PCR//Western blot	Functional MTI	24762440	validated
ZFPM1	161882	mirtarbase	MIMAT0000617	hsa-miR-200c-3p	ENSG00000179588	ELISA//Immunohistochemistry//Immunoprecipitaion//Luciferase reporter assay//Microarray//qRT-PCR//Western blot	Functional MTI	24762440	validated
TMEM92	162461	mirtarbase	MIMAT0000080	hsa-miR-24-3p	ENSG00000167105	qRT-PCR//Microarray//Western blot	Functional MTI	25422915	validated
DENND1B	163486	mirtarbase	MIMAT0004615	hsa-miR-195-3p	ENSG00000213047	Microarray//qRT-PCR	Functional MTI (Weak)	27144577	validated
TOR1AIP2	163590	mirtarbase	MIMAT0000076	hsa-miR-21-5p	ENSG00000169905	Microarray//qRT-PCR	Functional MTI (Weak)	22815788	validated
CNST	163882	mirtarbase	MIMAT0000253	hsa-miR-10a-5p	ENSG00000162852	Microarray//qRT-PCR	Functional MTI (Weak)	22815788	validated
CNST	163882	mirtarbase	MIMAT0000451	hsa-miR-150-5p	ENSG00000162852	Microarray//qRT-PCR	Functional MTI (Weak)	22815788	validated
AP1G1	164	mirtarbase	MIMAT0000437	hsa-miR-145-5p	ENSG00000166747	Reporter assay;Microarray	Functional MTI	21351259	validated
DDC	1644	mirtarbase	MIMAT0000437	hsa-miR-145-5p	ENSG00000132437	qRT-PCR//Western blot	Functional MTI	25445287	validated
GADD45A	1647	mirtarbase	MIMAT0000727	hsa-miR-374a-5p	ENSG00000116717	Immunoblot//Luciferase reporter assay//qRT-PCR	Functional MTI	21274007	validated
GADD45A	1647	mirtarbase	MIMAT0000759	hsa-miR-148b-3p	ENSG00000116717	Next Generation Sequencing (NGS)//qRT-PCR	Functional MTI (Weak)	27505319	validated
DDIT3	1649	mirtarbase	MIMAT0000268	hsa-miR-211-5p	ENSG00000175197	Luciferase reporter assay//Microarray//qRT-PCR//Western blot	Functional MTI	24039954	validated
DDX3X	1654	mirtarbase	MIMAT0000256	hsa-miR-181a-5p	ENSG00000215301	Luciferase reporter assay//qRT-PCR//Western blot	Functional MTI	22492871	validated
DDX5	1655	mirtarbase	MIMAT0000266	hsa-miR-205-5p	ENSG00000108654	Luciferase reporter assay	Non-Functional MTI	20065103	validated
DDX6	1656	mirecords	MIMAT0000425	hsa-miR-130a-3p	ENSG00000110367	Western blot		21486751	validated
DDX6	1656	mirecords	MIMAT0000425	hsa-miR-130a-3p	ENSG00000110367	Western blot		21486751	validated
DDX6	1656	mirtarbase	MIMAT0000437	hsa-miR-145-5p	ENSG00000110367	Immunofluorescence//Luciferase reporter assay//qRT-PCR//Western blot	Functional MTI	23932921	validated
DDX6	1656	mirtarbase	MIMAT0000435	hsa-miR-143-3p	ENSG00000110367	Immunofluorescence//Luciferase reporter assay//qRT-PCR//Western blot	Functional MTI	23932921	validated
RASSF6	166824	mirtarbase	MIMAT0000256	hsa-miR-181a-5p	ENSG00000169435	Luciferase reporter assay//qRT-PCR//Western blot	Functional MTI	28043911	validated
SGMS2	166929	mirtarbase	MIMAT0000427	hsa-miR-133a-3p	ENSG00000164023	In situ hybridization//Microarray//qRT-PCR//Luciferase reporter assay//Western blot	Functional MTI	24715690	validated
DFFA	1676	mirtarbase	MIMAT0000437	hsa-miR-145-5p	ENSG00000160049	Luciferase reporter assay//qRT-PCR//Western blot	Functional MTI	20687965	validated
TMEM64	169200	mirtarbase	MIMAT0000078	hsa-miR-23a-3p	ENSG00000180694	Luciferase reporter assay//Western blot	Functional MTI	27606130	validated
TMEM64	169200	mirtarbase	MIMAT0000418	hsa-miR-23b-3p	ENSG00000180694	Luciferase reporter assay//Western blot	Functional MTI	27606130	validated
ZNF431	170959	mirtarbase	MIMAT0000646	hsa-miR-155-5p	ENSG00000196705	Microarray//qRT-PCR	Functional MTI (Weak)	22815788	validated
SYNPO2	171024	mirtarbase	MIMAT0000451	hsa-miR-150-5p	ENSG00000172403	Microarray//qRT-PCR	Functional MTI (Weak)	22815788	validated
DGUOK	1716	mirtarbase	MIMAT0000255	hsa-miR-34a-5p	ENSG00000114956	Luciferase reporter assay	Functional MTI	24147106	validated
DHFR	1719	mirecords	MIMAT0000080	hsa-miR-24-3p	ENSG00000228716	Western blot		17686970	validated
DHFR	1719	mirecords	MIMAT0000080	hsa-miR-24-3p	ENSG00000228716	Western blot		20041160	validated
DHFR	1719	mirtarbase	MIMAT0000080	hsa-miR-24-3p	ENSG00000228716	Western blot//Luciferase reporter assay	Functional MTI	17686970	validated
DHFR	1719	mirtarbase	MIMAT0000081	hsa-miR-25-3p	ENSG00000228716	Luciferase reporter assay//qRT-PCR//Western blot	Functional MTI	28188287	validated
DIO1	1733	mirtarbase	MIMAT0000281	hsa-miR-224-5p	ENSG00000211452	Luciferase reporter assay//qRT-PCR//Western blot	Functional MTI	21912701	validated
DMD	1756	mirtarbase	MIMAT0000089	hsa-miR-31-5p	ENSG00000198947	Luciferase reporter assay//qRT-PCR//Western blot	Functional MTI	21212803	validated
DNM2	1785	mirtarbase	MIMAT0000425	hsa-miR-130a-3p	ENSG00000079805	qRT-PCR	Functional MTI (Weak)	23418453	validated
DNMT1	1786	mirecords	MIMAT0000243	hsa-miR-148a-3p	ENSG00000130816	Western blot//Luciferase activity assay		20146264	validated
DNMT1	1786	mirecords	MIMAT0000243	hsa-miR-148a-3p	ENSG00000130816	Western blot//Luciferase activity assay		20146264	validated
DNMT1	1786	mirecords	MIMAT0000753	hsa-miR-342-3p	ENSG00000130816	Western blot//Luciferase activity assay		21565830	validated
DNMT1	1786	mirecords	MIMAT0000753	hsa-miR-342-3p	ENSG00000130816	Western blot//Luciferase activity assay		21565830	validated
DNMT1	1786	mirtarbase	MIMAT0000075	hsa-miR-20a-5p	ENSG00000130816	Luciferase reporter assay	Functional MTI	23306545	validated
DNMT1	1786	mirtarbase	MIMAT0000074	hsa-miR-19b-3p	ENSG00000130816	Luciferase reporter assay	Functional MTI	23306545	validated
DNMT1	1786	mirtarbase	MIMAT0000073	hsa-miR-19a-3p	ENSG00000130816	Luciferase reporter assay	Functional MTI	23306545	validated
DNMT1	1786	mirtarbase	MIMAT0000072	hsa-miR-18a-5p	ENSG00000130816	Luciferase reporter assay	Functional MTI	23306545	validated
DNMT1	1786	mirtarbase	MIMAT0000070	hsa-miR-17-5p	ENSG00000130816	Luciferase reporter assay	Functional MTI	23306545	validated
DNMT1	1786	mirtarbase	MIMAT0000100	hsa-miR-29b-3p	ENSG00000130816	immunoblot//Luciferase reporter assay//qRT-PCR	Non-Functional MTI	19211935	validated
DNMT1	1786	mirtarbase	MIMAT0000100	hsa-miR-29b-3p	ENSG00000130816	qRT-PCR//Western blot	Functional MTI	23179556	validated
DNMT1	1786	mirtarbase	MIMAT0000086	hsa-miR-29a-3p	ENSG00000130816	ChIP-seq//qRT-PCR//Western blot	Functional MTI	23789939	validated
DNMT1	1786	mirtarbase	MIMAT0000086	hsa-miR-29a-3p	ENSG00000130816	Microarray//qRT-PCR	Functional MTI (Weak)	26251039	validated
DNMT1	1786	mirtarbase	MIMAT0000092	hsa-miR-92a-3p	ENSG00000130816	Luciferase reporter assay	Functional MTI	23306545	validated
DNMT1	1786	mirtarbase	MIMAT0000087	hsa-miR-30a-5p	ENSG00000130816	Luciferase reporter assay//Western blot	Functional MTI	28222434	validated
DNMT1	1786	mirtarbase	MIMAT0000243	hsa-miR-148a-3p	ENSG00000130816	Luciferase reporter assay	Functional MTI	20146264	validated
DNMT1	1786	mirtarbase	MIMAT0000243	hsa-miR-148a-3p	ENSG00000130816	qRT-PCR//Luciferase reporter assay//Western blot	Functional MTI	20483747	validated
DNMT1	1786	mirtarbase	MIMAT0000243	hsa-miR-148a-3p	ENSG00000130816	Flow//qRT-PCR//Western blot	Functional MTI	22167392	validated
DNMT1	1786	mirtarbase	MIMAT0000243	hsa-miR-148a-3p	ENSG00000130816	qRT-PCR//Western blot	Functional MTI	24515776	validated
DNMT1	1786	mirtarbase	MIMAT0000243	hsa-miR-148a-3p	ENSG00000130816	Luciferase reporter assay	Functional MTI	24714841	validated
DNMT1	1786	mirtarbase	MIMAT0000243	hsa-miR-148a-3p	ENSG00000130816	Luciferase reporter assay	Functional MTI	26872375	validated
DNMT1	1786	mirtarbase	MIMAT0000243	hsa-miR-148a-3p	ENSG00000130816	Luciferase reporter assay//qRT-PCR//Western blot	Functional MTI	27859417	validated
DNMT1	1786	mirtarbase	MIMAT0000420	hsa-miR-30b-5p	ENSG00000130816	qRT-PCR//Western blot	Functional MTI	24913034	validated
DNMT1	1786	mirtarbase	MIMAT0000244	hsa-miR-30c-5p	ENSG00000130816	Luciferase reporter assay//Western blot	Functional MTI	28222434	validated
DNMT1	1786	mirtarbase	MIMAT0000445	hsa-miR-126-3p	ENSG00000130816	Flow//Luciferase reporter assay//Microarray//qRT-PCR//Western blot	Functional MTI	21538319	validated
DNMT1	1786	mirtarbase	MIMAT0000455	hsa-miR-185-5p	ENSG00000130816	Immunoprecipitaion//Luciferase reporter assay//Microarray//Quantitative proteomic approach//Western blot	Functional MTI	21962230	validated
DNMT1	1786	mirtarbase	MIMAT0000455	hsa-miR-185-5p	ENSG00000130816	Flow//Immunoprecipitaion//qRT-PCR//Western blot	Functional MTI	23846337	validated
DNMT1	1786	mirtarbase	MIMAT0000455	hsa-miR-185-5p	ENSG00000130816	qRT-PCR//Luciferase reporter assay//Western blot	Functional MTI	23318422	validated
DNMT1	1786	mirtarbase	MIMAT0000431	hsa-miR-140-5p	ENSG00000130816	Immunohistochemistry//Luciferase reporter assay//Microarray//qRT-PCR//Western blot	Functional MTI	22898998	validated
DNMT1	1786	mirtarbase	MIMAT0000431	hsa-miR-140-5p	ENSG00000130816	Luciferase reporter assay	Functional MTI	27021683	validated
DNMT1	1786	mirtarbase	MIMAT0000730	hsa-miR-377-3p	ENSG00000130816	Luciferase reporter assay//qRT-PCR//Western blot	Functional MTI	28277545	validated
DNMT1	1786	mirtarbase	MIMAT0000753	hsa-miR-342-3p	ENSG00000130816	Luciferase reporter assay//qRT-PCR//Western blot	Functional MTI	21565830	validated
DNMT1	1786	mirtarbase	MIMAT0000753	hsa-miR-342-3p	ENSG00000130816	Luciferase reporter assay//Microarray//qRT-PCR//Western blot	Functional MTI	27302063	validated
DNMT1	1786	mirtarbase	MIMAT0001536	hsa-miR-429	ENSG00000130816	ChIP-seq//qRT-PCR//Western blot	Functional MTI	25595591	validated
DNMT1	1786	mirtarbase	MIMAT0005791	hsa-miR-1264	ENSG00000130816	Microarray//qRT-PCR//Western blot	Functional MTI	26047583	validated
DNMT3A	1788	mirecords	MIMAT0000100	hsa-miR-29b-3p	ENSG00000119772	Western blot//Luciferase activity assay		19211935	validated
DNMT3A	1788	mirecords	MIMAT0000435	hsa-miR-143-3p	ENSG00000119772	Western blot//Luciferase activity assay		19638978	validated
DNMT3A	1788	mirtarbase	MIMAT0000086	hsa-miR-29a-3p	ENSG00000119772	Luciferase reporter assay//Western blot//qRT-PCR//Reporter assay;Other	Functional MTI	17890317	validated
DNMT3A	1788	mirtarbase	MIMAT0000086	hsa-miR-29a-3p	ENSG00000119772	Immunohistochemistry//Microarray//Western blot	Functional MTI	20643754	validated
DNMT3A	1788	mirtarbase	MIMAT0000086	hsa-miR-29a-3p	ENSG00000119772	Microarray//qRT-PCR	Functional MTI (Weak)	26251039	validated
DNMT3A	1788	mirtarbase	MIMAT0000100	hsa-miR-29b-3p	ENSG00000119772	Luciferase reporter assay//Western blot//qRT-PCR//Reporter assay;Other	Functional MTI	17890317	validated
DNMT3A	1788	mirtarbase	MIMAT0000100	hsa-miR-29b-3p	ENSG00000119772	Luciferase reporter assay	Functional MTI	19211935	validated
DNMT3A	1788	mirtarbase	MIMAT0000100	hsa-miR-29b-3p	ENSG00000119772	Immunohistochemistry//Microarray//Western blot	Functional MTI	20643754	validated
DNMT3A	1788	mirtarbase	MIMAT0000100	hsa-miR-29b-3p	ENSG00000119772	qRT-PCR//Western blot	Functional MTI	21266537	validated
DNMT3A	1788	mirtarbase	MIMAT0000100	hsa-miR-29b-3p	ENSG00000119772	qRT-PCR//Western blot	Functional MTI	23179556	validated
DNMT3A	1788	mirtarbase	MIMAT0000100	hsa-miR-29b-3p	ENSG00000119772	Immunohistochemistry//Luciferase reporter assay//qRT-PCR//Western blot	Functional MTI	23100393	validated
DNMT3A	1788	mirtarbase	MIMAT0000100	hsa-miR-29b-3p	ENSG00000119772	Luciferase reporter assay//qRT-PCR//Western blot	Functional MTI	25874772	validated
DNMT3A	1788	mirtarbase	MIMAT0000100	hsa-miR-29b-3p	ENSG00000119772	Immunohistochemistry//Luciferase reporter assay//qRT-PCR//Western blot	Functional MTI	27832631	validated
DNMT3A	1788	mirtarbase	MIMAT0000099	hsa-miR-101-3p	ENSG00000119772	Immunohistochemistry//Luciferase reporter assay//qRT-PCR//Western blot	Functional MTI	23124077	validated
DNMT3A	1788	mirtarbase	MIMAT0000435	hsa-miR-143-3p	ENSG00000119772	qRT-PCR//Luciferase reporter assay//Western blot	Functional MTI	19638978	validated
DNMT3A	1788	mirtarbase	MIMAT0000435	hsa-miR-143-3p	ENSG00000119772	Luciferase reporter assay//qRT-PCR//Western blot	Functional MTI	24218337	validated
DNMT3A	1788	mirtarbase	MIMAT0000681	hsa-miR-29c-3p	ENSG00000119772	Luciferase reporter assay//Western blot//qRT-PCR//Reporter assay;Other	Functional MTI	17890317	validated
DNMT3A	1788	mirtarbase	MIMAT0000681	hsa-miR-29c-3p	ENSG00000119772	Immunohistochemistry//Microarray//Western blot	Functional MTI	20643754	validated
DNMT3A	1788	mirtarbase	MIMAT0000681	hsa-miR-29c-3p	ENSG00000119772	Luciferase reporter assay//Western blot	Functional MTI	23516428	validated
DNMT3A	1788	mirtarbase	MIMAT0000681	hsa-miR-29c-3p	ENSG00000119772	Luciferase reporter assay//qRT-PCR//Western blot	Functional MTI	25874772	validated
DNMT3A	1788	mirtarbase	MIMAT0000681	hsa-miR-29c-3p	ENSG00000119772	Immunoblot//Luciferase reporter assay//qRT-PCR//Western blot	Functional MTI	26453978	validated
DNMT3A	1788	mirtarbase	MIMAT0000460	hsa-miR-194-5p	ENSG00000119772	Luciferase reporter assay//qRT-PCR//Western blot	Functional MTI	20979124	validated
DNMT3A	1788	mirtarbase	MIMAT0000617	hsa-miR-200c-3p	ENSG00000119772	In situ hybridization//Luciferase reporter assay//qRT-PCR//Western blot	Functional MTI	23995857	validated
DNMT3A	1788	mirtarbase	MIMAT0000617	hsa-miR-200c-3p	ENSG00000119772	qRT-PCR	Functional MTI (Weak)	27198154	validated
DNMT3A	1788	mirtarbase	MIMAT0000617	hsa-miR-200c-3p	ENSG00000119772	Immunohistochemistry//Luciferase reporter assay//qRT-PCR//Western blot	Functional MTI	27498672	validated
DNMT3A	1788	mirtarbase	MIMAT0004673	hsa-miR-29c-5p	ENSG00000119772	qRT-PCR	Functional MTI (Weak)	26877610	validated
DNMT3A	1788	mirtarbase	MIMAT0004673	hsa-miR-29c-5p	ENSG00000119772	Immunohistochemistry//qRT-PCR//Western blot	Functional MTI	26975503	validated
DNMT3B	1789	mirecords	MIMAT0000243	hsa-miR-148a-3p	ENSG00000088305	Western blot//GFP-Western blot		18367714	validated
DNMT3B	1789	mirecords	MIMAT0000243	hsa-miR-148a-3p	ENSG00000088305	Western blot//GFP-Western blot		18367714	validated
DNMT3B	1789	mirecords	MIMAT0000759	hsa-miR-148b-3p	ENSG00000088305	Western blot		18367714	validated
DNMT3B	1789	mirecords	MIMAT0000759	hsa-miR-148b-3p	ENSG00000088305	Western blot		18367714	validated
DNMT3B	1789	mirecords	MIMAT0000100	hsa-miR-29b-3p	ENSG00000088305	Western blot//Luciferase activity assay		19211935	validated
DNMT3B	1789	mirecords	MIMAT0000100	hsa-miR-29b-3p	ENSG00000088305	Western blot//Luciferase activity assay		19211935	validated
DNMT3B	1789	mirtarbase	MIMAT0000243	hsa-miR-148a-3p	ENSG00000088305	Microarray//qRT-PCR	Functional MTI (Weak)	19435428	validated
DNMT3B	1789	mirtarbase	MIMAT0000100	hsa-miR-29b-3p	ENSG00000088305	Luciferase reporter assay//Western blot//qRT-PCR//Reporter assay;Other	Functional MTI	17890317	validated
DNMT3B	1789	mirtarbase	MIMAT0000100	hsa-miR-29b-3p	ENSG00000088305	Luciferase reporter assay	Functional MTI	18996365	validated
DNMT3B	1789	mirtarbase	MIMAT0000100	hsa-miR-29b-3p	ENSG00000088305	Luciferase reporter assay	Functional MTI	19211935	validated
DNMT3B	1789	mirtarbase	MIMAT0000100	hsa-miR-29b-3p	ENSG00000088305	qRT-PCR//Western blot	Functional MTI	21266537	validated
DNMT3B	1789	mirtarbase	MIMAT0000100	hsa-miR-29b-3p	ENSG00000088305	qRT-PCR//Western blot	Functional MTI	23179556	validated
DNMT3B	1789	mirtarbase	MIMAT0000100	hsa-miR-29b-3p	ENSG00000088305	Immunohistochemistry//Luciferase reporter assay//qRT-PCR//Western blot	Functional MTI	23100393	validated
DNMT3B	1789	mirtarbase	MIMAT0000100	hsa-miR-29b-3p	ENSG00000088305	Immunohistochemistry//Luciferase reporter assay//qRT-PCR//Western blot	Functional MTI	27832631	validated
DNMT3B	1789	mirtarbase	MIMAT0000100	hsa-miR-29b-3p	ENSG00000088305	Luciferase reporter assay//qRT-PCR//Western blot	Functional MTI	26404322	validated
DNMT3B	1789	mirtarbase	MIMAT0000100	hsa-miR-29b-3p	ENSG00000088305	Luciferase reporter assay	Functional MTI	25784815	validated
DNMT3B	1789	mirtarbase	MIMAT0000086	hsa-miR-29a-3p	ENSG00000088305	Luciferase reporter assay//Western blot//qRT-PCR//Reporter assay;Other	Functional MTI	17890317	validated
DNMT3B	1789	mirtarbase	MIMAT0000086	hsa-miR-29a-3p	ENSG00000088305	ChIP-seq//qRT-PCR//Western blot	Functional MTI	23789939	validated
DNMT3B	1789	mirtarbase	MIMAT0000086	hsa-miR-29a-3p	ENSG00000088305	Microarray//qRT-PCR	Functional MTI (Weak)	26251039	validated
DNMT3B	1789	mirtarbase	MIMAT0000082	hsa-miR-26a-5p	ENSG00000088305	Luciferase reporter assay//Microarray//qRT-PCR//Western blot	Functional MTI	24343426	validated
DNMT3B	1789	mirtarbase	MIMAT0000243	hsa-miR-148a-3p	ENSG00000088305	GFP reporter assay//Western blot//qRT-PCR	Functional MTI	18367714	validated
DNMT3B	1789	mirtarbase	MIMAT0004673	hsa-miR-29c-5p	ENSG00000088305	Immunohistochemistry//qRT-PCR//Western blot	Functional MTI	26975503	validated
DNMT3B	1789	mirtarbase	MIMAT0000681	hsa-miR-29c-3p	ENSG00000088305	Luciferase reporter assay//Western blot//qRT-PCR//Reporter assay;Other	Functional MTI	17890317	validated
DNMT3B	1789	mirtarbase	MIMAT0000617	hsa-miR-200c-3p	ENSG00000088305	In situ hybridization//Luciferase reporter assay//qRT-PCR//Western blot	Functional MTI	23995857	validated
DOCK1	1793	mirtarbase	MIMAT0000089	hsa-miR-31-5p	ENSG00000150760	Luciferase reporter assay//qRT-PCR//Western blot	Functional MTI	26946516	validated
DOCK1	1793	mirtarbase	MIMAT0000646	hsa-miR-155-5p	ENSG00000150760	Immunocytochemistry//Immunohistochemistry//In situ hybridization//Luciferase reporter assay//Microarray//qRT-PCR//Western blot	Functional MTI	24604078	validated
DOCK3	1795	mirtarbase	MIMAT0000255	hsa-miR-34a-5p	ENSG00000088538	Microarray//qRT-PCR	Functional MTI (Weak)	22815788	validated
DOCK3	1795	mirtarbase	MIMAT0000443	hsa-miR-125a-5p	ENSG00000088538	Microarray//qRT-PCR	Functional MTI (Weak)	22815788	validated
DOCK3	1795	mirtarbase	MIMAT0002177	hsa-miR-486-5p	ENSG00000088538	Immunofluorescence//Immunohistochemistry//Immunoprecipitaion//Luciferase reporter assay//qRT-PCR//Western blot	Functional MTI	24789910	validated
DPYD	1806	mirtarbase	MIMAT0000419	hsa-miR-27b-3p	ENSG00000188641	Luciferase reporter assay	Functional MTI	24401318	validated
DPYD	1806	mirtarbase	MIMAT0000084	hsa-miR-27a-3p	ENSG00000188641	Luciferase reporter assay	Functional MTI	24401318	validated
DPYD	1806	mirtarbase	MIMAT0000715	hsa-miR-302b-3p	ENSG00000188641	Luciferase reporter assay//qRT-PCR//Western blot	Functional MTI	26457704	validated
DPYSL2	1808	mirtarbase	MIMAT0000073	hsa-miR-19a-3p	ENSG00000092964	Reporter assay	Functional MTI	21654684	validated
DPYSL2	1808	mirtarbase	MIMAT0000281	hsa-miR-224-5p	ENSG00000092964	qRT-PCR//Western blot	Functional MTI	23667495	validated
DPYSL2	1808	mirtarbase	MIMAT0001635	hsa-miR-452-5p	ENSG00000092964	qRT-PCR//Western blot	Functional MTI	23667495	validated
DR1	1810	mirtarbase	MIMAT0002877	hsa-miR-513a-5p	ENSG00000117505	Luciferase reporter assay//qRT-PCR//Western blot	Functional MTI	24252134	validated
SLC26A3	1811	mirtarbase	MIMAT0002816	hsa-miR-494-3p	ENSG00000091138	Luciferase reporter assay	Functional MTI	24177028	validated
DRD1	1812	mirtarbase	MIMAT0000737	hsa-miR-382-5p	ENSG00000184845	Luciferase reporter assay	Functional MTI	23873704	validated		DB00988	Dopamine	C01	C01CA04	DrugBank	D(1A) dopamine receptor	P21728	Receptor	GPCR
DRD1	1812	mirtarbase	MIMAT0000737	hsa-miR-382-5p	ENSG00000184845	Luciferase reporter assay	Functional MTI	23873704	validated		DB00800	Fenoldopam	C01	C01CA19	TTD | DrugBank	D(1A) dopamine receptor	P21728	Receptor	GPCR
JAG1	182	mirecords	MIMAT0000255	hsa-miR-34a-5p	ENSG00000101384	Western blot//Luciferase activity assay		20351093	validated
JAG1	182	mirecords	MIMAT0000617	hsa-miR-200c-3p	ENSG00000101384	Western blot//Luciferase activity assay		21224847	validated
JAG1	182	mirtarbase	MIMAT0000076	hsa-miR-21-5p	ENSG00000101384	Flow//Immunoblot//Luciferase reporter assay//Microarray//qRT-PCR	Functional MTI	19398721	validated
JAG1	182	mirtarbase	MIMAT0000076	hsa-miR-21-5p	ENSG00000101384	Luciferase reporter assay	Functional MTI	22618231	validated
JAG1	182	mirtarbase	MIMAT0000231	hsa-miR-199a-5p	ENSG00000101384	ChIP-seq//FACS//Immunofluorescence//Immunohistochemistry//Luciferase reporter assay//Microarray//qRT-PCR//Western blot	Functional MTI	23764775	validated
JAG1	182	mirtarbase	MIMAT0000082	hsa-miR-26a-5p	ENSG00000101384	Luciferase reporter assay//qRT-PCR//Western blot	Functional MTI	27270422	validated
JAG1	182	mirtarbase	MIMAT0000083	hsa-miR-26b-5p	ENSG00000101384	Luciferase reporter assay	Functional MTI	28203521	validated
JAG1	182	mirtarbase	MIMAT0000617	hsa-miR-200c-3p	ENSG00000101384	Immunohistochemistry//qRT-PCR	Functional MTI (Weak)	21224848	validated
JAG1	182	mirtarbase	MIMAT0000617	hsa-miR-200c-3p	ENSG00000101384	Immunofluorescence//qRT-PCR	Functional MTI (Weak)	26302069	validated
JAG1	182	mirtarbase	MIMAT0000435	hsa-miR-143-3p	ENSG00000101384	Immunoprecipitaion//Luciferase reporter assay//Microarray//qRT-PCR//Western blot	Non-Functional MTI	21685392	validated
JAG1	182	mirtarbase	MIMAT0000437	hsa-miR-145-5p	ENSG00000101384	Immunoprecipitaion//Luciferase reporter assay//Microarray//qRT-PCR//Western blot	Non-Functional MTI	21685392	validated
JAG1	182	mirtarbase	MIMAT0000255	hsa-miR-34a-5p	ENSG00000101384	Luciferase reporter assay//qRT-PCR//Western blot	Functional MTI	20351093	validated
JAG1	182	mirtarbase	MIMAT0000255	hsa-miR-34a-5p	ENSG00000101384	Flow//Immunoblot//Luciferase reporter assay//Microarray//qRT-PCR	Functional MTI	19398721	validated
JAG1	182	mirtarbase	MIMAT0000255	hsa-miR-34a-5p	ENSG00000101384	Flow//In situ hybridization//Luciferase reporter assay//Microarray//qRT-PCR//Western blot	Functional MTI	24307639	validated
JAG1	182	mirtarbase	MIMAT0000263	hsa-miR-199b-5p	ENSG00000101384	In situ hybridization//Luciferase reporter assay//Next Generation Sequencing (NGS)//qRT-PCR//Western blot	Functional MTI	24659709	validated
JAG1	182	mirtarbase	MIMAT0000263	hsa-miR-199b-5p	ENSG00000101384	Luciferase reporter assay//qRT-PCR//Western blot	Functional MTI	27957826	validated
JAG1	182	mirtarbase	MIMAT0000271	hsa-miR-214-3p	ENSG00000101384	Luciferase reporter assay//qRT-PCR//Western blot	Functional MTI	22336710	validated
JAG1	182	mirtarbase	MIMAT0004676	hsa-miR-34b-3p	ENSG00000101384	Luciferase reporter assay//qRT-PCR//Western blot	Functional MTI	22113133	validated
ARID3A	1820	mirtarbase	MIMAT0000066	hsa-let-7e-5p	ENSG00000116017	Luciferase reporter assay//qRT-PCR//Western blot	Functional MTI	28408353	validated
ARID3A	1820	mirtarbase	MIMAT0000423	hsa-miR-125b-5p	ENSG00000116017	Luciferase reporter assay//qRT-PCR//Western blot	Functional MTI	22469780	validated
ARID3A	1820	mirtarbase	MIMAT0000689	hsa-miR-99b-5p	ENSG00000116017	Luciferase reporter assay//qRT-PCR//Western blot	Functional MTI	28408353	validated
ARID3A	1820	mirtarbase	MIMAT0000443	hsa-miR-125a-5p	ENSG00000116017	Luciferase reporter assay//qRT-PCR//Western blot	Functional MTI	28408353	validated
DSC2	1824	mirtarbase	MIMAT0000081	hsa-miR-25-3p	ENSG00000134755	Luciferase reporter assay//Western blot	Functional MTI	23836524	validated
DSC2	1824	mirtarbase	MIMAT0000086	hsa-miR-29a-3p	ENSG00000134755	Microarray//qRT-PCR	Functional MTI (Weak)	22815788	validated
DSC2	1824	mirtarbase	MIMAT0000100	hsa-miR-29b-3p	ENSG00000134755	Microarray//qRT-PCR	Functional MTI (Weak)	22815788	validated
DSC2	1824	mirtarbase	MIMAT0000681	hsa-miR-29c-3p	ENSG00000134755	Microarray//qRT-PCR	Functional MTI (Weak)	22815788	validated
DSC3	1825	mirtarbase	MIMAT0004615	hsa-miR-195-3p	ENSG00000134762	Microarray//qRT-PCR	Functional MTI (Weak)	27144577	validated
RCAN1	1827	mirtarbase	MIMAT0000255	hsa-miR-34a-5p	ENSG00000159200	Immunohistochemistry//Luciferase reporter assay//qRT-PCR//Western blot	Functional MTI	28292468	validated
TSC22D3	1831	mirtarbase	MIMAT0000072	hsa-miR-18a-5p	ENSG00000157514	qRT-PCR	Functional MTI (Weak)	19131573	validated
TSC22D3	1831	mirtarbase	MIMAT0000259	hsa-miR-182-5p	ENSG00000157514	Luciferase reporter assay//qRT-PCR	Functional MTI	20656788	validated
DTNB	1838	mirtarbase	MIMAT0000435	hsa-miR-143-3p	ENSG00000138101	Luciferase reporter assay//qRT-PCR//Western blot	Functional MTI	27223470	validated
HBEGF	1839	mirtarbase	MIMAT0000426	hsa-miR-132-3p	ENSG00000113070	Luciferase reporter assay//Microarray//qRT-PCR//Western blot	Functional MTI	21853268	validated
HBEGF	1839	mirtarbase	MIMAT0000426	hsa-miR-132-3p	ENSG00000113070	Luciferase reporter assay	Functional MTI	22310291	validated
HBEGF	1839	mirtarbase	MIMAT0000460	hsa-miR-194-5p	ENSG00000113070	Luciferase reporter assay//qRT-PCR//Western blot	Functional MTI	20979124	validated
DUSP1	1843	mirtarbase	MIMAT0000099	hsa-miR-101-3p	ENSG00000120129	Luciferase reporter assay//qRT-PCR//Western blot	Functional MTI	21068409	validated
DUSP1	1843	mirtarbase	MIMAT0000617	hsa-miR-200c-3p	ENSG00000120129	Luciferase reporter assay//qRT-PCR//Western blot	Functional MTI	27696308	validated
DUSP1	1843	mirtarbase	MIMAT0000449	hsa-miR-146a-5p	ENSG00000120129	qRT-PCR//Western blot	Functional MTI	23825193	validated
DUSP2	1844	mirtarbase	MIMAT0000075	hsa-miR-20a-5p	ENSG00000158050	qRT-PCR//Western blot//Reporter assay	Functional MTI	22648654	validated
DUSP2	1844	mirtarbase	MIMAT0000100	hsa-miR-29b-3p	ENSG00000158050	Luciferase reporter assay	Functional MTI	23478036	validated
DUSP4	1846	mirtarbase	MIMAT0000082	hsa-miR-26a-5p	ENSG00000120875	Luciferase reporter assay//qRT-PCR//Western blot	Functional MTI	25877859	validated
DUSP4	1846	mirtarbase	MIMAT0000455	hsa-miR-185-5p	ENSG00000120875	Luciferase reporter assay//qRT-PCR//Western blot	Functional MTI	24014023	validated
DUSP5	1847	mirtarbase	MIMAT0000082	hsa-miR-26a-5p	ENSG00000138166	Luciferase reporter assay//qRT-PCR//Western blot	Functional MTI	25877859	validated
DUSP5	1847	mirtarbase	MIMAT0000256	hsa-miR-181a-5p	ENSG00000138166	Luciferase reporter assay//Western blot	Functional MTI	17382377	validated
DUSP6	1848	mirtarbase	MIMAT0000256	hsa-miR-181a-5p	ENSG00000139318	Luciferase reporter assay//Western blot	Functional MTI	17382377	validated
DUSP6	1848	mirtarbase	MIMAT0000256	hsa-miR-181a-5p	ENSG00000139318	Flow//Microarray//qRT-PCR	Functional MTI (Weak)	25477247	validated
DUSP6	1848	mirtarbase	MIMAT0000423	hsa-miR-125b-5p	ENSG00000139318	Luciferase reporter assay//Western blot//qRT-PCR	Functional MTI	25001178	validated
AGTR1	185	mirtarbase	MIMAT0000646	hsa-miR-155-5p	ENSG00000144891	Luciferase reporter assay//qRT-PCR//Western blot//Reporter assay	Functional MTI	16675453	validated	rs5186	DB01347	Saprisartan	C02		TTD | DrugBank	Type-1 angiotensin II receptor	P30556	Receptor	GPCR
AGTR1	185	mirtarbase	MIMAT0000646	hsa-miR-155-5p	ENSG00000144891	Luciferase reporter assay//Northern blot//qRT-PCR//Western blot	Functional MTI	21310411	validated	rs5186	DB01347	Saprisartan	C02		TTD | DrugBank	Type-1 angiotensin II receptor	P30556	Receptor	GPCR
AGTR1	185	mirtarbase	MIMAT0000255	hsa-miR-34a-5p	ENSG00000144891	Luciferase reporter assay//qRT-PCR//Western blot	Functional MTI	28073349	validated	rs5186	DB01349	Tasosartan	C09	C09CA05	TTD | DrugBank	Type-1 angiotensin II receptor	P30556	Receptor	GPCR
AGTR1	185	mirtarbase	MIMAT0000255	hsa-miR-34a-5p	ENSG00000144891	Luciferase reporter assay//qRT-PCR//Western blot	Functional MTI	28073349	validated	rs5186	DB01029	Irbesartan	C09	C09CA04	TTD | FDA | DrugBank	Type-1 angiotensin II receptor	P30556	Receptor	GPCR
AGTR1	185	mirtarbase	MIMAT0000646	hsa-miR-155-5p	ENSG00000144891	Luciferase reporter assay	Functional MTI	22664914	validated	rs5186	DB00678	Losartan	C09	C09CA01	TTD | FDA | DrugBank	Type-1 angiotensin II receptor	P30556	Receptor	GPCR
AGTR1	185	mirtarbase	MIMAT0000646	hsa-miR-155-5p	ENSG00000144891	Luciferase reporter assay//qRT-PCR//Western blot//Reporter assay	Functional MTI	16675453	validated	rs5186	DB01349	Tasosartan	C09	C09CA05	TTD | DrugBank	Type-1 angiotensin II receptor	P30556	Receptor	GPCR
AGTR1	185	mirtarbase	MIMAT0000646	hsa-miR-155-5p	ENSG00000144891	Luciferase reporter assay	Functional MTI	19177201	validated	rs5186	DB01347	Saprisartan	C02		TTD | DrugBank	Type-1 angiotensin II receptor	P30556	Receptor	GPCR
AGTR1	185	mirtarbase	MIMAT0000646	hsa-miR-155-5p	ENSG00000144891	Luciferase reporter assay//Northern blot//qRT-PCR//Western blot	Functional MTI	21310411	validated	rs5186	DB01349	Tasosartan	C09	C09CA05	TTD | DrugBank	Type-1 angiotensin II receptor	P30556	Receptor	GPCR
AGTR1	185	mirtarbase	MIMAT0000646	hsa-miR-155-5p	ENSG00000144891	Luciferase reporter assay	Functional MTI	22664914	validated	rs5186	DB00966	Telmisartan	C09	C09CA07	TTD | FDA | DrugBank	Type-1 angiotensin II receptor	P30556	Receptor	GPCR
AGTR1	185	mirtarbase	MIMAT0000646	hsa-miR-155-5p	ENSG00000144891	Luciferase reporter assay	Functional MTI	19177201	validated	rs5186	DB01349	Tasosartan	C09	C09CA05	TTD | DrugBank	Type-1 angiotensin II receptor	P30556	Receptor	GPCR
AGTR1	185	mirtarbase	MIMAT0000646	hsa-miR-155-5p	ENSG00000144891	Luciferase reporter assay	Functional MTI	22664914	validated	rs5186	DB01347	Saprisartan	C02		TTD | DrugBank	Type-1 angiotensin II receptor	P30556	Receptor	GPCR
AGTR1	185	mirtarbase	MIMAT0000646	hsa-miR-155-5p	ENSG00000144891	Luciferase reporter assay	Functional MTI	19177201	validated	rs5186	DB01029	Irbesartan	C09	C09CA04	TTD | FDA | DrugBank	Type-1 angiotensin II receptor	P30556	Receptor	GPCR
AGTR1	185	mirtarbase	MIMAT0000646	hsa-miR-155-5p	ENSG00000144891	Luciferase reporter assay	Functional MTI	22664914	validated	rs5186	DB08822	Azilsartan medoxomil	C09	C09CA09	TTD | FDA | DrugBank	Type-1 angiotensin II receptor	P30556	Receptor	GPCR
AGTR1	185	mirtarbase	MIMAT0000255	hsa-miR-34a-5p	ENSG00000144891	Luciferase reporter assay//qRT-PCR//Western blot	Functional MTI	28073349	validated	rs5186	DB08822	Azilsartan medoxomil	C09	C09CA09	TTD | FDA | DrugBank	Type-1 angiotensin II receptor	P30556	Receptor	GPCR
AGTR1	185	mirtarbase	MIMAT0000646	hsa-miR-155-5p	ENSG00000144891	Luciferase reporter assay//qRT-PCR//Quantitative proteomic approach//Western blot	Functional MTI	20735984	validated	rs5186	DB01347	Saprisartan	C02		TTD | DrugBank	Type-1 angiotensin II receptor	P30556	Receptor	GPCR
AGTR1	185	mirtarbase	MIMAT0000646	hsa-miR-155-5p	ENSG00000144891	Luciferase reporter assay//Real time PCR//Reporter assay	Functional MTI	17588946	validated	rs5186	DB01342	Forasartan	C02		TTD | DrugBank	Type-1 angiotensin II receptor	P30556	Receptor	GPCR
AGTR1	185	mirtarbase	MIMAT0000255	hsa-miR-34a-5p	ENSG00000144891	Luciferase reporter assay//qRT-PCR//Western blot	Functional MTI	28073349	validated	rs5186	DB00678	Losartan	C09	C09CA01	TTD | FDA | DrugBank	Type-1 angiotensin II receptor	P30556	Receptor	GPCR
AGTR1	185	mirtarbase	MIMAT0000646	hsa-miR-155-5p	ENSG00000144891	Luciferase reporter assay//Real time PCR//Reporter assay	Functional MTI	17588946	validated	rs5186	DB01349	Tasosartan	C09	C09CA05	TTD | DrugBank	Type-1 angiotensin II receptor	P30556	Receptor	GPCR
AGTR1	185	mirtarbase	MIMAT0000646	hsa-miR-155-5p	ENSG00000144891	Luciferase reporter assay//qRT-PCR//Western blot//Reporter assay	Functional MTI	16675453	validated	rs5186	DB00678	Losartan	C09	C09CA01	TTD | FDA | DrugBank	Type-1 angiotensin II receptor	P30556	Receptor	GPCR
AGTR1	185	mirtarbase	MIMAT0000255	hsa-miR-34a-5p	ENSG00000144891	Luciferase reporter assay//qRT-PCR//Western blot	Functional MTI	28073349	validated	rs5186	DB00876	Eprosartan	C09	C09CA02	TTD | FDA | DrugBank	Type-1 angiotensin II receptor	P30556	Receptor	GPCR
AGTR1	185	mirtarbase	MIMAT0000646	hsa-miR-155-5p	ENSG00000144891	Luciferase reporter assay//Real time PCR//Reporter assay	Functional MTI	17588946	validated	rs5186	DB01347	Saprisartan	C02		TTD | DrugBank	Type-1 angiotensin II receptor	P30556	Receptor	GPCR
AGTR1	185	mirtarbase	MIMAT0000646	hsa-miR-155-5p	ENSG00000144891	Luciferase reporter assay	Functional MTI	22664914	validated	rs5186	DB01342	Forasartan	C02		TTD | DrugBank	Type-1 angiotensin II receptor	P30556	Receptor	GPCR
AGTR1	185	mirtarbase	MIMAT0000646	hsa-miR-155-5p	ENSG00000144891	Luciferase reporter assay//qRT-PCR//Quantitative proteomic approach//Western blot	Functional MTI	20735984	validated	rs5186	DB01349	Tasosartan	C09	C09CA05	TTD | DrugBank	Type-1 angiotensin II receptor	P30556	Receptor	GPCR
AGTR1	185	mirtarbase	MIMAT0000646	hsa-miR-155-5p	ENSG00000144891	Luciferase reporter assay//Reporter assay	Functional MTI	17668390	validated	rs5186	DB00177	Valsartan	C09	C09CA03	TTD | FDA | DrugBank	Type-1 angiotensin II receptor	P30556	Receptor	GPCR
AGTR1	185	mirtarbase	MIMAT0000646	hsa-miR-155-5p	ENSG00000144891	Luciferase reporter assay//Real time PCR//Reporter assay	Functional MTI	17588946	validated	rs5186	DB01029	Irbesartan	C09	C09CA04	TTD | FDA | DrugBank	Type-1 angiotensin II receptor	P30556	Receptor	GPCR
AGTR1	185	mirtarbase	MIMAT0000646	hsa-miR-155-5p	ENSG00000144891	Luciferase reporter assay//Reporter assay	Functional MTI	17668390	validated	rs5186	DB00678	Losartan	C09	C09CA01	TTD | FDA | DrugBank	Type-1 angiotensin II receptor	P30556	Receptor	GPCR
AGTR1	185	mirtarbase	MIMAT0000646	hsa-miR-155-5p	ENSG00000144891	Luciferase reporter assay//qRT-PCR//Quantitative proteomic approach//Western blot	Functional MTI	20735984	validated	rs5186	DB00678	Losartan	C09	C09CA01	TTD | FDA | DrugBank	Type-1 angiotensin II receptor	P30556	Receptor	GPCR
AGTR1	185	mirtarbase	MIMAT0000646	hsa-miR-155-5p	ENSG00000144891	Luciferase reporter assay//qRT-PCR//Quantitative proteomic approach//Western blot	Functional MTI	20735984	validated	rs5186	DB00275	Olmesartan	C09	C09CA08	TTD | FDA | DrugBank	Type-1 angiotensin II receptor	P30556	Receptor	GPCR
AGTR1	185	mirtarbase	MIMAT0000646	hsa-miR-155-5p	ENSG00000144891	Luciferase reporter assay//Reporter assay	Functional MTI	17668390	validated	rs5186	DB01342	Forasartan	C02		TTD | DrugBank	Type-1 angiotensin II receptor	P30556	Receptor	GPCR
AGTR1	185	mirtarbase	MIMAT0000646	hsa-miR-155-5p	ENSG00000144891	Luciferase reporter assay//qRT-PCR//Western blot//Reporter assay	Functional MTI	16675453	validated	rs5186	DB00876	Eprosartan	C09	C09CA02	TTD | FDA | DrugBank	Type-1 angiotensin II receptor	P30556	Receptor	GPCR
AGTR1	185	mirtarbase	MIMAT0000646	hsa-miR-155-5p	ENSG00000144891	Luciferase reporter assay//Northern blot//qRT-PCR//Western blot	Functional MTI	21310411	validated	rs5186	DB00876	Eprosartan	C09	C09CA02	TTD | FDA | DrugBank	Type-1 angiotensin II receptor	P30556	Receptor	GPCR
AGTR1	185	mirtarbase	MIMAT0000646	hsa-miR-155-5p	ENSG00000144891	Luciferase reporter assay	Functional MTI	22664914	validated	rs5186	DB00876	Eprosartan	C09	C09CA02	TTD | FDA | DrugBank	Type-1 angiotensin II receptor	P30556	Receptor	GPCR
AGTR1	185	mirtarbase	MIMAT0000646	hsa-miR-155-5p	ENSG00000144891	Luciferase reporter assay	Functional MTI	19177201	validated	rs5186	DB01342	Forasartan	C02		TTD | DrugBank	Type-1 angiotensin II receptor	P30556	Receptor	GPCR
AGTR1	185	mirtarbase	MIMAT0000646	hsa-miR-155-5p	ENSG00000144891	Luciferase reporter assay//Reporter assay	Functional MTI	17668390	validated	rs5186	DB08822	Azilsartan medoxomil	C09	C09CA09	TTD | FDA | DrugBank	Type-1 angiotensin II receptor	P30556	Receptor	GPCR
AGTR1	185	mirtarbase	MIMAT0000646	hsa-miR-155-5p	ENSG00000144891	Luciferase reporter assay//Reporter assay	Functional MTI	17668390	validated	rs5186	DB01347	Saprisartan	C02		TTD | DrugBank	Type-1 angiotensin II receptor	P30556	Receptor	GPCR
AGTR1	185	mirtarbase	MIMAT0000646	hsa-miR-155-5p	ENSG00000144891	Luciferase reporter assay	Functional MTI	22664914	validated	rs5186	DB01349	Tasosartan	C09	C09CA05	TTD | DrugBank	Type-1 angiotensin II receptor	P30556	Receptor	GPCR
AGTR1	185	mirtarbase	MIMAT0000255	hsa-miR-34a-5p	ENSG00000144891	Luciferase reporter assay//qRT-PCR//Western blot	Functional MTI	28073349	validated	rs5186	DB01342	Forasartan	C02		TTD | DrugBank	Type-1 angiotensin II receptor	P30556	Receptor	GPCR
AGTR1	185	mirtarbase	MIMAT0000646	hsa-miR-155-5p	ENSG00000144891	Luciferase reporter assay//Reporter assay	Functional MTI	17668390	validated	rs5186	DB01029	Irbesartan	C09	C09CA04	TTD | FDA | DrugBank	Type-1 angiotensin II receptor	P30556	Receptor	GPCR
AGTR1	185	mirtarbase	MIMAT0000646	hsa-miR-155-5p	ENSG00000144891	Luciferase reporter assay//qRT-PCR//Quantitative proteomic approach//Western blot	Functional MTI	20735984	validated	rs5186	DB00796	Candesartan	C09	C09CA06	TTD | FDA | DrugBank	Type-1 angiotensin II receptor	P30556	Receptor	GPCR
AGTR1	185	mirtarbase	MIMAT0000646	hsa-miR-155-5p	ENSG00000144891	Luciferase reporter assay//Northern blot//qRT-PCR//Western blot	Functional MTI	21310411	validated	rs5186	DB08822	Azilsartan medoxomil	C09	C09CA09	TTD | FDA | DrugBank	Type-1 angiotensin II receptor	P30556	Receptor	GPCR
AGTR1	185	mirtarbase	MIMAT0000646	hsa-miR-155-5p	ENSG00000144891	Luciferase reporter assay//Northern blot//qRT-PCR//Western blot	Functional MTI	21310411	validated	rs5186	DB01029	Irbesartan	C09	C09CA04	TTD | FDA | DrugBank	Type-1 angiotensin II receptor	P30556	Receptor	GPCR
AGTR1	185	mirtarbase	MIMAT0000646	hsa-miR-155-5p	ENSG00000144891	Luciferase reporter assay	Functional MTI	22664914	validated	rs5186	DB01029	Irbesartan	C09	C09CA04	TTD | FDA | DrugBank	Type-1 angiotensin II receptor	P30556	Receptor	GPCR
AGTR1	185	mirtarbase	MIMAT0000646	hsa-miR-155-5p	ENSG00000144891	Luciferase reporter assay//Real time PCR//Reporter assay	Functional MTI	17588946	validated	rs5186	DB00678	Losartan	C09	C09CA01	TTD | FDA | DrugBank	Type-1 angiotensin II receptor	P30556	Receptor	GPCR
AGTR1	185	mirtarbase	MIMAT0000646	hsa-miR-155-5p	ENSG00000144891	Luciferase reporter assay//Reporter assay	Functional MTI	17668390	validated	rs5186	DB01349	Tasosartan	C09	C09CA05	TTD | DrugBank	Type-1 angiotensin II receptor	P30556	Receptor	GPCR
AGTR1	185	mirtarbase	MIMAT0000646	hsa-miR-155-5p	ENSG00000144891	Luciferase reporter assay//Northern blot//qRT-PCR//Western blot	Functional MTI	21310411	validated	rs5186	DB00678	Losartan	C09	C09CA01	TTD | FDA | DrugBank	Type-1 angiotensin II receptor	P30556	Receptor	GPCR
AGTR1	185	mirtarbase	MIMAT0000255	hsa-miR-34a-5p	ENSG00000144891	Luciferase reporter assay//qRT-PCR//Western blot	Functional MTI	28073349	validated	rs5186	DB00796	Candesartan	C09	C09CA06	TTD | FDA | DrugBank	Type-1 angiotensin II receptor	P30556	Receptor	GPCR
AGTR1	185	mirtarbase	MIMAT0000646	hsa-miR-155-5p	ENSG00000144891	Luciferase reporter assay//Reporter assay	Functional MTI	17668390	validated	rs5186	DB00966	Telmisartan	C09	C09CA07	TTD | FDA | DrugBank	Type-1 angiotensin II receptor	P30556	Receptor	GPCR
AGTR1	185	mirtarbase	MIMAT0000646	hsa-miR-155-5p	ENSG00000144891	Luciferase reporter assay//Real time PCR//Reporter assay	Functional MTI	17588946	validated	rs5186	DB00966	Telmisartan	C09	C09CA07	TTD | FDA | DrugBank	Type-1 angiotensin II receptor	P30556	Receptor	GPCR
AGTR1	185	mirtarbase	MIMAT0000646	hsa-miR-155-5p	ENSG00000144891	Luciferase reporter assay//qRT-PCR//Quantitative proteomic approach//Western blot	Functional MTI	20735984	validated	rs5186	DB00966	Telmisartan	C09	C09CA07	TTD | FDA | DrugBank	Type-1 angiotensin II receptor	P30556	Receptor	GPCR
AGTR1	185	mirtarbase	MIMAT0000646	hsa-miR-155-5p	ENSG00000144891	Luciferase reporter assay//qRT-PCR//Western blot//Reporter assay	Functional MTI	16675453	validated	rs5186	DB00966	Telmisartan	C09	C09CA07	TTD | FDA | DrugBank	Type-1 angiotensin II receptor	P30556	Receptor	GPCR
AGTR1	185	mirtarbase	MIMAT0000255	hsa-miR-34a-5p	ENSG00000144891	Luciferase reporter assay//qRT-PCR//Western blot	Functional MTI	28073349	validated	rs5186	DB00966	Telmisartan	C09	C09CA07	TTD | FDA | DrugBank	Type-1 angiotensin II receptor	P30556	Receptor	GPCR
AGTR1	185	mirtarbase	MIMAT0000255	hsa-miR-34a-5p	ENSG00000144891	Luciferase reporter assay//qRT-PCR//Western blot	Functional MTI	28073349	validated	rs5186	DB01347	Saprisartan	C02		TTD | DrugBank	Type-1 angiotensin II receptor	P30556	Receptor	GPCR
AGTR1	185	mirtarbase	MIMAT0000646	hsa-miR-155-5p	ENSG00000144891	Luciferase reporter assay//qRT-PCR//Quantitative proteomic approach//Western blot	Functional MTI	20735984	validated	rs5186	DB01029	Irbesartan	C09	C09CA04	TTD | FDA | DrugBank	Type-1 angiotensin II receptor	P30556	Receptor	GPCR
AGTR1	185	mirtarbase	MIMAT0000646	hsa-miR-155-5p	ENSG00000144891	Luciferase reporter assay//Real time PCR//Reporter assay	Functional MTI	17588946	validated	rs5186	DB00876	Eprosartan	C09	C09CA02	TTD | FDA | DrugBank	Type-1 angiotensin II receptor	P30556	Receptor	GPCR
AGTR1	185	mirtarbase	MIMAT0000646	hsa-miR-155-5p	ENSG00000144891	Luciferase reporter assay//qRT-PCR//Quantitative proteomic approach//Western blot	Functional MTI	20735984	validated	rs5186	DB00876	Eprosartan	C09	C09CA02	TTD | FDA | DrugBank	Type-1 angiotensin II receptor	P30556	Receptor	GPCR
AGTR1	185	mirtarbase	MIMAT0000646	hsa-miR-155-5p	ENSG00000144891	Luciferase reporter assay//qRT-PCR//Western blot//Reporter assay	Functional MTI	16675453	validated	rs5186	DB00177	Valsartan	C09	C09CA03	TTD | FDA | DrugBank	Type-1 angiotensin II receptor	P30556	Receptor	GPCR
AGTR1	185	mirtarbase	MIMAT0000646	hsa-miR-155-5p	ENSG00000144891	Luciferase reporter assay	Functional MTI	19177201	validated	rs5186	DB00876	Eprosartan	C09	C09CA02	TTD | FDA | DrugBank	Type-1 angiotensin II receptor	P30556	Receptor	GPCR
AGTR1	185	mirtarbase	MIMAT0000646	hsa-miR-155-5p	ENSG00000144891	Luciferase reporter assay	Functional MTI	22664914	validated	rs5186	DB00177	Valsartan	C09	C09CA03	TTD | FDA | DrugBank	Type-1 angiotensin II receptor	P30556	Receptor	GPCR
AGTR1	185	mirtarbase	MIMAT0000255	hsa-miR-34a-5p	ENSG00000144891	Luciferase reporter assay//qRT-PCR//Western blot	Functional MTI	28073349	validated	rs5186	DB00177	Valsartan	C09	C09CA03	TTD | FDA | DrugBank	Type-1 angiotensin II receptor	P30556	Receptor	GPCR
AGTR1	185	mirtarbase	MIMAT0000646	hsa-miR-155-5p	ENSG00000144891	Luciferase reporter assay//qRT-PCR//Western blot//Reporter assay	Functional MTI	16675453	validated	rs5186	DB01342	Forasartan	C02		TTD | DrugBank	Type-1 angiotensin II receptor	P30556	Receptor	GPCR
AGTR1	185	mirtarbase	MIMAT0000646	hsa-miR-155-5p	ENSG00000144891	Luciferase reporter assay	Functional MTI	19177201	validated	rs5186	DB00275	Olmesartan	C09	C09CA08	TTD | FDA | DrugBank	Type-1 angiotensin II receptor	P30556	Receptor	GPCR
AGTR1	185	mirtarbase	MIMAT0000646	hsa-miR-155-5p	ENSG00000144891	Luciferase reporter assay//Northern blot//qRT-PCR//Western blot	Functional MTI	21310411	validated	rs5186	DB01342	Forasartan	C02		TTD | DrugBank	Type-1 angiotensin II receptor	P30556	Receptor	GPCR
AGTR1	185	mirtarbase	MIMAT0000646	hsa-miR-155-5p	ENSG00000144891	Luciferase reporter assay	Functional MTI	22664914	validated	rs5186	DB00275	Olmesartan	C09	C09CA08	TTD | FDA | DrugBank	Type-1 angiotensin II receptor	P30556	Receptor	GPCR
AGTR1	185	mirtarbase	MIMAT0000646	hsa-miR-155-5p	ENSG00000144891	Luciferase reporter assay//Reporter assay	Functional MTI	17668390	validated	rs5186	DB00796	Candesartan	C09	C09CA06	TTD | FDA | DrugBank	Type-1 angiotensin II receptor	P30556	Receptor	GPCR
AGTR1	185	mirtarbase	MIMAT0000646	hsa-miR-155-5p	ENSG00000144891	Luciferase reporter assay//Reporter assay	Functional MTI	17668390	validated	rs5186	DB00275	Olmesartan	C09	C09CA08	TTD | FDA | DrugBank	Type-1 angiotensin II receptor	P30556	Receptor	GPCR
AGTR1	185	mirtarbase	MIMAT0000646	hsa-miR-155-5p	ENSG00000144891	Luciferase reporter assay//Reporter assay	Functional MTI	17668390	validated	rs5186	DB00876	Eprosartan	C09	C09CA02	TTD | FDA | DrugBank	Type-1 angiotensin II receptor	P30556	Receptor	GPCR
AGTR1	185	mirtarbase	MIMAT0000646	hsa-miR-155-5p	ENSG00000144891	Luciferase reporter assay//Real time PCR//Reporter assay	Functional MTI	17588946	validated	rs5186	DB00275	Olmesartan	C09	C09CA08	TTD | FDA | DrugBank	Type-1 angiotensin II receptor	P30556	Receptor	GPCR
AGTR1	185	mirtarbase	MIMAT0000646	hsa-miR-155-5p	ENSG00000144891	Luciferase reporter assay//qRT-PCR//Western blot//Reporter assay	Functional MTI	16675453	validated	rs5186	DB01029	Irbesartan	C09	C09CA04	TTD | FDA | DrugBank	Type-1 angiotensin II receptor	P30556	Receptor	GPCR
AGTR1	185	mirtarbase	MIMAT0000646	hsa-miR-155-5p	ENSG00000144891	Luciferase reporter assay//Northern blot//qRT-PCR//Western blot	Functional MTI	21310411	validated	rs5186	DB00796	Candesartan	C09	C09CA06	TTD | FDA | DrugBank	Type-1 angiotensin II receptor	P30556	Receptor	GPCR
AGTR1	185	mirtarbase	MIMAT0000646	hsa-miR-155-5p	ENSG00000144891	Luciferase reporter assay	Functional MTI	19177201	validated	rs5186	DB00177	Valsartan	C09	C09CA03	TTD | FDA | DrugBank	Type-1 angiotensin II receptor	P30556	Receptor	GPCR
AGTR1	185	mirtarbase	MIMAT0000646	hsa-miR-155-5p	ENSG00000144891	Luciferase reporter assay	Functional MTI	19177201	validated	rs5186	DB00678	Losartan	C09	C09CA01	TTD | FDA | DrugBank	Type-1 angiotensin II receptor	P30556	Receptor	GPCR
AGTR1	185	mirtarbase	MIMAT0000646	hsa-miR-155-5p	ENSG00000144891	Luciferase reporter assay//qRT-PCR//Quantitative proteomic approach//Western blot	Functional MTI	20735984	validated	rs5186	DB01342	Forasartan	C02		TTD | DrugBank	Type-1 angiotensin II receptor	P30556	Receptor	GPCR
AGTR1	185	mirtarbase	MIMAT0000646	hsa-miR-155-5p	ENSG00000144891	Luciferase reporter assay//Real time PCR//Reporter assay	Functional MTI	17588946	validated	rs5186	DB08822	Azilsartan medoxomil	C09	C09CA09	TTD | FDA | DrugBank	Type-1 angiotensin II receptor	P30556	Receptor	GPCR
AGTR1	185	mirtarbase	MIMAT0000646	hsa-miR-155-5p	ENSG00000144891	Luciferase reporter assay//qRT-PCR//Western blot//Reporter assay	Functional MTI	16675453	validated	rs5186	DB00275	Olmesartan	C09	C09CA08	TTD | FDA | DrugBank	Type-1 angiotensin II receptor	P30556	Receptor	GPCR
AGTR1	185	mirtarbase	MIMAT0000646	hsa-miR-155-5p	ENSG00000144891	Luciferase reporter assay//qRT-PCR//Western blot//Reporter assay	Functional MTI	16675453	validated	rs5186	DB08822	Azilsartan medoxomil	C09	C09CA09	TTD | FDA | DrugBank	Type-1 angiotensin II receptor	P30556	Receptor	GPCR
AGTR1	185	mirtarbase	MIMAT0000646	hsa-miR-155-5p	ENSG00000144891	Luciferase reporter assay//Northern blot//qRT-PCR//Western blot	Functional MTI	21310411	validated	rs5186	DB00275	Olmesartan	C09	C09CA08	TTD | FDA | DrugBank	Type-1 angiotensin II receptor	P30556	Receptor	GPCR
AGTR1	185	mirtarbase	MIMAT0000646	hsa-miR-155-5p	ENSG00000144891	Luciferase reporter assay//qRT-PCR//Quantitative proteomic approach//Western blot	Functional MTI	20735984	validated	rs5186	DB00177	Valsartan	C09	C09CA03	TTD | FDA | DrugBank	Type-1 angiotensin II receptor	P30556	Receptor	GPCR
AGTR1	185	mirtarbase	MIMAT0000646	hsa-miR-155-5p	ENSG00000144891	Luciferase reporter assay//Real time PCR//Reporter assay	Functional MTI	17588946	validated	rs5186	DB00796	Candesartan	C09	C09CA06	TTD | FDA | DrugBank	Type-1 angiotensin II receptor	P30556	Receptor	GPCR
AGTR1	185	mirtarbase	MIMAT0000646	hsa-miR-155-5p	ENSG00000144891	Luciferase reporter assay//qRT-PCR//Quantitative proteomic approach//Western blot	Functional MTI	20735984	validated	rs5186	DB08822	Azilsartan medoxomil	C09	C09CA09	TTD | FDA | DrugBank	Type-1 angiotensin II receptor	P30556	Receptor	GPCR
AGTR1	185	mirtarbase	MIMAT0000646	hsa-miR-155-5p	ENSG00000144891	Luciferase reporter assay//qRT-PCR//Western blot//Reporter assay	Functional MTI	16675453	validated	rs5186	DB00796	Candesartan	C09	C09CA06	TTD | FDA | DrugBank	Type-1 angiotensin II receptor	P30556	Receptor	GPCR
AGTR1	185	mirtarbase	MIMAT0000646	hsa-miR-155-5p	ENSG00000144891	Luciferase reporter assay	Functional MTI	22664914	validated	rs5186	DB00796	Candesartan	C09	C09CA06	TTD | FDA | DrugBank	Type-1 angiotensin II receptor	P30556	Receptor	GPCR
AGTR1	185	mirtarbase	MIMAT0000646	hsa-miR-155-5p	ENSG00000144891	Luciferase reporter assay//Northern blot//qRT-PCR//Western blot	Functional MTI	21310411	validated	rs5186	DB00966	Telmisartan	C09	C09CA07	TTD | FDA | DrugBank	Type-1 angiotensin II receptor	P30556	Receptor	GPCR
AGTR1	185	mirtarbase	MIMAT0000646	hsa-miR-155-5p	ENSG00000144891	Luciferase reporter assay	Functional MTI	19177201	validated	rs5186	DB00966	Telmisartan	C09	C09CA07	TTD | FDA | DrugBank	Type-1 angiotensin II receptor	P30556	Receptor	GPCR
AGTR1	185	mirtarbase	MIMAT0000646	hsa-miR-155-5p	ENSG00000144891	Luciferase reporter assay//Northern blot//qRT-PCR//Western blot	Functional MTI	21310411	validated	rs5186	DB00177	Valsartan	C09	C09CA03	TTD | FDA | DrugBank	Type-1 angiotensin II receptor	P30556	Receptor	GPCR
AGTR1	185	mirtarbase	MIMAT0000646	hsa-miR-155-5p	ENSG00000144891	Luciferase reporter assay//Real time PCR//Reporter assay	Functional MTI	17588946	validated	rs5186	DB00177	Valsartan	C09	C09CA03	TTD | FDA | DrugBank	Type-1 angiotensin II receptor	P30556	Receptor	GPCR
AGTR1	185	mirtarbase	MIMAT0000646	hsa-miR-155-5p	ENSG00000144891	Luciferase reporter assay	Functional MTI	19177201	validated	rs5186	DB00796	Candesartan	C09	C09CA06	TTD | FDA | DrugBank	Type-1 angiotensin II receptor	P30556	Receptor	GPCR
AGTR1	185	mirtarbase	MIMAT0000255	hsa-miR-34a-5p	ENSG00000144891	Luciferase reporter assay//qRT-PCR//Western blot	Functional MTI	28073349	validated	rs5186	DB00275	Olmesartan	C09	C09CA08	TTD | FDA | DrugBank	Type-1 angiotensin II receptor	P30556	Receptor	GPCR
AGTR1	185	mirtarbase	MIMAT0000646	hsa-miR-155-5p	ENSG00000144891	Luciferase reporter assay	Functional MTI	19177201	validated	rs5186	DB08822	Azilsartan medoxomil	C09	C09CA09	TTD | FDA | DrugBank	Type-1 angiotensin II receptor	P30556	Receptor	GPCR
DVL1	1855	mirtarbase	MIMAT0000101	hsa-miR-103a-3p	ENSG00000107404	Luciferase reporter assay//Western blot	Functional MTI	27888798	validated
DVL2	1856	mirtarbase	MIMAT0000278	hsa-miR-221-3p	ENSG00000004975	Western blot;qRT-PCR	Functional MTI	21487968	validated
DVL2	1856	mirtarbase	MIMAT0000762	hsa-miR-324-3p	ENSG00000004975	Luciferase reporter assay	Functional MTI	19478946	validated
DVL3	1857	mirtarbase	MIMAT0000265	hsa-miR-204-5p	ENSG00000161202	Luciferase reporter assay//qRT-PCR//Western blot	Functional MTI	25847080	validated
DYRK1A	1859	mirtarbase	MIMAT0005898	hsa-miR-1246	ENSG00000157540	ChIP-seq//Flow//Microarray//qRT-PCR//Western blot	Functional MTI	24861464	validated
E2F1	1869	mirecords	MIMAT0000075	hsa-miR-20a-5p	ENSG00000101412	Western blot		15944709	validated
E2F1	1869	mirecords	MIMAT0000680	hsa-miR-106b-5p	ENSG00000101412	Western blot		18328430	validated
E2F1	1869	mirecords	MIMAT0000093	hsa-miR-93-5p	ENSG00000101412	Western blot		18328430	validated
E2F1	1869	mirecords	MIMAT0000075	hsa-miR-20a-5p	ENSG00000101412	Western blot		18025036	validated
E2F1	1869	mirecords	MIMAT0000076	hsa-miR-21-5p	ENSG00000101412	Western blot		19906824	validated
E2F1	1869	mirecords	MIMAT0000680	hsa-miR-106b-5p	ENSG00000101412	Western blot		19486339	validated
E2F1	1869	mirecords	MIMAT0000093	hsa-miR-93-5p	ENSG00000101412	Western blot		19486339	validated
E2F1	1869	mirtarbase	MIMAT0000075	hsa-miR-20a-5p	ENSG00000101412	Western blot	Functional MTI	19110058	validated
E2F1	1869	mirtarbase	MIMAT0000075	hsa-miR-20a-5p	ENSG00000101412	Western blot	Functional MTI	18025036	validated
E2F1	1869	mirtarbase	MIMAT0000075	hsa-miR-20a-5p	ENSG00000101412	Western blot	Functional MTI	18836483	validated
E2F1	1869	mirtarbase	MIMAT0000075	hsa-miR-20a-5p	ENSG00000101412	Luciferase reporter assay//Northern blot//Western blot//Reporter assay	Functional MTI	15944709	validated
E2F1	1869	mirtarbase	MIMAT0000075	hsa-miR-20a-5p	ENSG00000101412	Luciferase reporter assay	Functional MTI	21283765	validated
E2F1	1869	mirtarbase	MIMAT0000075	hsa-miR-20a-5p	ENSG00000101412	Immunofluorescence//Luciferase reporter assay//Microarray//qRT-PCR//Western blot	Functional MTI	23868977	validated
E2F1	1869	mirtarbase	MIMAT0000075	hsa-miR-20a-5p	ENSG00000101412	Luciferase reporter assay	Functional MTI	27282946	validated
E2F1	1869	mirtarbase	MIMAT0000076	hsa-miR-21-5p	ENSG00000101412	qRT-PCR//Western blot	Functional MTI	19906824	validated
E2F1	1869	mirtarbase	MIMAT0000076	hsa-miR-21-5p	ENSG00000101412	Luciferase reporter assay	Non-Functional MTI	19528081	validated
E2F1	1869	mirtarbase	MIMAT0000070	hsa-miR-17-5p	ENSG00000101412	qRT-PCR	Functional MTI (Weak)	18521848	validated
E2F1	1869	mirtarbase	MIMAT0000070	hsa-miR-17-5p	ENSG00000101412	Western blot	Functional MTI	18836483	validated
E2F1	1869	mirtarbase	MIMAT0000070	hsa-miR-17-5p	ENSG00000101412	Luciferase reporter assay//Northern blot//Western blot//Reporter assay	Functional MTI	15944709	validated
E2F1	1869	mirtarbase	MIMAT0000070	hsa-miR-17-5p	ENSG00000101412	Northern blot//qRT-PCR//Western blot	Functional MTI	16940181	validated
E2F1	1869	mirtarbase	MIMAT0000070	hsa-miR-17-5p	ENSG00000101412	Luciferase reporter assay	Functional MTI	21283765	validated
E2F1	1869	mirtarbase	MIMAT0000070	hsa-miR-17-5p	ENSG00000101412	qRT-PCR	Functional MTI (Weak)	24901013	validated
E2F1	1869	mirtarbase	MIMAT0000062	hsa-let-7a-5p	ENSG00000101412	Western blot	Non-Functional MTI	19110058	validated
E2F1	1869	mirtarbase	MIMAT0000080	hsa-miR-24-3p	ENSG00000101412	qRT-PCR	Functional MTI (Weak)	19748357	validated
E2F1	1869	mirtarbase	MIMAT0000103	hsa-miR-106a-5p	ENSG00000101412	Immunohistochemistry//Microarray//Western blot	Functional MTI	20643754	validated
E2F1	1869	mirtarbase	MIMAT0000103	hsa-miR-106a-5p	ENSG00000101412	qRT-PCR	Functional MTI (Weak)	18521848	validated
E2F1	1869	mirtarbase	MIMAT0000103	hsa-miR-106a-5p	ENSG00000101412	Luciferase reporter assay//Western blot	Functional MTI	21656380	validated
E2F1	1869	mirtarbase	MIMAT0000096	hsa-miR-98-5p	ENSG00000101412	Luciferase reporter assay	Non-Functional MTI	19528081	validated
E2F1	1869	mirtarbase	MIMAT0000093	hsa-miR-93-5p	ENSG00000101412	Luciferase reporter assay//Western blot	Functional MTI	19486339	validated
E2F1	1869	mirtarbase	MIMAT0000093	hsa-miR-93-5p	ENSG00000101412	Luciferase reporter assay//Microarray//Western blot	Functional MTI	18328430	validated
E2F1	1869	mirtarbase	MIMAT0004683	hsa-miR-362-3p	ENSG00000101412	Western blot	Functional MTI	23280316	validated
E2F1	1869	mirtarbase	MIMAT0000280	hsa-miR-223-3p	ENSG00000101412	Luciferase reporter assay//Western blot	Functional MTI	20029046	validated
E2F1	1869	mirtarbase	MIMAT0000266	hsa-miR-205-5p	ENSG00000101412	Luciferase reporter assay//qRT-PCR//Western blot	Functional MTI	22578566	validated
E2F1	1869	mirtarbase	MIMAT0000266	hsa-miR-205-5p	ENSG00000101412	Reporter assay	Functional MTI	21454583	validated
E2F1	1869	mirtarbase	MIMAT0000266	hsa-miR-205-5p	ENSG00000101412	Luciferase reporter assay//Western blot	Functional MTI	23629002	validated
E2F1	1869	mirtarbase	MIMAT0000255	hsa-miR-34a-5p	ENSG00000101412	Immunoblot//Immunohistochemistry//qRT-PCR	Functional MTI (Weak)	17875987	validated
E2F1	1869	mirtarbase	MIMAT0000255	hsa-miR-34a-5p	ENSG00000101412	Western blot	Non-Functional MTI	21128241	validated
E2F1	1869	mirtarbase	MIMAT0000255	hsa-miR-34a-5p	ENSG00000101412	qRT-PCR//Western blot	Functional MTI	27704360	validated
E2F1	1869	mirtarbase	MIMAT0000255	hsa-miR-34a-5p	ENSG00000101412	Luciferase reporter assay//Western blot	Functional MTI	28293146	validated
E2F1	1869	mirtarbase	MIMAT0000257	hsa-miR-181b-5p	ENSG00000101412	Luciferase reporter assay//Western blot	Functional MTI	23083446	validated
E2F1	1869	mirtarbase	MIMAT0004609	hsa-miR-149-3p	ENSG00000101412	Luciferase reporter assay//qRT-PCR//Western blot//Reporter assay;Western blot;qRT-PCR;Other	Functional MTI	20623644	validated
E2F1	1869	mirtarbase	MIMAT0000680	hsa-miR-106b-5p	ENSG00000101412	Luciferase reporter assay//qRT-PCR	Functional MTI	18676839	validated
E2F1	1869	mirtarbase	MIMAT0000680	hsa-miR-106b-5p	ENSG00000101412	Luciferase reporter assay//Western blot	Functional MTI	19486339	validated
E2F1	1869	mirtarbase	MIMAT0000680	hsa-miR-106b-5p	ENSG00000101412	Luciferase reporter assay//Microarray//Western blot	Functional MTI	18328430	validated
E2F1	1869	mirtarbase	MIMAT0000680	hsa-miR-106b-5p	ENSG00000101412	Luciferase reporter assay	Functional MTI	21283765	validated
E2F1	1869	mirtarbase	MIMAT0000680	hsa-miR-106b-5p	ENSG00000101412	Reporter assay	Functional MTI	18212054	validated
E2F1	1869	mirtarbase	MIMAT0000445	hsa-miR-126-3p	ENSG00000101412	qRT-PCR	Non-Functional MTI (Weak)	18521848	validated
E2F1	1869	mirtarbase	MIMAT0000428	hsa-miR-135a-5p	ENSG00000101412	Flow//Immunoprecipitaion//Luciferase reporter assay//Microarray//qRT-PCR//Western blot	Functional MTI	27683111	validated
E2F1	1869	mirtarbase	MIMAT0000715	hsa-miR-302b-3p	ENSG00000101412	Luciferase reporter assay//qRT-PCR//Western blot	Functional MTI	26623722	validated
E2F1	1869	mirtarbase	MIMAT0000760	hsa-miR-331-3p	ENSG00000101412	Luciferase reporter assay//Western blot	Functional MTI	20510161	validated
E2F1	1869	mirtarbase	MIMAT0002853	hsa-miR-519d-3p	ENSG00000101412	Luciferase reporter assay	Functional MTI	28146423	validated
E2F1	1869	mirtarbase	MIMAT0000753	hsa-miR-342-3p	ENSG00000101412	Luciferase reporter assay//qRT-PCR//Western blot	Functional MTI	26483346	validated
E2F2	1870	mirecords	MIMAT0000080	hsa-miR-24-3p	ENSG00000007968	Western blot//Luciferase activity assay		19748357	validated
E2F2	1870	mirtarbase	MIMAT0000080	hsa-miR-24-3p	ENSG00000007968	Luciferase reporter assay//Microarray//qRT-PCR//Western blot//Western blot;qRT-PCR;Microarray;Other	Functional MTI	19748357	validated
E2F2	1870	mirtarbase	MIMAT0000076	hsa-miR-21-5p	ENSG00000007968	Northern blot//qRT-PCR//ChIP	Functional MTI (Weak)	19528081	validated
E2F2	1870	mirtarbase	MIMAT0000076	hsa-miR-21-5p	ENSG00000282899	Northern blot//qRT-PCR//ChIP	Functional MTI (Weak)	19528081	validated
E2F2	1870	mirtarbase	MIMAT0000062	hsa-let-7a-5p	ENSG00000007968	Luciferase reporter assay//qRT-PCR//Western blot	Functional MTI	20418948	validated
E2F2	1870	mirtarbase	MIMAT0000062	hsa-let-7a-5p	ENSG00000282899	Luciferase reporter assay//qRT-PCR//Western blot	Functional MTI	20418948	validated
E2F2	1870	mirtarbase	MIMAT0000063	hsa-let-7b-5p	ENSG00000007968	Immunofluorescence//Luciferase reporter assay//qRT-PCR//Western blot	Functional MTI	27520092	validated
E2F2	1870	mirtarbase	MIMAT0000063	hsa-let-7b-5p	ENSG00000282899	Immunofluorescence//Luciferase reporter assay//qRT-PCR//Western blot	Functional MTI	27520092	validated
E2F2	1870	mirtarbase	MIMAT0000080	hsa-miR-24-3p	ENSG00000282899	Luciferase reporter assay//Microarray//qRT-PCR//Western blot//Western blot;qRT-PCR;Microarray;Other	Functional MTI	19748357	validated
E2F2	1870	mirtarbase	MIMAT0000096	hsa-miR-98-5p	ENSG00000007968	Northern blot//Western blot//qRT-PCR//ChIP//Luciferase reporter assay	Functional MTI	19528081	validated
E2F2	1870	mirtarbase	MIMAT0000096	hsa-miR-98-5p	ENSG00000282899	Northern blot//Western blot//qRT-PCR//ChIP//Luciferase reporter assay	Functional MTI	19528081	validated
E2F2	1870	mirtarbase	MIMAT0000089	hsa-miR-31-5p	ENSG00000007968	Luciferase reporter assay//qRT-PCR//Western blot//Immunohistochemistry	Functional MTI	27174918	validated
E2F2	1870	mirtarbase	MIMAT0000089	hsa-miR-31-5p	ENSG00000282899	Luciferase reporter assay//qRT-PCR//Western blot//Immunohistochemistry	Functional MTI	27174918	validated
E2F2	1870	mirtarbase	MIMAT0000082	hsa-miR-26a-5p	ENSG00000007968	Luciferase reporter assay//qRT-PCR//Western blot	Functional MTI	26458859	validated
E2F2	1870	mirtarbase	MIMAT0000082	hsa-miR-26a-5p	ENSG00000282899	Luciferase reporter assay//qRT-PCR//Western blot	Functional MTI	26458859	validated
E2F2	1870	mirtarbase	MIMAT0000423	hsa-miR-125b-5p	ENSG00000007968	Luciferase reporter assay//qRT-PCR//Western blot	Functional MTI	22999819	validated
E2F2	1870	mirtarbase	MIMAT0000423	hsa-miR-125b-5p	ENSG00000282899	Luciferase reporter assay//qRT-PCR//Western blot	Functional MTI	22999819	validated
E2F2	1870	mirtarbase	MIMAT0000275	hsa-miR-218-5p	ENSG00000007968	Luciferase reporter assay//qRT-PCR//Western blot	Functional MTI	26012781	validated
E2F2	1870	mirtarbase	MIMAT0000275	hsa-miR-218-5p	ENSG00000282899	Luciferase reporter assay//qRT-PCR//Western blot	Functional MTI	26012781	validated
E2F2	1870	mirtarbase	MIMAT0004564	hsa-miR-214-5p	ENSG00000007968	Luciferase reporter assay//qRT-PCR//Western blot	Functional MTI	26498144	validated
E2F2	1870	mirtarbase	MIMAT0004564	hsa-miR-214-5p	ENSG00000282899	Luciferase reporter assay//qRT-PCR//Western blot	Functional MTI	26498144	validated
E2F2	1870	mirtarbase	MIMAT0004481	hsa-let-7a-3p	ENSG00000007968	Western blot	Functional MTI	25647078	validated
E2F2	1870	mirtarbase	MIMAT0004481	hsa-let-7a-3p	ENSG00000282899	Western blot	Functional MTI	25647078	validated
E2F2	1870	mirtarbase	MIMAT0000646	hsa-miR-155-5p	ENSG00000007968	Reporter assay;Other	Functional MTI	20584899	validated
E2F2	1870	mirtarbase	MIMAT0000646	hsa-miR-155-5p	ENSG00000282899	Reporter assay;Other	Functional MTI	20584899	validated
E2F2	1870	mirtarbase	MIMAT0000646	hsa-miR-155-5p	ENSG00000007968	Reporter assay;Other	Non-Functional MTI	19759154	validated
E2F2	1870	mirtarbase	MIMAT0000646	hsa-miR-155-5p	ENSG00000282899	Reporter assay;Other	Non-Functional MTI	19759154	validated
E2F2	1870	mirtarbase	MIMAT0000646	hsa-miR-155-5p	ENSG00000007968	Microarray//qRT-PCR	Functional MTI (Weak)	25128227	validated
E2F2	1870	mirtarbase	MIMAT0000646	hsa-miR-155-5p	ENSG00000282899	Microarray//qRT-PCR	Functional MTI (Weak)	25128227	validated
E2F2	1870	mirtarbase	MIMAT0000646	hsa-miR-155-5p	ENSG00000007968	Immunohistochemistry//Luciferase reporter assay//qRT-PCR//Western blot	Functional MTI	26967247	validated
E2F2	1870	mirtarbase	MIMAT0000646	hsa-miR-155-5p	ENSG00000282899	Immunohistochemistry//Luciferase reporter assay//qRT-PCR//Western blot	Functional MTI	26967247	validated
E2F3	1871	mirecords	MIMAT0000255	hsa-miR-34a-5p	ENSG00000112242	Western blot//activity assay//Luciferase activity assay		17297439	validated
E2F3	1871	mirecords	MIMAT0000255	hsa-miR-34a-5p	ENSG00000112242	Western blot		18834855	validated
E2F3	1871	mirecords	MIMAT0000461	hsa-miR-195-5p	ENSG00000112242	Western blot//Luciferase activity assay		19441017	validated
E2F3	1871	mirecords	MIMAT0000423	hsa-miR-125b-5p	ENSG00000112242	Western blot//Luciferase activity assay		20549700	validated
E2F3	1871	mirtarbase	MIMAT0000070	hsa-miR-17-5p	ENSG00000112242	Luciferase reporter assay	Non-Functional MTI	21283765	validated
E2F3	1871	mirtarbase	MIMAT0000075	hsa-miR-20a-5p	ENSG00000112242	Luciferase reporter assay	Non-Functional MTI	21283765	validated
E2F3	1871	mirtarbase	MIMAT0000080	hsa-miR-24-3p	ENSG00000112242	qRT-PCR;Microarray	Functional MTI (Weak)	19748357	validated
E2F3	1871	mirtarbase	MIMAT0000255	hsa-miR-34a-5p	ENSG00000112242	Luciferase reporter assay//Western blot	Functional MTI	17252019	validated
E2F3	1871	mirtarbase	MIMAT0000255	hsa-miR-34a-5p	ENSG00000112242	Luciferase reporter assay	Functional MTI	19461653	validated
E2F3	1871	mirtarbase	MIMAT0000255	hsa-miR-34a-5p	ENSG00000112242	Luciferase reporter assay//Western blot//Microarray	Functional MTI	17914404	validated
E2F3	1871	mirtarbase	MIMAT0000255	hsa-miR-34a-5p	ENSG00000112242	Immunoblot//Immunohistochemistry//qRT-PCR	Functional MTI (Weak)	17875987	validated
E2F3	1871	mirtarbase	MIMAT0000255	hsa-miR-34a-5p	ENSG00000112242	Luciferase reporter assay//Western blot//Western blot;Other	Functional MTI	17297439	validated
E2F3	1871	mirtarbase	MIMAT0000255	hsa-miR-34a-5p	ENSG00000112242	Immunoprecipitaion//Luciferase reporter assay//qRT-PCR	Functional MTI	20889924	validated
E2F3	1871	mirtarbase	MIMAT0000255	hsa-miR-34a-5p	ENSG00000112242	Luciferase reporter assay//qRT-PCR//Western blot	Functional MTI	23954321	validated
E2F3	1871	mirtarbase	MIMAT0000255	hsa-miR-34a-5p	ENSG00000112242	qRT-PCR	Functional MTI (Weak)	23298779	validated
E2F3	1871	mirtarbase	MIMAT0000255	hsa-miR-34a-5p	ENSG00000112242	qRT-PCR	Functional MTI (Weak)	26802970	validated
E2F3	1871	mirtarbase	MIMAT0000255	hsa-miR-34a-5p	ENSG00000112242	Luciferase reporter assay//qRT-PCR//Western blot	Functional MTI	28389657	validated
E2F3	1871	mirtarbase	MIMAT0000255	hsa-miR-34a-5p	ENSG00000112242	Luciferase reporter assay//qRT-PCR//Western blot	Functional MTI	25675046	validated
E2F3	1871	mirtarbase	MIMAT0000267	hsa-miR-210-3p	ENSG00000112242	immunoprecipitaion//qRT-PCR	Functional MTI (Weak)	19826008	validated
E2F3	1871	mirtarbase	MIMAT0000267	hsa-miR-210-3p	ENSG00000112242	Luciferase reporter assay//Western blot	Functional MTI	18059191	validated
E2F3	1871	mirtarbase	MIMAT0000267	hsa-miR-210-3p	ENSG00000112242	Luciferase reporter assay	Functional MTI	21465485	validated
E2F3	1871	mirtarbase	MIMAT0000267	hsa-miR-210-3p	ENSG00000112242	Luciferase reporter assay//Microarray//qRT-PCR//Western blot	Functional MTI	23028679	validated
E2F3	1871	mirtarbase	MIMAT0000423	hsa-miR-125b-5p	ENSG00000112242	Immunohistochemistry//Luciferase reporter assay//Northern blot//qRT-PCR//Western blot//Reporter assay;Other	Functional MTI	20549700	validated
E2F3	1871	mirtarbase	MIMAT0000423	hsa-miR-125b-5p	ENSG00000112242	Immunohistochemistry//qRT-PCR//Western blot	Functional MTI	22523546	validated
E2F3	1871	mirtarbase	MIMAT0004657	hsa-miR-200c-5p	ENSG00000112242	Luciferase reporter assay//qRT-PCR//Western blot	Functional MTI	28413473	validated
E2F3	1871	mirtarbase	MIMAT0004657	hsa-miR-200c-5p	ENSG00000112242	Luciferase reporter assay//qRT-PCR//Western blot	Functional MTI	25367080	validated
E2F3	1871	mirtarbase	MIMAT0000461	hsa-miR-195-5p	ENSG00000112242	Immunohistochemistry//Luciferase reporter assay//Northern blot//qRT-PCR//Western blot//Reporter assay;Western blot;qRT-PCR;Other	Functional MTI	19441017	validated
E2F3	1871	mirtarbase	MIMAT0000461	hsa-miR-195-5p	ENSG00000112242	Luciferase reporter assay//Western blot	Functional MTI	22217655	validated
E2F3	1871	mirtarbase	MIMAT0000680	hsa-miR-106b-5p	ENSG00000112242	Luciferase reporter assay	Non-Functional MTI	21283765	validated
E2F3	1871	mirtarbase	MIMAT0000437	hsa-miR-145-5p	ENSG00000112242	ChIP-seq//Immunohistochemistry//Luciferase reporter assay//qRT-PCR//Western blot	Functional MTI	25762621	validated
E2F3	1871	mirtarbase	MIMAT0000617	hsa-miR-200c-3p	ENSG00000112242	Luciferase reporter assay//Western blot	Functional MTI	25017995	validated
E2F3	1871	mirtarbase	MIMAT0000443	hsa-miR-125a-5p	ENSG00000112242	Flow//Luciferase reporter assay//qRT-PCR//Western blot	Functional MTI	25733534	validated
E2F3	1871	mirtarbase	MIMAT0000730	hsa-miR-377-3p	ENSG00000112242	Luciferase reporter assay//Western blot	Functional MTI	27351135	validated
E2F3	1871	mirtarbase	MIMAT0000730	hsa-miR-377-3p	ENSG00000112242	Luciferase reporter assay//Microarray//qRT-PCR//Western blot	Functional MTI	25889255	validated
E2F3	1871	mirtarbase	MIMAT0002820	hsa-miR-497-5p	ENSG00000112242	Luciferase reporter assay//Western blot	Functional MTI	27430325	validated
E2F5	1875	mirtarbase	MIMAT0000096	hsa-miR-98-5p	ENSG00000133740	qRT-PCR//Luciferase reporter assay//Immunofluorescence//Immunoprecipitaion//Western blot	Functional MTI	25422988	validated
E2F5	1875	mirtarbase	MIMAT0000266	hsa-miR-205-5p	ENSG00000133740	Reporter assay	Functional MTI	21454583	validated
E2F5	1875	mirtarbase	MIMAT0000256	hsa-miR-181a-5p	ENSG00000133740	Immunohistochemistry//Luciferase reporter assay//qRT-PCR//Western blot	Functional MTI	24529171	validated
E2F5	1875	mirtarbase	MIMAT0000680	hsa-miR-106b-5p	ENSG00000133740	qRT-PCR//Western blot	Functional MTI	23803041	validated
E2F5	1875	mirtarbase	MIMAT0022842	hsa-miR-98-3p	ENSG00000133740	Immunoprecipitaion//Luciferase reporter assay//qRT-PCR//Western blot	Functional MTI	28232182	validated
E2F6	1876	mirtarbase	MIMAT0000085	hsa-miR-28-5p	ENSG00000169016	Luciferase reporter assay	Functional MTI	20445018	validated
E2F6	1876	mirtarbase	MIMAT0004697	hsa-miR-151a-5p	ENSG00000169016	Luciferase reporter assay	Functional MTI	20445018	validated
ECM1	1893	mirtarbase	MIMAT0004762	hsa-miR-486-3p	ENSG00000143369	Luciferase reporter assay	Functional MTI	27133046	validated
ECT2	1894	mirtarbase	MIMAT0000280	hsa-miR-223-3p	ENSG00000114346	Luciferase reporter assay//Western blot	Functional MTI	23601845	validated
ABCA1	19	mirtarbase	MIMAT0000093	hsa-miR-93-5p	ENSG00000165029	ELISA//Luciferase reporter assay//qRT-PCR//Western blot	Functional MTI	25785043	validated		DB01599	Probucol	C10	C10AX02	TTD | DrugBank	ATP-binding cassette sub-family A member 1	O95477	Transporter	Ion Channel
ABCA1	19	mirtarbase	MIMAT0000083	hsa-miR-26b-5p	ENSG00000165029	Immunoblot//Luciferase reporter assay//qRT-PCR	Functional MTI	22673513	validated		DB01599	Probucol	C10	C10AX02	TTD | DrugBank	ATP-binding cassette sub-family A member 1	O95477	Transporter	Ion Channel
ABCA1	19	mirtarbase	MIMAT0000084	hsa-miR-27a-3p	ENSG00000165029	Luciferase reporter assay//qRT-PCR//Western blot	Functional MTI	24608080	validated		DB01599	Probucol	C10	C10AX02	TTD | DrugBank	ATP-binding cassette sub-family A member 1	O95477	Transporter	Ion Channel
ABCA1	19	mirtarbase	MIMAT0000082	hsa-miR-26a-5p	ENSG00000165029	Immunoblot//Luciferase reporter assay//qRT-PCR	Functional MTI	22673513	validated		DB01599	Probucol	C10	C10AX02	TTD | DrugBank	ATP-binding cassette sub-family A member 1	O95477	Transporter	Ion Channel
ABCA1	19	mirtarbase	MIMAT0000084	hsa-miR-27a-3p	ENSG00000165029	Luciferase reporter assay	Functional MTI	23451058	validated		DB01599	Probucol	C10	C10AX02	TTD | DrugBank	ATP-binding cassette sub-family A member 1	O95477	Transporter	Ion Channel
ABCA1	19	mirtarbase	MIMAT0000419	hsa-miR-27b-3p	ENSG00000165029	Luciferase reporter assay//qRT-PCR//Western blot	Functional MTI	24608080	validated		DB01599	Probucol	C10	C10AX02	TTD | DrugBank	ATP-binding cassette sub-family A member 1	O95477	Transporter	Ion Channel
ABCA1	19	mirtarbase	MIMAT0000419	hsa-miR-27b-3p	ENSG00000165029	Luciferase reporter assay//qRT-PCR//Western blot	Functional MTI	26520906	validated		DB01599	Probucol	C10	C10AX02	TTD | DrugBank	ATP-binding cassette sub-family A member 1	O95477	Transporter	Ion Channel
ABCA1	19	mirtarbase	MIMAT0000684	hsa-miR-302a-3p	ENSG00000165029	Luciferase reporter assay//qRT-PCR//Western blot	Functional MTI	25524771	validated		DB01599	Probucol	C10	C10AX02	TTD | DrugBank	ATP-binding cassette sub-family A member 1	O95477	Transporter	Ion Channel
ABCA1	19	mirtarbase	MIMAT0004549	hsa-miR-148a-5p	ENSG00000165029	Luciferase reporter assay//Northern blot//qRT-PCR//Western blot	Functional MTI	26437365	validated		DB01599	Probucol	C10	C10AX02	TTD | DrugBank	ATP-binding cassette sub-family A member 1	O95477	Transporter	Ion Channel
ABCA1	19	mirtarbase	MIMAT0000070	hsa-miR-17-5p	ENSG00000165029	ELISA//Luciferase reporter assay//qRT-PCR//Western blot	Functional MTI	25785043	validated		DB01599	Probucol	C10	C10AX02	TTD | DrugBank	ATP-binding cassette sub-family A member 1	O95477	Transporter	Ion Channel
ABCA1	19	mirtarbase	MIMAT0000073	hsa-miR-19a-3p	ENSG00000165029	Luciferase reporter assay	Functional MTI	23451058	validated		DB01599	Probucol	C10	C10AX02	TTD | DrugBank	ATP-binding cassette sub-family A member 1	O95477	Transporter	Ion Channel
S1PR1	1901	mirtarbase	MIMAT0000243	hsa-miR-148a-3p	ENSG00000170989	Immunohistochemistry//Luciferase reporter assay//qRT-PCR//Western blot	Functional MTI	24798342	validated
S1PR1	1901	mirtarbase	MIMAT0000243	hsa-miR-148a-3p	ENSG00000170989	qRT-PCR//Luciferase reporter assay//Western blot	Functional MTI	25574238	validated
S1PR1	1901	mirtarbase	MIMAT0000243	hsa-miR-148a-3p	ENSG00000170989	Luciferase reporter assay//qRT-PCR//Western blot	Functional MTI	26004261	validated
S1PR1	1901	mirtarbase	MIMAT0000707	hsa-miR-363-3p	ENSG00000170989	Luciferase reporter assay//qRT-PCR//Western blot	Functional MTI	24631531	validated
LPAR1	1902	mirtarbase	MIMAT0000078	hsa-miR-23a-3p	ENSG00000198121	Luciferase reporter assay//qRT-PCR//Western blot	Functional MTI	23711961	validated
LPAR1	1902	mirtarbase	MIMAT0000617	hsa-miR-200c-3p	ENSG00000198121	Luciferase reporter assay//qRT-PCR//Western blot	Functional MTI	23272142	validated
EDN1	1906	mirtarbase	MIMAT0000416	hsa-miR-1-3p	ENSG00000078401	Luciferase reporter assay//qRT-PCR	Functional MTI	28042875	validated
EDN1	1906	mirtarbase	MIMAT0000416	hsa-miR-1-3p	ENSG00000078401	ELISA//Luciferase reporter assay//qRT-PCR//Western blot	Functional MTI	28493075	validated
EDN1	1906	mirtarbase	MIMAT0000231	hsa-miR-199a-5p	ENSG00000078401	Luciferase reporter assay	Functional MTI	19783678	validated
EDN1	1906	mirtarbase	MIMAT0000096	hsa-miR-98-5p	ENSG00000078401	Luciferase reporter assay	Functional MTI	26098770	validated
EDN1	1906	mirtarbase	MIMAT0000416	hsa-miR-1-3p	ENSG00000078401	Luciferase reporter assay	Functional MTI	22963810	validated
EDN1	1906	mirtarbase	MIMAT0000416	hsa-miR-1-3p	ENSG00000078401	Luciferase reporter assay//qRT-PCR	Functional MTI	25394359	validated
EDN1	1906	mirtarbase	MIMAT0000416	hsa-miR-1-3p	ENSG00000078401	Microarray//ELISA//qRT-PCR	Functional MTI (Weak)	24394957	validated
EDN1	1906	mirtarbase	MIMAT0000646	hsa-miR-155-5p	ENSG00000078401	Luciferase reporter assay	Functional MTI	19783678	validated
EDN1	1906	mirtarbase	MIMAT0000443	hsa-miR-125a-5p	ENSG00000078401	Luciferase reporter assay	Functional MTI	27106952	validated
EDNRA	1909	mirtarbase	MIMAT0000419	hsa-miR-27b-3p	ENSG00000151617	Immunofluorescence//In situ hybridization//Luciferase reporter assay//Northern blot//qRT-PCR//Western blot	Functional MTI	20827281	validated		DB00559	Bosentan	C02	C02KX01	DrugBank	Endothelin-1 receptor	P25101	Receptor	GPCR
EDNRA	1909	mirtarbase	MIMAT0000617	hsa-miR-200c-3p	ENSG00000151617	Luciferase reporter assay//qRT-PCR//Western blot	Functional MTI	23272142	validated		DB00559	Bosentan	C02	C02KX01	DrugBank	Endothelin-1 receptor	P25101	Receptor	GPCR
EDNRA	1909	mirtarbase	MIMAT0000281	hsa-miR-224-5p	ENSG00000151617	Immunofluorescence//In situ hybridization//Luciferase reporter assay//Northern blot//qRT-PCR//Western blot	Functional MTI	20827281	validated		DB00559	Bosentan	C02	C02KX01	DrugBank	Endothelin-1 receptor	P25101	Receptor	GPCR
EDNRA	1909	mirtarbase	MIMAT0000419	hsa-miR-27b-3p	ENSG00000151617	Immunofluorescence//In situ hybridization//Luciferase reporter assay//Northern blot//qRT-PCR//Western blot	Functional MTI	20827281	validated		DB06268	Sitaxentan	C02	C02KX03	DrugBank	Endothelin-1 receptor	P25101	Receptor	GPCR
EDNRA	1909	mirtarbase	MIMAT0000617	hsa-miR-200c-3p	ENSG00000151617	Luciferase reporter assay//qRT-PCR//Western blot	Functional MTI	23272142	validated		DB06268	Sitaxentan	C02	C02KX03	DrugBank	Endothelin-1 receptor	P25101	Receptor	GPCR
EDNRA	1909	mirtarbase	MIMAT0000281	hsa-miR-224-5p	ENSG00000151617	Immunofluorescence//In situ hybridization//Luciferase reporter assay//Northern blot//qRT-PCR//Western blot	Functional MTI	20827281	validated		DB06268	Sitaxentan	C02	C02KX03	DrugBank	Endothelin-1 receptor	P25101	Receptor	GPCR
EDNRA	1909	mirtarbase	MIMAT0000419	hsa-miR-27b-3p	ENSG00000151617	Immunofluorescence//In situ hybridization//Luciferase reporter assay//Northern blot//qRT-PCR//Western blot	Functional MTI	20827281	validated		DB0***1	Ambrisentan	C02	C02KX02	TTD | FDA	Endothelin-1 receptor	P25101	Receptor	GPCR
EDNRA	1909	mirtarbase	MIMAT0000617	hsa-miR-200c-3p	ENSG00000151617	Luciferase reporter assay//qRT-PCR//Western blot	Functional MTI	23272142	validated		DB0***1	Ambrisentan	C02	C02KX02	TTD | FDA	Endothelin-1 receptor	P25101	Receptor	GPCR
EDNRA	1909	mirtarbase	MIMAT0000281	hsa-miR-224-5p	ENSG00000151617	Immunofluorescence//In situ hybridization//Luciferase reporter assay//Northern blot//qRT-PCR//Western blot	Functional MTI	20827281	validated		DB0***1	Ambrisentan	C02	C02KX02	TTD | FDA	Endothelin-1 receptor	P25101	Receptor	GPCR
PHC2	1912	mirtarbase	MIMAT0000646	hsa-miR-155-5p	ENSG00000134686	Reporter assay;Other	Functional MTI	20584899	validated
EEF1A2	1917	mirtarbase	MIMAT0004945	hsa-miR-744-5p	ENSG00000101210	Luciferase reporter assay//Western blot//qRT-PCR	Functional MTI	23695020	validated
AGO3	192669	mirecords	MIMAT0000104	hsa-miR-107	ENSG00000126070	Western blot		20042474	validated
AGO3	192669	mirtarbase	MIMAT0000242	hsa-miR-129-5p	ENSG00000126070	Luciferase reporter assay	Functional MTI	18189265	validated
AGO4	192670	mirtarbase	MIMAT0000062	hsa-let-7a-5p	ENSG00000134698	Luciferase reporter assay	Functional MTI	20144220	validated
AGO4	192670	mirtarbase	MIMAT0000646	hsa-miR-155-5p	ENSG00000134698	Reporter assay;Other	Functional MTI	20584899	validated
EFNA1	1942	mirtarbase	MIMAT0000275	hsa-miR-218-5p	ENSG00000169242	qRT-PCR//Western blot	Non-Functional MTI	17998940	validated
EFNA1	1942	mirtarbase	MIMAT0000617	hsa-miR-200c-3p	ENSG00000169242	Luciferase reporter assay//qRT-PCR	Functional MTI	23065816	validated
EFNA3	1944	mirecords	MIMAT0000267	hsa-miR-210-3p	ENSG00000143590	Western blot		18417479	validated
EFNA3	1944	mirtarbase	MIMAT0000267	hsa-miR-210-3p	ENSG00000143590	Luciferase reporter assay//Western blot//Reporter assay;Other	Functional MTI	18417479	validated
EFNA3	1944	mirtarbase	MIMAT0000267	hsa-miR-210-3p	ENSG00000143590	Luciferase reporter assay	Functional MTI	18539147	validated
EFNA3	1944	mirtarbase	MIMAT0000267	hsa-miR-210-3p	ENSG00000143590	immunoprecipitaion//qRT-PCR	Functional MTI (Weak)	19826008	validated
EFNA3	1944	mirtarbase	MIMAT0000267	hsa-miR-210-3p	ENSG00000143590	Luciferase reporter assay//Western blot	Functional MTI	19551852	validated
EFNA3	1944	mirtarbase	MIMAT0000267	hsa-miR-210-3p	ENSG00000143590	Luciferase reporter assay//Western blot	Functional MTI	23322395	validated
EFNA3	1944	mirtarbase	MIMAT0000267	hsa-miR-210-3p	ENSG00000143590	QRTPCR//Western blot	Functional MTI	23618526	validated
EFNA3	1944	mirtarbase	MIMAT0000267	hsa-miR-210-3p	ENSG00000143590	Luciferase reporter assay//qRT-PCR//Western blot	Functional MTI	26780211	validated
EFNB2	1948	mirtarbase	MIMAT0000265	hsa-miR-204-5p	ENSG00000125266	Luciferase reporter assay//qRT-PCR//Western blot	Functional MTI	23204229	validated
EFNB2	1948	mirtarbase	MIMAT0001413	hsa-miR-20b-5p	ENSG00000125266	Luciferase reporter assay	Functional MTI	22438230	validated
EGF	1950	mirtarbase	MIMAT0004570	hsa-miR-223-5p	ENSG00000138798	Luciferase reporter assay//Microarray//qRT-PCR//Western blot	Functional MTI	26876200	validated
MEGF9	1955	mirtarbase	MIMAT0000423	hsa-miR-125b-5p	ENSG00000106780	Luciferase reporter assay//Western blot	Functional MTI	24098452	validated
MEGF9	1955	mirtarbase	MIMAT0000279	hsa-miR-222-3p	ENSG00000106780	Microarray//qRT-PCR	Functional MTI (Weak)	22815788	validated
MEGF9	1955	mirtarbase	MIMAT0000443	hsa-miR-125a-5p	ENSG00000106780	Microarray//qRT-PCR	Functional MTI (Weak)	22815788	validated
EGFR	1956	mirtarbase	MIMAT0000427	hsa-miR-133a-3p	ENSG00000146648	Luciferase reporter assay//qRT-PCR	Functional MTI	24816813	validated		DB00281	Lidocaine	X02	C01BB01; C05AD01; D04AB01; N01BB02; R02AD02; S01HA07; S02DA01; A01AD11	DrugBank	Epidermal growth factor receptor	P00533	Enzyme	EC2
EGFR	1956	mirtarbase	MIMAT0000427	hsa-miR-133a-3p	ENSG00000146648	Flow//Luciferase reporter assay//qRT-PCR//Western blot	Functional MTI	23786162	validated		DB00281	Lidocaine	X02	C01BB01; C05AD01; D04AB01; N01BB02; R02AD02; S01HA07; S02DA01; A01AD11	DrugBank	Epidermal growth factor receptor	P00533	Enzyme	EC2
EGFR	1956	mirtarbase	MIMAT0000770	hsa-miR-133b	ENSG00000146648	Luciferase reporter assay//Western blot	Functional MTI	26617770	validated		DB00281	Lidocaine	X02	C01BB01; C05AD01; D04AB01; N01BB02; R02AD02; S01HA07; S02DA01; A01AD11	DrugBank	Epidermal growth factor receptor	P00533	Enzyme	EC2
EGFR	1956	mirtarbase	MIMAT0002807	hsa-miR-491-5p	ENSG00000146648	Luciferase reporter assay	Functional MTI	24747968	validated		DB00281	Lidocaine	X02	C01BB01; C05AD01; D04AB01; N01BB02; R02AD02; S01HA07; S02DA01; A01AD11	DrugBank	Epidermal growth factor receptor	P00533	Enzyme	EC2
EGFR	1956	mirtarbase	MIMAT0000252	hsa-miR-7-5p	ENSG00000146648	Luciferase reporter assay	Functional MTI	19029026	validated		DB00281	Lidocaine	X02	C01BB01; C05AD01; D04AB01; N01BB02; R02AD02; S01HA07; S02DA01; A01AD11	DrugBank	Epidermal growth factor receptor	P00533	Enzyme	EC2
EGFR	1956	mirtarbase	MIMAT0000449	hsa-miR-146a-5p	ENSG00000146648	Luciferase reporter assay//qRT-PCR//Western blot	Functional MTI	22161865	validated		DB00281	Lidocaine	X02	C01BB01; C05AD01; D04AB01; N01BB02; R02AD02; S01HA07; S02DA01; A01AD11	DrugBank	Epidermal growth factor receptor	P00533	Enzyme	EC2
EGFR	1956	mirtarbase	MIMAT0000252	hsa-miR-7-5p	ENSG00000146648	Luciferase reporter assay	Functional MTI	19033458	validated		DB00281	Lidocaine	X02	C01BB01; C05AD01; D04AB01; N01BB02; R02AD02; S01HA07; S02DA01; A01AD11	DrugBank	Epidermal growth factor receptor	P00533	Enzyme	EC2
EGFR	1956	mirtarbase	MIMAT0000427	hsa-miR-133a-3p	ENSG00000146648	Luciferase reporter assay//Western blot	Functional MTI	22407299	validated		DB00281	Lidocaine	X02	C01BB01; C05AD01; D04AB01; N01BB02; R02AD02; S01HA07; S02DA01; A01AD11	DrugBank	Epidermal growth factor receptor	P00533	Enzyme	EC2
EGFR	1956	mirtarbase	MIMAT0000449	hsa-miR-146a-5p	ENSG00000146648	Western blot	Functional MTI	19190326	validated		DB00281	Lidocaine	X02	C01BB01; C05AD01; D04AB01; N01BB02; R02AD02; S01HA07; S02DA01; A01AD11	DrugBank	Epidermal growth factor receptor	P00533	Enzyme	EC2
EGFR	1956	mirtarbase	MIMAT0004553	hsa-miR-7-1-3p	ENSG00000146648	Microarray//qRT-PCR//Western blot	Functional MTI	27448964	validated		DB00281	Lidocaine	X02	C01BB01; C05AD01; D04AB01; N01BB02; R02AD02; S01HA07; S02DA01; A01AD11	DrugBank	Epidermal growth factor receptor	P00533	Enzyme	EC2
EGFR	1956	mirtarbase	MIMAT0000449	hsa-miR-146a-5p	ENSG00000146648	Western blot//qRT-PCR	Functional MTI	23555954	validated		DB00281	Lidocaine	X02	C01BB01; C05AD01; D04AB01; N01BB02; R02AD02; S01HA07; S02DA01; A01AD11	DrugBank	Epidermal growth factor receptor	P00533	Enzyme	EC2
EGFR	1956	mirtarbase	MIMAT0000252	hsa-miR-7-5p	ENSG00000146648	real-time RT-PCR//Reporter assay//Western blot//Luciferase reporter assay//Reporter assay;Western blot;qRT-PCR;Other	Functional MTI	18483236	validated		DB00281	Lidocaine	X02	C01BB01; C05AD01; D04AB01; N01BB02; R02AD02; S01HA07; S02DA01; A01AD11	DrugBank	Epidermal growth factor receptor	P00533	Enzyme	EC2
EGFR	1956	mirtarbase	MIMAT0000427	hsa-miR-133a-3p	ENSG00000146648	Luciferase reporter assay	Functional MTI	23069713	validated		DB00281	Lidocaine	X02	C01BB01; C05AD01; D04AB01; N01BB02; R02AD02; S01HA07; S02DA01; A01AD11	DrugBank	Epidermal growth factor receptor	P00533	Enzyme	EC2
EGFR	1956	mirtarbase	MIMAT0000423	hsa-miR-125b-5p	ENSG00000146648	Immunohistochemistry//Western blot	Functional MTI	26686386	validated		DB00281	Lidocaine	X02	C01BB01; C05AD01; D04AB01; N01BB02; R02AD02; S01HA07; S02DA01; A01AD11	DrugBank	Epidermal growth factor receptor	P00533	Enzyme	EC2
EGFR	1956	mirtarbase	MIMAT0000770	hsa-miR-133b	ENSG00000146648	Flow//In situ hybridization//Luciferase reporter assay//qRT-PCR//Western blot	Functional MTI	22883469	validated		DB00281	Lidocaine	X02	C01BB01; C05AD01; D04AB01; N01BB02; R02AD02; S01HA07; S02DA01; A01AD11	DrugBank	Epidermal growth factor receptor	P00533	Enzyme	EC2
EGFR	1956	mirtarbase	MIMAT0000252	hsa-miR-7-5p	ENSG00000146648	Luciferase reporter assay//qRT-PCR//Western blot	Functional MTI	25475098	validated		DB00281	Lidocaine	X02	C01BB01; C05AD01; D04AB01; N01BB02; R02AD02; S01HA07; S02DA01; A01AD11	DrugBank	Epidermal growth factor receptor	P00533	Enzyme	EC2
EGFR	1956	mirtarbase	MIMAT0000076	hsa-miR-21-5p	ENSG00000146648	Western blot;Other	Functional MTI	20048743	validated		DB00281	Lidocaine	X02	C01BB01; C05AD01; D04AB01; N01BB02; R02AD02; S01HA07; S02DA01; A01AD11	DrugBank	Epidermal growth factor receptor	P00533	Enzyme	EC2
EGFR	1956	mirtarbase	MIMAT0000449	hsa-miR-146a-5p	ENSG00000146648	Immunohistochemistry//Luciferase reporter assay//qRT-PCR//Western blot	Functional MTI	27818285	validated		DB00281	Lidocaine	X02	C01BB01; C05AD01; D04AB01; N01BB02; R02AD02; S01HA07; S02DA01; A01AD11	DrugBank	Epidermal growth factor receptor	P00533	Enzyme	EC2
EGFR	1956	mirtarbase	MIMAT0000449	hsa-miR-146a-5p	ENSG00000146648	Luciferase reporter assay//QRTPCR//Western blot	Functional MTI	24839931	validated		DB00281	Lidocaine	X02	C01BB01; C05AD01; D04AB01; N01BB02; R02AD02; S01HA07; S02DA01; A01AD11	DrugBank	Epidermal growth factor receptor	P00533	Enzyme	EC2
EGFR	1956	mirecords	MIMAT0000252	hsa-miR-7-5p	ENSG00000146648	Western blot		21156648	validated		DB00281	Lidocaine	X02	C01BB01; C05AD01; D04AB01; N01BB02; R02AD02; S01HA07; S02DA01; A01AD11	DrugBank	Epidermal growth factor receptor	P00533	Enzyme	EC2
EGFR	1956	mirtarbase	MIMAT0000252	hsa-miR-7-5p	ENSG00000146648	Western blot	Functional MTI	22853714	validated		DB00281	Lidocaine	X02	C01BB01; C05AD01; D04AB01; N01BB02; R02AD02; S01HA07; S02DA01; A01AD11	DrugBank	Epidermal growth factor receptor	P00533	Enzyme	EC2
EGFR	1956	mirecords	MIMAT0000252	hsa-miR-7-5p	ENSG00000146648	Western blot		18483236	validated		DB00281	Lidocaine	X02	C01BB01; C05AD01; D04AB01; N01BB02; R02AD02; S01HA07; S02DA01; A01AD11	DrugBank	Epidermal growth factor receptor	P00533	Enzyme	EC2
EGFR	1956	mirtarbase	MIMAT0000770	hsa-miR-133b	ENSG00000146648	Luciferase reporter assay//Western blot	Functional MTI	22407299	validated		DB00281	Lidocaine	X02	C01BB01; C05AD01; D04AB01; N01BB02; R02AD02; S01HA07; S02DA01; A01AD11	DrugBank	Epidermal growth factor receptor	P00533	Enzyme	EC2
EGFR	1956	mirtarbase	MIMAT0003239	hsa-miR-574-3p	ENSG00000146648	Luciferase reporter assay//Microarray//qRT-PCR//Western blot	Functional MTI	23554959	validated		DB00281	Lidocaine	X02	C01BB01; C05AD01; D04AB01; N01BB02; R02AD02; S01HA07; S02DA01; A01AD11	DrugBank	Epidermal growth factor receptor	P00533	Enzyme	EC2
EGFR	1956	mirtarbase	MIMAT0000449	hsa-miR-146a-5p	ENSG00000146648	Luciferase reporter assay//Western blot	Functional MTI	21632853	validated		DB00281	Lidocaine	X02	C01BB01; C05AD01; D04AB01; N01BB02; R02AD02; S01HA07; S02DA01; A01AD11	DrugBank	Epidermal growth factor receptor	P00533	Enzyme	EC2
EGFR	1956	mirtarbase	MIMAT0000062	hsa-let-7a-5p	ENSG00000146648	Luciferase reporter assay	Functional MTI	23032975	validated		DB00281	Lidocaine	X02	C01BB01; C05AD01; D04AB01; N01BB02; R02AD02; S01HA07; S02DA01; A01AD11	DrugBank	Epidermal growth factor receptor	P00533	Enzyme	EC2
EGFR	1956	mirecords	MIMAT0000252	hsa-miR-7-5p	ENSG00000146648	Western blot		18483236	validated		DB00281	Lidocaine	X02	C01BB01; C05AD01; D04AB01; N01BB02; R02AD02; S01HA07; S02DA01; A01AD11	DrugBank	Epidermal growth factor receptor	P00533	Enzyme	EC2
EGFR	1956	mirtarbase	MIMAT0000252	hsa-miR-7-5p	ENSG00000146648	Immunohistochemistry//In situ hybridization//qRT-PCR//Western blot	Functional MTI	24816687	validated		DB00281	Lidocaine	X02	C01BB01; C05AD01; D04AB01; N01BB02; R02AD02; S01HA07; S02DA01; A01AD11	DrugBank	Epidermal growth factor receptor	P00533	Enzyme	EC2
EGFR	1956	mirtarbase	MIMAT0000252	hsa-miR-7-5p	ENSG00000146648	Luciferase reporter assay//Microarray//qRT-PCR//Western blot	Functional MTI	23115635	validated		DB00281	Lidocaine	X02	C01BB01; C05AD01; D04AB01; N01BB02; R02AD02; S01HA07; S02DA01; A01AD11	DrugBank	Epidermal growth factor receptor	P00533	Enzyme	EC2
EGFR	1956	mirtarbase	MIMAT0000252	hsa-miR-7-5p	ENSG00000146648	Luciferase reporter assay//Microarray//Western blot	Functional MTI	20864407	validated		DB00281	Lidocaine	X02	C01BB01; C05AD01; D04AB01; N01BB02; R02AD02; S01HA07; S02DA01; A01AD11	DrugBank	Epidermal growth factor receptor	P00533	Enzyme	EC2
EGFR	1956	mirtarbase	MIMAT0000252	hsa-miR-7-5p	ENSG00000146648	Luciferase reporter assay//qRT-PCR//Western blot//Reporter assay;Western blot;qRT-PCR;Microarray;Other	Functional MTI	19073608	validated		DB00281	Lidocaine	X02	C01BB01; C05AD01; D04AB01; N01BB02; R02AD02; S01HA07; S02DA01; A01AD11	DrugBank	Epidermal growth factor receptor	P00533	Enzyme	EC2
EGFR	1956	mirtarbase	MIMAT0004501	hsa-miR-27a-5p	ENSG00000146648	Western blot	Functional MTI	27313769	validated		DB00281	Lidocaine	X02	C01BB01; C05AD01; D04AB01; N01BB02; R02AD02; S01HA07; S02DA01; A01AD11	DrugBank	Epidermal growth factor receptor	P00533	Enzyme	EC2
EGFR	1956	mirtarbase	MIMAT0000252	hsa-miR-7-5p	ENSG00000146648	Flow//qRT-PCR//Western blot	Functional MTI	24134702	validated		DB00281	Lidocaine	X02	C01BB01; C05AD01; D04AB01; N01BB02; R02AD02; S01HA07; S02DA01; A01AD11	DrugBank	Epidermal growth factor receptor	P00533	Enzyme	EC2
EGFR	1956	mirtarbase	MIMAT0000275	hsa-miR-218-5p	ENSG00000146648	Luciferase reporter assay	Functional MTI	24368849	validated		DB00281	Lidocaine	X02	C01BB01; C05AD01; D04AB01; N01BB02; R02AD02; S01HA07; S02DA01; A01AD11	DrugBank	Epidermal growth factor receptor	P00533	Enzyme	EC2
EGFR	1956	mirtarbase	MIMAT0000252	hsa-miR-7-5p	ENSG00000146648	Luciferase reporter assay//Microarray//qRT-PCR//Western blot	Functional MTI	24573489	validated		DB00281	Lidocaine	X02	C01BB01; C05AD01; D04AB01; N01BB02; R02AD02; S01HA07; S02DA01; A01AD11	DrugBank	Epidermal growth factor receptor	P00533	Enzyme	EC2
EGFR	1956	mirtarbase	MIMAT0000427	hsa-miR-133a-3p	ENSG00000146648	Luciferase reporter assay//Western blot	Functional MTI	26134491	validated		DB00281	Lidocaine	X02	C01BB01; C05AD01; D04AB01; N01BB02; R02AD02; S01HA07; S02DA01; A01AD11	DrugBank	Epidermal growth factor receptor	P00533	Enzyme	EC2
EGFR	1956	mirtarbase	MIMAT0002809	hsa-miR-146b-5p	ENSG00000146648	Luciferase reporter assay//qRT-PCR//Western blot	Functional MTI	25760482	validated		DB00281	Lidocaine	X02	C01BB01; C05AD01; D04AB01; N01BB02; R02AD02; S01HA07; S02DA01; A01AD11	DrugBank	Epidermal growth factor receptor	P00533	Enzyme	EC2
EGFR	1956	mirtarbase	MIMAT0000076	hsa-miR-21-5p	ENSG00000146648	Luciferase reporter assay//Microarray//Western blot	Functional MTI	20864407	validated		DB00281	Lidocaine	X02	C01BB01; C05AD01; D04AB01; N01BB02; R02AD02; S01HA07; S02DA01; A01AD11	DrugBank	Epidermal growth factor receptor	P00533	Enzyme	EC2
EGFR	1956	mirecords	MIMAT0000252	hsa-miR-7-5p	ENSG00000146648	Western blot		18483236	validated		DB00281	Lidocaine	X02	C01BB01; C05AD01; D04AB01; N01BB02; R02AD02; S01HA07; S02DA01; A01AD11	DrugBank	Epidermal growth factor receptor	P00533	Enzyme	EC2
EGFR	1956	mirtarbase	MIMAT0000428	hsa-miR-135a-5p	ENSG00000146648	Luciferase reporter assay//Western blot	Functional MTI	27524492	validated		DB00281	Lidocaine	X02	C01BB01; C05AD01; D04AB01; N01BB02; R02AD02; S01HA07; S02DA01; A01AD11	DrugBank	Epidermal growth factor receptor	P00533	Enzyme	EC2
EGFR	1956	mirtarbase	MIMAT0000275	hsa-miR-218-5p	ENSG00000146648	Luciferase reporter assay//qRT-PCR//Western blot	Functional MTI	27057632	validated		DB00281	Lidocaine	X02	C01BB01; C05AD01; D04AB01; N01BB02; R02AD02; S01HA07; S02DA01; A01AD11	DrugBank	Epidermal growth factor receptor	P00533	Enzyme	EC2
EGFR	1956	mirtarbase	MIMAT0000443	hsa-miR-125a-5p	ENSG00000146648	qRT-PCR//Western blot	Functional MTI	24484870	validated		DB00281	Lidocaine	X02	C01BB01; C05AD01; D04AB01; N01BB02; R02AD02; S01HA07; S02DA01; A01AD11	DrugBank	Epidermal growth factor receptor	P00533	Enzyme	EC2
EGFR	1956	mirtarbase	MIMAT0000084	hsa-miR-27a-3p	ENSG00000146648	Luciferase reporter assay	Functional MTI	23559009	validated		DB00281	Lidocaine	X02	C01BB01; C05AD01; D04AB01; N01BB02; R02AD02; S01HA07; S02DA01; A01AD11	DrugBank	Epidermal growth factor receptor	P00533	Enzyme	EC2
EGFR	1956	mirtarbase	MIMAT0000437	hsa-miR-145-5p	ENSG00000146648	Microarray//qRT-PCR//Western blot	Functional MTI	21289483	validated		DB00281	Lidocaine	X02	C01BB01; C05AD01; D04AB01; N01BB02; R02AD02; S01HA07; S02DA01; A01AD11	DrugBank	Epidermal growth factor receptor	P00533	Enzyme	EC2
EGFR	1956	mirtarbase	MIMAT0000426	hsa-miR-132-3p	ENSG00000146648	Immunohistochemistry//Luciferase reporter assay//qRT-PCR//Western blot	Functional MTI	26452132	validated		DB00281	Lidocaine	X02	C01BB01; C05AD01; D04AB01; N01BB02; R02AD02; S01HA07; S02DA01; A01AD11	DrugBank	Epidermal growth factor receptor	P00533	Enzyme	EC2
EGFR	1956	mirtarbase	MIMAT0000449	hsa-miR-146a-5p	ENSG00000146648	qRT-PCR//Western blot	Functional MTI	20124483	validated		DB00281	Lidocaine	X02	C01BB01; C05AD01; D04AB01; N01BB02; R02AD02; S01HA07; S02DA01; A01AD11	DrugBank	Epidermal growth factor receptor	P00533	Enzyme	EC2
EGFR	1956	mirtarbase	MIMAT0000419	hsa-miR-27b-3p	ENSG00000146648	qRT-PCR//Luciferase reporter assay//Western blot	Functional MTI	25405368	validated		DB00281	Lidocaine	X02	C01BB01; C05AD01; D04AB01; N01BB02; R02AD02; S01HA07; S02DA01; A01AD11	DrugBank	Epidermal growth factor receptor	P00533	Enzyme	EC2
EGFR	1956	mirtarbase	MIMAT0000084	hsa-miR-27a-3p	ENSG00000146648	Luciferase reporter assay//qRT-PCR//Western blot	Functional MTI	23650389	validated		DB00281	Lidocaine	X02	C01BB01; C05AD01; D04AB01; N01BB02; R02AD02; S01HA07; S02DA01; A01AD11	DrugBank	Epidermal growth factor receptor	P00533	Enzyme	EC2
EGFR	1956	mirtarbase	MIMAT0002807	hsa-miR-491-5p	ENSG00000146648	Luciferase reporter assay//qRT-PCR//Western blot	Functional MTI	25561284	validated		DB00281	Lidocaine	X02	C01BB01; C05AD01; D04AB01; N01BB02; R02AD02; S01HA07; S02DA01; A01AD11	DrugBank	Epidermal growth factor receptor	P00533	Enzyme	EC2
EGFR	1956	mirtarbase	MIMAT0000715	hsa-miR-302b-3p	ENSG00000146648	Luciferase reporter assay//qRT-PCR//Western blot	Functional MTI	24083596	validated		DB00281	Lidocaine	X02	C01BB01; C05AD01; D04AB01; N01BB02; R02AD02; S01HA07; S02DA01; A01AD11	DrugBank	Epidermal growth factor receptor	P00533	Enzyme	EC2
EGFR	1956	mirtarbase	MIMAT0000252	hsa-miR-7-5p	ENSG00000146648	Luciferase reporter assay	Functional MTI	23319046	validated		DB00281	Lidocaine	X02	C01BB01; C05AD01; D04AB01; N01BB02; R02AD02; S01HA07; S02DA01; A01AD11	DrugBank	Epidermal growth factor receptor	P00533	Enzyme	EC2
EGR1	1958	mirtarbase	MIMAT0000261	hsa-miR-183-5p	ENSG00000120738	Luciferase reporter assay	Functional MTI	21118966	validated
EGR1	1958	mirtarbase	MIMAT0000256	hsa-miR-181a-5p	ENSG00000120738	Luciferase reporter assay//qRT-PCR//Western blot	Functional MTI	28077323	validated
EGR1	1958	mirtarbase	MIMAT0000440	hsa-miR-191-5p	ENSG00000120738	Immunoprecipitation//In situ hybridization//Luciferase assay//Microarray//Northern blot//QRTPCR//Western blot	Functional MTI	23505378	validated
EGR2	1959	mirtarbase	MIMAT0000075	hsa-miR-20a-5p	ENSG00000122877	Flow//Luciferase reporter assay//qRT-PCR//Western blot	Functional MTI	23924943	validated
EGR2	1959	mirtarbase	MIMAT0000070	hsa-miR-17-5p	ENSG00000122877	Luciferase reporter assay//qRT-PCR//Western blot	Functional MTI	27725906	validated
EGR2	1959	mirtarbase	MIMAT0000098	hsa-miR-100-5p	ENSG00000122877	Microarray//qRT-PCR	Functional MTI (Weak)	19396866	validated
EGR2	1959	mirtarbase	MIMAT0004493	hsa-miR-20a-3p	ENSG00000122877	Mass spectrometry//Western blot	Functional MTI	26238942	validated
EGR2	1959	mirtarbase	MIMAT0000451	hsa-miR-150-5p	ENSG00000122877	Luciferase reporter assay//semi-qRT-PCR//Western blot	Functional MTI	20067763	validated
EGR2	1959	mirtarbase	MIMAT0000451	hsa-miR-150-5p	ENSG00000122877	Luciferase reporter assay//Microarray//qRT-PCR	Functional MTI	23604034	validated
EGR2	1959	mirtarbase	MIMAT0000434	hsa-miR-142-3p	ENSG00000122877	Flow//Microarray//qRT-PCR//Western blot	Functional MTI	23602969	validated
AHR	196	mirtarbase	MIMAT0000086	hsa-miR-29a-3p	ENSG00000106546	Luciferase reporter assay//qRT-PCR//Western blot	Functional MTI	26246194	validated
AHR	196	mirtarbase	MIMAT0000256	hsa-miR-181a-5p	ENSG00000106546	qRT-PCR//Western blot	Functional MTI	24329418	validated
EGR3	1960	mirtarbase	MIMAT0000062	hsa-let-7a-5p	ENSG00000179388	qRT-PCR	Functional MTI (Weak)	17942906	validated
EIF2S1	1965	mirtarbase	MIMAT0000420	hsa-miR-30b-5p	ENSG00000134001	Luciferase reporter assay	Functional MTI	26898246	validated
EIF2S1	1965	mirtarbase	MIMAT0000244	hsa-miR-30c-5p	ENSG00000134001	Luciferase reporter assay	Functional MTI	26898246	validated
ARID2	196528	mirtarbase	MIMAT0000646	hsa-miR-155-5p	ENSG00000189079	Luciferase reporter assay	Functional MTI	18367535	validated
ARID2	196528	mirtarbase	MIMAT0000646	hsa-miR-155-5p	ENSG00000189079	Reporter assay;Other	Functional MTI	20584899	validated
EIF2S3	1968	mirtarbase	MIMAT0000080	hsa-miR-24-3p	ENSG00000130741	Luciferase reporter assay//Microarray	Functional MTI	24234653	validated
EPHA2	1969	mirtarbase	MIMAT0000083	hsa-miR-26b-5p	ENSG00000142627	Luciferase reporter assay//qRT-PCR//Western blot	Functional MTI	21264258	validated
EPHA2	1969	mirtarbase	MIMAT0000083	hsa-miR-26b-5p	ENSG00000142627	Luciferase reporter assay	Functional MTI	26843134	validated
EPHA2	1969	mirtarbase	MIMAT0000083	hsa-miR-26b-5p	ENSG00000142627	Luciferase reporter assay//qRT-PCR//Western blot	Functional MTI	26191168	validated
EPHA2	1969	mirtarbase	MIMAT0000083	hsa-miR-26b-5p	ENSG00000142627	Luciferase reporter assay//qRT-PCR//Western blot	Functional MTI	27746866	validated
EPHA2	1969	mirtarbase	MIMAT0002856	hsa-miR-520d-3p	ENSG00000142627	Immunohistochemistry//Luciferase reporter assay//qRT-PCR//Western blot	Functional MTI	25063221	validated
EPHA2	1969	mirtarbase	MIMAT0002856	hsa-miR-520d-3p	ENSG00000142627	Immunoblot//Luciferase reporter assay//qRT-PCR//Western blot	Functional MTI	24002999	validated
EIF4A1	1973	mirtarbase	MIMAT0000417	hsa-miR-15b-5p	ENSG00000161960	Luciferase reporter assay	Functional MTI	16609010	validated
EIF4A1	1973	mirtarbase	MIMAT0005941	hsa-miR-1284	ENSG00000161960	Luciferase reporter assay//qRT-PCR//Western blot	Functional MTI	26936591	validated
EIF4A2	1974	mirtarbase	MIMAT0000076	hsa-miR-21-5p	ENSG00000156976	Immunoblot//Immunohistochemistry//Luciferase reporter assay//Microarray//qRT-PCR//Western blot	Functional MTI	21219636	validated
EIF4E	1977	mirtarbase	MIMAT0000437	hsa-miR-145-5p	ENSG00000151247	Luciferase reporter assay//qRT-PCR//Western blot	Functional MTI	21092188	validated
EIF4E	1977	mirtarbase	MIMAT0002820	hsa-miR-497-5p	ENSG00000151247	In situ hybridization//Luciferase reporter assay//qRT-PCR//Western blot	Functional MTI	24845562	validated
EIF4EBP1	1978	mirtarbase	MIMAT0000423	hsa-miR-125b-5p	ENSG00000187840	Microarray//qRT-PCR	Functional MTI (Weak)	17891175	validated
EIF4EBP1	1978	mirtarbase	MIMAT0000423	hsa-miR-125b-5p	ENSG00000187840	Immunoblot//Immunohistochemistry//In situ hybridization//Luciferase reporter assay//Microarray//qRT-PCR	Functional MTI	22071331	validated
EIF4EBP1	1978	mirtarbase	MIMAT0000423	hsa-miR-125b-5p	ENSG00000187840	Luciferase reporter assay//qRT-PCR//Western blot	Functional MTI	26646586	validated
EIF4EBP1	1978	mirtarbase	MIMAT0000443	hsa-miR-125a-5p	ENSG00000187840	Luciferase reporter assay//qRT-PCR//Western blot	Functional MTI	26646586	validated
EIF4EBP1	1978	mirtarbase	MIMAT0000430	hsa-miR-138-5p	ENSG00000187840	Luciferase reporter assay	Functional MTI	26891291	validated
EIF4EBP1	1978	mirtarbase	MIMAT0000430	hsa-miR-138-5p	ENSG00000187840	Luciferase reporter assay//qRT-PCR	Functional MTI	28075468	validated
EIF4G1	1981	mirtarbase	MIMAT0002846	hsa-miR-520c-3p	ENSG00000114867	Luciferase reporter assay//qRT-PCR//Western blot	Functional MTI	24497838	validated
ELAVL1	1994	mirtarbase	MIMAT0000100	hsa-miR-29b-3p	ENSG00000066044	Luciferase reporter assay	Functional MTI	27089893	validated
ELAVL1	1994	mirtarbase	MIMAT0004552	hsa-miR-139-3p	ENSG00000066044	Luciferase reporter assay	Functional MTI	25778535	validated
ELAVL1	1994	mirtarbase	MIMAT0000443	hsa-miR-125a-5p	ENSG00000066044	Luciferase reporter assay//Western blot	Functional MTI	19875930	validated
ELAVL1	1994	mirtarbase	MIMAT0000449	hsa-miR-146a-5p	ENSG00000066044	Immunoprecipitation//Luciferase reporter assay//QRTPCR//Western blot	Functional MTI	23733368	validated
ELAVL1	1994	mirtarbase	MIMAT0000690	hsa-miR-296-5p	ENSG00000066044	Luciferase reporter assay	Functional MTI	26898797	validated
ELAVL4	1996	mirtarbase	MIMAT0000076	hsa-miR-21-5p	ENSG00000162374	qRT-PCR	Functional MTI (Weak)	20584986	validated
ELF4	2000	mirtarbase	MIMAT0000067	hsa-let-7f-5p	ENSG00000102034	Luciferase reporter assay	Functional MTI	22894925	validated
APOBEC3A	200315	mirtarbase	MIMAT0004481	hsa-let-7a-3p	ENSG00000262156	Luciferase reporter assay	Functional MTI	26991540	validated
APOBEC3A	200315	mirtarbase	MIMAT0004481	hsa-let-7a-3p	ENSG00000128383	Luciferase reporter assay	Functional MTI	26991540	validated
ELK3	2004	mirtarbase	MIMAT0000267	hsa-miR-210-3p	ENSG00000111145	immunoprecipitaion//Microarray//qRT-PCR	Functional MTI (Weak)	19826008	validated
TET3	200424	mirtarbase	MIMAT0000086	hsa-miR-29a-3p	ENSG00000187605	Luciferase reporter assay//Microarray//qRT-PCR//Western blot	Functional MTI	23820384	validated
TET3	200424	mirtarbase	MIMAT0000086	hsa-miR-29a-3p	ENSG00000187605	Microarray//qRT-PCR	Functional MTI (Weak)	26251039	validated
CRYGEP	200575	mirtarbase	MIMAT0000065	hsa-let-7d-5p		ELISA//Immunohistochemistry//qRT-PCR//Western blot	Functional MTI	25193015	validated
ELN	2006	mirtarbase	MIMAT0000086	hsa-miR-29a-3p	ENSG00000049540	Immunoblot//qRT-PCR//Western blot	Functional MTI	26610870	validated
ELN	2006	mirtarbase	MIMAT0000257	hsa-miR-181b-5p	ENSG00000049540	Immunohistochemistry//Luciferase reporter assay//qRT-PCR//Western blot	Functional MTI	27756793	validated
ELN	2006	mirtarbase	MIMAT0000461	hsa-miR-195-5p	ENSG00000049540	Luciferase reporter assay//Western blot//qRT-PCR	Functional MTI	25201911	validated
SPRED2	200734	mirtarbase	MIMAT0000089	hsa-miR-31-5p	ENSG00000198369	Luciferase reporter assay//qRT-PCR//Western blot	Functional MTI	26657862	validated
EMP1	2012	mirtarbase	MIMAT0000086	hsa-miR-29a-3p	ENSG00000134531	Microarray//qRT-PCR	Functional MTI (Weak)	22815788	validated
EMP1	2012	mirtarbase	MIMAT0000100	hsa-miR-29b-3p	ENSG00000134531	Microarray//qRT-PCR	Functional MTI (Weak)	22815788	validated
EMP1	2012	mirtarbase	MIMAT0000681	hsa-miR-29c-3p	ENSG00000134531	Microarray//qRT-PCR	Functional MTI (Weak)	22815788	validated
EMP3	2014	mirtarbase	MIMAT0003945	hsa-miR-765	ENSG00000142227	Luciferase reporter assay//qRT-PCR//Western blot	Functional MTI	26398721	validated
RAB12	201475	mirtarbase	MIMAT0004570	hsa-miR-223-5p	ENSG00000206418	Luciferase reporter assay//qRT-PCR//Western blot	Functional MTI	26456833	validated
DENND6A	201627	mirtarbase	MIMAT0000267	hsa-miR-210-3p	ENSG00000174839	immunoprecipitaion//Microarray//qRT-PCR	Functional MTI (Weak)	19826008	validated
CRYBG1	202	mirtarbase	MIMAT0000086	hsa-miR-29a-3p	ENSG00000112297	Microarray//qRT-PCR	Functional MTI (Weak)	22815788	validated
CRYBG1	202	mirtarbase	MIMAT0000100	hsa-miR-29b-3p	ENSG00000112297	Microarray//qRT-PCR	Functional MTI (Weak)	22815788	validated
CRYBG1	202	mirtarbase	MIMAT0000255	hsa-miR-34a-5p	ENSG00000112297	Microarray//qRT-PCR	Functional MTI (Weak)	22815788	validated
CRYBG1	202	mirtarbase	MIMAT0000681	hsa-miR-29c-3p	ENSG00000112297	Microarray//qRT-PCR	Functional MTI (Weak)	22815788	validated
CRYBG1	202	mirtarbase	MIMAT0000437	hsa-miR-145-5p	ENSG00000112297	Microarray//qRT-PCR	Functional MTI (Weak)	22815788	validated
ENG	2022	mirtarbase	MIMAT0004694	hsa-miR-342-5p	ENSG00000106991	Luciferase reporter assay	Functional MTI	26857067	validated
ENPEP	2028	mirtarbase	MIMAT0000423	hsa-miR-125b-5p	ENSG00000138792	Luciferase reporter assay//Western blot	Functional MTI	24098452	validated
NAIF1	203245	mirtarbase	MIMAT0000443	hsa-miR-125a-5p	ENSG00000171169	Luciferase reporter assay//qRT-PCR//Western blot	Functional MTI	26719710	validated
EP300	2033	mirtarbase	MIMAT0003239	hsa-miR-574-3p	ENSG00000100393	Luciferase reporter assay//Microarray//qRT-PCR//Western blot	Functional MTI	23554959	validated
EP300	2033	mirtarbase	MIMAT0000451	hsa-miR-150-5p	ENSG00000100393	Luciferase reporter assay	Functional MTI	23211718	validated
EP300	2033	mirtarbase	MIMAT0000451	hsa-miR-150-5p	ENSG00000100393	Luciferase reporter assay//qRT-PCR//Western blot	Functional MTI	27285761	validated
EPAS1	2034	mirtarbase	MIMAT0000075	hsa-miR-20a-5p	ENSG00000116016	Luciferase reporter assay	Functional MTI	24194900	validated
EPAS1	2034	mirtarbase	MIMAT0000070	hsa-miR-17-5p	ENSG00000116016	Luciferase reporter assay	Functional MTI	24194900	validated
EPAS1	2034	mirtarbase	MIMAT0000455	hsa-miR-185-5p	ENSG00000116016	Luciferase reporter assay//qRT-PCR	Functional MTI	22745131	validated
EPAS1	2034	mirtarbase	MIMAT0000437	hsa-miR-145-5p	ENSG00000116016	Luciferase reporter assay//qRT-PCR//Western blot	Functional MTI	23222716	validated
EPHA4	2043	mirtarbase	MIMAT0000253	hsa-miR-10a-5p	ENSG00000116106	GFP reporter assay//Immunohistochemistry//qRT-PCR//Western blot	Functional MTI	22996586	validated
EPHA5	2044	mirecords	MIMAT0000255	hsa-miR-34a-5p	ENSG00000145242	Western blot		22079638	validated
EPHA5	2044	mirtarbase	MIMAT0000255	hsa-miR-34a-5p	ENSG00000145242	Luciferase reporter assay//Western blot	Functional MTI	22079638	validated
EPHB2	2048	mirtarbase	MIMAT0000455	hsa-miR-185-5p	ENSG00000133216	ELISA//Flow//Luciferase reporter assay//qRT-PCR//Western blot	Functional MTI	24803159	validated
HIPK1	204851	mirtarbase	MIMAT0000074	hsa-miR-19b-3p	ENSG00000163349	Immunofluorescence//Luciferase reporter assay//Microarray//qRT-PCR//Western blot	Functional MTI	23868977	validated
HIPK1	204851	mirtarbase	MIMAT0000092	hsa-miR-92a-3p	ENSG00000163349	Immunofluorescence//Luciferase reporter assay//Microarray//qRT-PCR//Western blot	Functional MTI	23868977	validated
EPHB4	2050	mirtarbase	MIMAT0001413	hsa-miR-20b-5p	ENSG00000196411	Luciferase reporter assay	Functional MTI	22438230	validated
EPO	2056	mirtarbase	MIMAT0000423	hsa-miR-125b-5p	ENSG00000130427	Luciferase reporter assay	Functional MTI	24165569	validated
EPOR	2057	mirtarbase	MIMAT0000423	hsa-miR-125b-5p	ENSG00000187266	Luciferase reporter assay	Functional MTI	24165569	validated
ERBB2	2064	mirecords	MIMAT0000443	hsa-miR-125a-5p	ENSG00000141736	Western blot//activity assay//Luciferase activity assay		17110380	validated
ERBB2	2064	mirecords	MIMAT0000423	hsa-miR-125b-5p	ENSG00000141736	Western blot//activity assay//Luciferase activity assay		17110380	validated
ERBB2	2064	mirecords	MIMAT0000760	hsa-miR-331-3p	ENSG00000141736	Western blot//Luciferase activity assay		19584056	validated
ERBB2	2064	mirecords	MIMAT0000760	hsa-miR-331-3p	ENSG00000141736	Western blot//Luciferase activity assay		19584056	validated
ERBB2	2064	mirtarbase	MIMAT0000076	hsa-miR-21-5p	ENSG00000141736	qRT-PCR//Western blot	Functional MTI	19419954	validated
ERBB2	2064	mirtarbase	MIMAT0000077	hsa-miR-22-3p	ENSG00000141736	Luciferase reporter assay	Functional MTI	26544868	validated
ERBB2	2064	mirtarbase	MIMAT0000266	hsa-miR-205-5p	ENSG00000141736	Luciferase reporter assay//qRT-PCR//Western blot	Functional MTI	26181203	validated
ERBB2	2064	mirtarbase	MIMAT0000231	hsa-miR-199a-5p	ENSG00000141736	Western blot	Functional MTI	23437196	validated
ERBB2	2064	mirtarbase	MIMAT0000231	hsa-miR-199a-5p	ENSG00000141736	Immunoblot//Immunohistochemistry//Luciferase reporter assay//qRT-PCR	Functional MTI	23146892	validated
ERBB2	2064	mirtarbase	MIMAT0000081	hsa-miR-25-3p	ENSG00000141736	Luciferase reporter assay//qRT-PCR//Western blot	Functional MTI	25043310	validated
ERBB2	2064	mirtarbase	MIMAT0000423	hsa-miR-125b-5p	ENSG00000141736	Western blot	Functional MTI	19825990	validated
ERBB2	2064	mirtarbase	MIMAT0000423	hsa-miR-125b-5p	ENSG00000141736	Luciferase reporter assay//Northern blot//qRT-PCR//Western blot	Functional MTI	17110380	validated
ERBB2	2064	mirtarbase	MIMAT0000423	hsa-miR-125b-5p	ENSG00000141736	Luciferase reporter assay//Microarray//Western blot	Functional MTI	20864407	validated
ERBB2	2064	mirtarbase	MIMAT0000423	hsa-miR-125b-5p	ENSG00000141736	Luciferase reporter assay//Western blot	Functional MTI	22460089	validated
ERBB2	2064	mirtarbase	MIMAT0000423	hsa-miR-125b-5p	ENSG00000141736	qRT-PCR//Luciferase reporter assay//Immunoblot//Western blot	Functional MTI	25388283	validated
ERBB2	2064	mirtarbase	MIMAT0000423	hsa-miR-125b-5p	ENSG00000141736	Luciferase reporter assay//Western blot	Functional MTI	26966351	validated
ERBB2	2064	mirtarbase	MIMAT0000423	hsa-miR-125b-5p	ENSG00000141736	Luciferase reporter assay	Functional MTI	26544868	validated
ERBB2	2064	mirtarbase	MIMAT0000423	hsa-miR-125b-5p	ENSG00000141736	Luciferase reporter assay//qRT-PCR//Western blot	Functional MTI	25833836	validated
ERBB2	2064	mirtarbase	MIMAT0000266	hsa-miR-205-5p	ENSG00000141736	qRT-PCR//Western blot	Functional MTI	21787752	validated
ERBB2	2064	mirtarbase	MIMAT0000263	hsa-miR-199b-5p	ENSG00000141736	Luciferase reporter assay//qRT-PCR//Western blot	Functional MTI	23296799	validated
ERBB2	2064	mirtarbase	MIMAT0000255	hsa-miR-34a-5p	ENSG00000141736	Luciferase reporter assay//Western blot	Functional MTI	27813227	validated
ERBB2	2064	mirtarbase	MIMAT0000760	hsa-miR-331-3p	ENSG00000141736	Luciferase reporter assay//Microarray//Western blot	Functional MTI	20864407	validated
ERBB2	2064	mirtarbase	MIMAT0000760	hsa-miR-331-3p	ENSG00000141736	Flow//Immunohistochemistry//Luciferase reporter assay//qRT-PCR//Western blot	Functional MTI	24775712	validated
ERBB2	2064	mirtarbase	MIMAT0000443	hsa-miR-125a-5p	ENSG00000141736	Luciferase reporter assay//Northern blot//qRT-PCR//Western blot	Functional MTI	17110380	validated
ERBB2	2064	mirtarbase	MIMAT0000443	hsa-miR-125a-5p	ENSG00000141736	Luciferase reporter assay	Functional MTI	21220473	validated
ERBB2	2064	mirtarbase	MIMAT0000443	hsa-miR-125a-5p	ENSG00000141736	Western blot//qRT-PCR	Functional MTI	23519125	validated
ERBB2	2064	mirtarbase	MIMAT0000443	hsa-miR-125a-5p	ENSG00000141736	Luciferase reporter assay//qRT-PCR//Western blot	Functional MTI	25833836	validated
ERBB2	2064	mirtarbase	MIMAT0000691	hsa-miR-130b-3p	ENSG00000141736	Luciferase reporter assay	Functional MTI	26316103	validated
ERBB2	2064	mirtarbase	MIMAT0000427	hsa-miR-133a-3p	ENSG00000141736	Luciferase reporter assay//qRT-PCR//Western blot	Functional MTI	28109082	validated
ERBB2	2064	mirtarbase	MIMAT0000760	hsa-miR-331-3p	ENSG00000141736	Luciferase reporter assay//Western blot	Functional MTI	26718987	validated
ERBB2	2064	mirtarbase	MIMAT0000760	hsa-miR-331-3p	ENSG00000141736	Luciferase reporter assay	Functional MTI	24148764	validated
ERBB3	2065	mirecords	MIMAT0000443	hsa-miR-125a-5p	ENSG00000065361	Western blot//activity assay//Luciferase activity assay		17110380	validated
ERBB3	2065	mirecords	MIMAT0000423	hsa-miR-125b-5p	ENSG00000065361	Western blot//activity assay//Luciferase activity assay		17110380	validated
ERBB3	2065	mirecords	MIMAT0000266	hsa-miR-205-5p	ENSG00000065361	Western blot//Luciferase activity assay		19238171	validated
ERBB3	2065	mirecords	MIMAT0000266	hsa-miR-205-5p	ENSG00000065361	Western blot//Luciferase activity assay		19276373	validated
ERBB3	2065	mirtarbase	MIMAT0000077	hsa-miR-22-3p	ENSG00000065361	Luciferase reporter assay//qRT-PCR//Western blot	Functional MTI	22484852	validated
ERBB3	2065	mirtarbase	MIMAT0000266	hsa-miR-205-5p	ENSG00000065361	Luciferase reporter assay//Reporter assay;Other	Functional MTI	19238171	validated
ERBB3	2065	mirtarbase	MIMAT0000266	hsa-miR-205-5p	ENSG00000065361	Luciferase reporter assay	Functional MTI	20065103	validated
ERBB3	2065	mirtarbase	MIMAT0000266	hsa-miR-205-5p	ENSG00000065361	Luciferase reporter assay//qRT-PCR//Western blot	Functional MTI	19276373	validated
ERBB3	2065	mirtarbase	MIMAT0000266	hsa-miR-205-5p	ENSG00000065361	Luciferase reporter assay//Microarray//Western blot	Functional MTI	20864407	validated
ERBB3	2065	mirtarbase	MIMAT0000266	hsa-miR-205-5p	ENSG00000065361	Western blot//qRT-PCR	Functional MTI	23519125	validated
ERBB3	2065	mirtarbase	MIMAT0000231	hsa-miR-199a-5p	ENSG00000065361	Immunoblot//Immunohistochemistry//Luciferase reporter assay//qRT-PCR	Functional MTI	23146892	validated
ERBB3	2065	mirtarbase	MIMAT0000423	hsa-miR-125b-5p	ENSG00000065361	Luciferase reporter assay//Northern blot//qRT-PCR//Western blot	Functional MTI	17110380	validated
ERBB3	2065	mirtarbase	MIMAT0000423	hsa-miR-125b-5p	ENSG00000065361	Immunoblot//Immunohistochemistry//Luciferase reporter assay//qRT-PCR	Functional MTI	23146892	validated
ERBB3	2065	mirtarbase	MIMAT0000423	hsa-miR-125b-5p	ENSG00000065361	Western blot//qRT-PCR	Functional MTI	23519125	validated
ERBB3	2065	mirtarbase	MIMAT0000443	hsa-miR-125a-5p	ENSG00000065361	Luciferase reporter assay//Northern blot//qRT-PCR//Western blot	Functional MTI	17110380	validated
ERBB3	2065	mirtarbase	MIMAT0000443	hsa-miR-125a-5p	ENSG00000065361	Luciferase reporter assay//Microarray//Western blot	Functional MTI	20864407	validated
ERBB3	2065	mirtarbase	MIMAT0000443	hsa-miR-125a-5p	ENSG00000065361	Western blot//qRT-PCR	Functional MTI	23519125	validated
ERBB4	2066	mirtarbase	MIMAT0000073	hsa-miR-19a-3p	ENSG00000178568	Luciferase reporter assay//Microarray	Functional MTI	19885849	validated
ERBB4	2066	mirtarbase	MIMAT0000449	hsa-miR-146a-5p	ENSG00000178568	Luciferase reporter assay//Microarray//Western blot	Functional MTI	20864407	validated
ERBB4	2066	mirtarbase	MIMAT0000449	hsa-miR-146a-5p	ENSG00000178568	Luciferase reporter assay//Northern blot	Functional MTI	23619365	validated
ERBB4	2066	mirtarbase	MIMAT0000715	hsa-miR-302b-3p	ENSG00000178568	Luciferase reporter assay//qRT-PCR//Western blot	Functional MTI	24438167	validated
ERBB4	2066	mirtarbase	MIMAT0002809	hsa-miR-146b-5p	ENSG00000178568	Luciferase reporter assay	Functional MTI	27400799	validated
ERBB4	2066	mirtarbase	MIMAT0000724	hsa-miR-372-3p	ENSG00000178568	Luciferase reporter assay//Microarray	Functional MTI	19885849	validated
ERCC1	2067	mirtarbase	MIMAT0000103	hsa-miR-106a-5p	ENSG00000012061	qRT-PCR//Western blot	Functional MTI	25950430	validated
EREG	2069	mirtarbase	MIMAT0000256	hsa-miR-181a-5p	ENSG00000124882	Microarray//qRT-PCR	Functional MTI (Weak)	22815788	validated
EREG	2069	mirtarbase	MIMAT0000093	hsa-miR-93-5p	ENSG00000124882	Microarray//qRT-PCR	Functional MTI (Weak)	22815788	validated
EREG	2069	mirtarbase	MIMAT0000451	hsa-miR-150-5p	ENSG00000124882	Microarray//qRT-PCR	Functional MTI (Weak)	22815788	validated
AKT1	207	mirtarbase	MIMAT0000073	hsa-miR-19a-3p	ENSG00000142208	qRT-PCR//Western blot	Functional MTI	25400827	validated
AKT1	207	mirtarbase	MIMAT0000073	hsa-miR-19a-3p	ENSG00000142208	qRT-PCR//Western blot	Functional MTI	25914465	validated
AKT1	207	mirtarbase	MIMAT0000077	hsa-miR-22-3p	ENSG00000142208	Luciferase reporter assay//Western blot	Functional MTI	26364720	validated
AKT1	207	mirtarbase	MIMAT0000232	hsa-miR-199a-3p	ENSG00000142208	Western blot	Non-Functional MTI	18456660	validated
AKT1	207	mirtarbase	MIMAT0000098	hsa-miR-100-5p	ENSG00000142208	Luciferase reporter assay//Microarray//qRT-PCR//Western blot	Functional MTI	23724047	validated
AKT1	207	mirtarbase	MIMAT0000423	hsa-miR-125b-5p	ENSG00000142208	qRT-PCR//Western blot	Functional MTI	18649363	validated
AKT1	207	mirtarbase	MIMAT0000255	hsa-miR-34a-5p	ENSG00000142208	Flow//qRT-PCR//Western blot	Functional MTI	27073535	validated
AKT1	207	mirtarbase	MIMAT0000254	hsa-miR-10b-5p	ENSG00000142208	qRT-PCR//Western blot	Functional MTI	27347488	validated
AKT1	207	mirtarbase	MIMAT0004609	hsa-miR-149-3p	ENSG00000142208	Luciferase reporter assay//qRT-PCR//Western blot//Reporter assay;Western blot;qRT-PCR;Other	Functional MTI	20623644	validated
AKT1	207	mirtarbase	MIMAT0004501	hsa-miR-27a-5p	ENSG00000142208	In situ hybridization//qRT-PCR	Functional MTI (Weak)	23963114	validated
AKT1	207	mirtarbase	MIMAT0003307	hsa-miR-637	ENSG00000142208	Immunohistochemistry//In situ hybridization//Western blot//Luciferase reporter assay	Functional MTI	25597410	validated
AKT1	207	mirtarbase	MIMAT0000455	hsa-miR-185-5p	ENSG00000142208	Flow//Immunoblot//Microarray//qRT-PCR	Functional MTI (Weak)	19688090	validated
AKT1	207	mirtarbase	MIMAT0000684	hsa-miR-302a-3p	ENSG00000142208	Luciferase reporter assay	Functional MTI	23185040	validated
AKT1	207	mirtarbase	MIMAT0000715	hsa-miR-302b-3p	ENSG00000142208	Luciferase reporter assay	Functional MTI	23185040	validated
AKT1	207	mirtarbase	MIMAT0000717	hsa-miR-302c-3p	ENSG00000142208	Luciferase reporter assay	Functional MTI	23185040	validated
AKT1	207	mirtarbase	MIMAT0000435	hsa-miR-143-3p	ENSG00000142208	Luciferase reporter assay//qRT-PCR//Western blot	Functional MTI	23104321	validated
AKT1	207	mirtarbase	MIMAT0000430	hsa-miR-138-5p	ENSG00000142208	Immunohistochemistry//Luciferase reporter assay//Western blot	Functional MTI	28122142	validated
AKT1	207	mirtarbase	MIMAT0000454	hsa-miR-184	ENSG00000142208	Luciferase reporter assay	Functional MTI	27666871	validated
AKT1	207	mirtarbase	MIMAT0000443	hsa-miR-125a-5p	ENSG00000142208	qRT-PCR//Western blot	Functional MTI	26622553	validated
AKT1	207	mirtarbase	MIMAT0000445	hsa-miR-126-3p	ENSG00000142208	qRT-PCR//Western blot	Functional MTI	26659078	validated
AKT1	207	mirtarbase	MIMAT0004692	hsa-miR-340-5p	ENSG00000142208	Western blot	Functional MTI	28057912	validated
AKT1	207	mirtarbase	MIMAT0004611	hsa-miR-185-3p	ENSG00000142208	Luciferase reporter assayMTT	Functional MTI	26617940	validated
AKT1	207	mirtarbase	MIMAT0001631	hsa-miR-451a	ENSG00000142208	qRT-PCR//Western blot	Functional MTI	20816946	validated
AKT1	207	mirtarbase	MIMAT0000770	hsa-miR-133b	ENSG00000142208	Luciferase reporter assay//qRT-PCR//Western blot	Functional MTI	25414595	validated
AKT1	207	mirtarbase	MIMAT0002817	hsa-miR-495-3p	ENSG00000142208	Luciferase reporter assay//qRT-PCR//Western blot	Functional MTI	27323412	validated
AKT1	207	mirtarbase	MIMAT0002816	hsa-miR-494-3p	ENSG00000142208	Immunofluorescence//Immunohistochemistry//qRT-PCR//Western blot	Functional MTI	25662849	validated
AKT1	207	mirtarbase	MIMAT0022697	hsa-miR-382-3p	ENSG00000142208	qRT-PCR//Western blot//Immunostaining	Functional MTI	26636539	validated
EYA4	2070	mirtarbase	MIMAT0000419	hsa-miR-27b-3p	ENSG00000112319	Immunofluorescence//In situ hybridization//Luciferase reporter assay//Northern blot//qRT-PCR//Western blot	Functional MTI	20827281	validated
EYA4	2070	mirtarbase	MIMAT0000281	hsa-miR-224-5p	ENSG00000112319	Immunofluorescence//In situ hybridization//Luciferase reporter assay//Northern blot//qRT-PCR//Western blot	Functional MTI	20827281	validated
ERG	2078	mirtarbase	MIMAT0000087	hsa-miR-30a-5p	ENSG00000157554	Luciferase reporter assay//Microarray//qRT-PCR//Western blot	Functional MTI	23728339	validated
ERG	2078	mirtarbase	MIMAT0000420	hsa-miR-30b-5p	ENSG00000157554	Luciferase reporter assay//Microarray//qRT-PCR//Western blot	Functional MTI	23728339	validated
ERG	2078	mirtarbase	MIMAT0000437	hsa-miR-145-5p	ENSG00000157554	Luciferase reporter assay	Functional MTI	23480797	validated
ERG	2078	mirtarbase	MIMAT0000437	hsa-miR-145-5p	ENSG00000157554	Luciferase reporter assay//qRT-PCR//Western blot	Functional MTI	27572146	validated
ERG	2078	mirtarbase	MIMAT0000770	hsa-miR-133b	ENSG00000157554	Reporter assay	Functional MTI	17344217	validated
ERG	2078	mirtarbase	MIMAT0004589	hsa-miR-30b-3p	ENSG00000157554	qRT-PCR	Functional MTI (Weak)	26653555	validated
AKT2	208	mirecords	MIMAT0000454	hsa-miR-184	ENSG00000105221	Western blot//Luciferase activity assay		20409325	validated
AKT2	208	mirtarbase	MIMAT0000076	hsa-miR-21-5p	ENSG00000105221	Western blot;Other	Functional MTI	20048743	validated
AKT2	208	mirtarbase	MIMAT0000063	hsa-let-7b-5p	ENSG00000105221	Luciferase reporter assay//qRT-PCR//Western blot	Functional MTI	25288334	validated
AKT2	208	mirtarbase	MIMAT0000086	hsa-miR-29a-3p	ENSG00000105221	Immunofluorescence//Immunohistochemistry//Luciferase reporter assay//Northern blot//qRT-PCR//Western blot	Functional MTI	25428377	validated
AKT2	208	mirtarbase	MIMAT0000086	hsa-miR-29a-3p	ENSG00000105221	Flow//Luciferase reporter assay//qRT-PCR//Western blot//Cell proliferation//apoptosis//cell cycle assays	Functional MTI	24076586	validated
AKT2	208	mirtarbase	MIMAT0000086	hsa-miR-29a-3p	ENSG00000105221	Immunohistochemistry//Luciferase reporter assay//qRT-PCR//Western blot	Functional MTI	26512921	validated
AKT2	208	mirtarbase	MIMAT0000100	hsa-miR-29b-3p	ENSG00000105221	Immunofluorescence//Immunohistochemistry//Luciferase reporter assay//Northern blot//qRT-PCR//Western blot	Functional MTI	25428377	validated
AKT2	208	mirtarbase	MIMAT0000100	hsa-miR-29b-3p	ENSG00000105221	Immunofluorescence//Luciferase reporter assay//qRT-PCR//Microarray//Western blot	Functional MTI	25263462	validated
AKT2	208	mirtarbase	MIMAT0000414	hsa-let-7g-5p	ENSG00000105221	Luciferase reporter assay//qRT-PCR//Western blot	Functional MTI	25288334	validated
AKT2	208	mirtarbase	MIMAT0000454	hsa-miR-184	ENSG00000105221	qRT-PCR//Luciferase reporter assay//Western blot	Functional MTI	20409325	validated
AKT2	208	mirtarbase	MIMAT0000454	hsa-miR-184	ENSG00000105221	Luciferase reporter assay//qRT-PCR	Functional MTI	27418134	validated
AKT2	208	mirtarbase	MIMAT0000681	hsa-miR-29c-3p	ENSG00000105221	Immunofluorescence//Immunohistochemistry//Luciferase reporter assay//Northern blot//qRT-PCR//Western blot	Functional MTI	25428377	validated
AKT2	208	mirtarbase	MIMAT0000715	hsa-miR-302b-3p	ENSG00000105221	qRT-PCR//Western blot	Functional MTI	24337067	validated
AKT2	208	mirtarbase	MIMAT0000435	hsa-miR-143-3p	ENSG00000105221	Luciferase reporter assay//Microarray//qRT-PCR//Western blot	Functional MTI	28404925	validated
AKT2	208	mirtarbase	MIMAT0004549	hsa-miR-148a-5p	ENSG00000105221	Luciferase reporter assay//qRT-PCR//Western blot	Functional MTI	27878305	validated
[truncated: 9,145 more rows]
