# Supplementary material for: Dissecting miRNA–Gene Networks to Map Clinical Utility Roads of Pharmacogenomics-Guided Therapeutic Decisions in Cardiovascular Precision Medicine
Source: Cells. 2022 Feb 10;11(4):607. doi: 10.3390/cells11040607 (PMC8870388; doi:10.3390/cells11040607)
Supplement: Supplementary file 1 [file cells-11-00607-s001.zip › Suppl.Table_S2_DOSE_terms_enrichment_results.xlsx]

## Sheet: DOSE_enriched_terms
ID	Description	GeneRatio	BgRatio	pvalue	p.adjust	qvalue	geneID	Count
DOID:0060100	musculoskeletal system cancer	269/1925	439/8007	7.12058e-66	6.09522e-63	1.2892e-63	BCL6/BCL2/KIT/NCOA3/ERBB2/MCL1/NF2/CDKN2A/ESR1/CDKN1A/NR1I2/TUSC2/CD44/PTEN/CDKN1B/MYC/LGALS3/HMGA2/DHFR/EGFR/MYCN/RECK/CASP3/GLI1/SMO/CCND1/CCNE1/KRAS/PTGS2/EZH2/MET/HDAC4/EZR/CREB1/MTOR/ABCB1/BAX/NOTCH1/MAP2K1/FOXO1/COL1A1/CEBPB/ICAM1/HRAS/MUC1/FGFR3/TGFBR1/TP53/SMAD2/BMI1/PLAU/MMP1/SOD2/TP63/BCL2L1/FBXW7/RB1/VEGFA/STAT3/FGFR1/AKT1/BIRC5/FAS/ATM/BMP2/BRCA1/BSG/CASP8/CCNA2/CD34/CDH1/CDK4/CDKN2B/…	269
DOID:3996	urinary system cancer	291/1925	500/8007	2.75026e-64	2.35423e-61	2.48971e-62	BCL2/KIT/ERBB2/NF2/E2F1/CYP1B1/DNMT3B/CDKN2A/ESR1/PPARA/CDKN1A/SERPINB5/CD44/PTEN/HOXA5/SP1/CDKN1B/MYC/LGALS3/EGFR/BCL2L11/PAK1/CCND1/CCNE1/CCND3/ANXA1/KRAS/PTGS2/BMP7/EZH2/MET/MTOR/ABCB1/BAX/CCN1/NOTCH1/JAG1/JAK1/THBS1/TGFBR2/DNMT1/MUC1/FADD/FGFR3/TP53/NOTCH2/JAK2/CD276/BMPR2/ST14/PLAU/MMP1/SOD2/KRT7/RTKN/TP63/STAT1/BCL2L1/FBXW7/RB1/VEGFA/AXL/STAT3/FGFR1/AKT1/ALOX5/APAF1/BIRC5/FASLG/BMP6/ZFP36L1…	291
DOID:120	female reproductive organ cancer	273/1925	455/8007	4.45386e-64	3.8125e-61	2.68794e-62	BCL2/KIT/ERBB2/MCL1/CDKN2A/ESR1/CDKN1A/NR1I2/SERPINB5/CD44/PTEN/CDKN1B/MYC/IGF2BP1/EGFR/RHOA/CASP3/PAK1/CCND1/CCNE1/CCND3/TIMP3/KRAS/PTGS2/MET/MTOR/ABCB1/BAX/CCN1/NOTCH1/JAG1/THBS1/RHOC/SET/CEBPB/MED1/HRAS/MUC1/TP53/SMAD2/BMI1/JAK2/CDX2/BMPR2/PLAU/MMP1/SOD2/FOXP3/KRT7/TP63/RUNX3/MIF/RB1/VEGFA/STAT3/MIR21/AKT1/XIAP/BIRC5/FAS/FASLG/ATM/BDNF/BMP2/BMPR1B/BRCA1/BRCA2/BSG/CDK1/CDH1/CDK4/CDKN2B/MAPK14/C…	273
DOID:201	connective tissue cancer	238/1925	370/8007	6.38836e-64	5.46844e-61	2.89157e-62	BCL6/BCL2/KIT/NCOA3/ERBB2/MCL1/NF2/CDKN2A/ESR1/CDKN1A/NR1I2/TUSC2/CD44/PTEN/CDKN1B/MYC/LGALS3/HMGA2/DHFR/EGFR/MYCN/RECK/CASP3/SMO/CCND1/CCNE1/PTGS2/EZH2/MET/HDAC4/EZR/CREB1/MTOR/ABCB1/BAX/NOTCH1/COL1A1/CEBPB/ICAM1/MUC1/TGFBR1/TP53/SMAD2/BMI1/PLAU/MMP1/SOD2/TP63/BCL2L1/FBXW7/RB1/VEGFA/STAT3/AKT1/BIRC5/FAS/ATM/BMP2/BSG/CASP8/CCNA2/CD34/CDH1/CDK4/CDKN2B/CHEK1/CLU/MAPK14/CCN2/LPAR1/ERBB4/EWSR1/FGF2/H…	238
DOID:3856	male reproductive organ cancer	264/1925	435/8007	2.39745e-63	2.05221e-60	8.68127e-62	BCL2/ERBB2/MCL1/NF2/CDKN2A/ESR1/CDKN1A/PTEN/SP1/CDKN1B/IRS1/MYC/IGF2BP1/LGALS3/IKBKB/EGFR/PIK3R1/RHOA/PAK1/CCND1/CCND3/KRAS/PTGS2/BMP7/EZH2/MET/BAX/CCN1/JAK1/COL1A1/SET/CEBPB/ICAM1/HRAS/MUC1/TP53/BTRC/BMI1/BMPR2/ITGA5/MMP16/PLAU/MMP1/SOD2/RUNX3/MIF/BCL2L1/TNK2/RB1/VEGFA/MUC4/ACVR2A/AKT1/XIAP/BIRC5/FAS/ARG2/RND3/ATM/BMP2/BMP6/BMPR1B/BRCA1/BRCA2/CASP8/CCND2/CDH1/KLF6/CYP19A1/ETV1/HGF/HIF1A/IFNB1/IF…	264
DOID:10283	prostate cancer	258/1925	425/8007	6.94882e-62	5.94819e-59	2.09684e-60	BCL2/ERBB2/MCL1/NF2/CDKN2A/ESR1/CDKN1A/PTEN/SP1/CDKN1B/IRS1/MYC/IGF2BP1/LGALS3/IKBKB/EGFR/PIK3R1/RHOA/PAK1/CCND1/CCND3/KRAS/PTGS2/BMP7/EZH2/MET/BAX/CCN1/JAK1/COL1A1/SET/CEBPB/ICAM1/MUC1/TP53/BTRC/BMI1/BMPR2/ITGA5/MMP16/PLAU/MMP1/SOD2/MIF/BCL2L1/TNK2/RB1/VEGFA/MUC4/ACVR2A/AKT1/XIAP/BIRC5/FAS/ARG2/RND3/ATM/BMP2/BMP6/BMPR1B/BRCA1/BRCA2/CASP8/CCND2/CDH1/KLF6/CYP19A1/ETV1/HGF/HIF1A/IFNB1/IFNG/IGF1/IGF…	258
DOID:3459	breast carcinoma	237/1925	383/8007	6.27385e-59	5.37042e-56	1.62271e-57	BCL2/KIT/HOXA1/ERBB2/NF2/E2F1/DNMT3B/CDKN2A/ESR1/CDKN1A/SERPINB5/CD44/PTEN/CDKN1B/MYC/LGALS3/NTRK3/EGFR/RHOA/CASP3/CCND1/CCNE1/DICER1/ANXA1/KRAS/PTGS2/MET/FOXP1/DNMT3A/ABCB1/BAX/FOXO3/RHOC/ICAM1/MUC1/TGFBR1/TP53/BMI1/CDX2/BTG2/ITGA5/PLAU/MMP1/SOD2/KRT7/TP63/STAT5A/RB1/VEGFA/STAT3/AKT1/BIRC5/ATM/BRCA1/BRCA2/CASP8/CCNA2/CDH1/CLU/MAPK14/CSF1R/CYP19A1/ERBB4/FGF2/HIF1A/HMGB1/FOXA1/HSP90AA1/IFNG/IGF1/I…	237
DOID:3908	non-small cell lung carcinoma	252/1925	431/8007	7.26185e-56	6.21615e-53	1.64347e-54	BCL2/KIT/NCOA3/ERBB2/ERBB3/MCL1/E2F1/LATS2/CYP1B1/DNMT3B/CDKN2A/ESR1/CDKN1A/SERPINB5/PTEN/SP1/MYC/LGALS3/EGFR/CDC42/RECK/RHOA/CCNE1/DICER1/KRAS/USF2/PTGS2/MET/UBE2I/CREB1/MTOR/ABCB1/CCN1/FOXO3/NOTCH1/MAP2K1/RHOC/DDIT4/TGFBR2/DNMT1/HRAS/MUC1/FADD/RHOB/TP53/BMI1/CDX2/CD276/BMPR2/ITGA5/PLAU/SOD2/KRT7/TP63/RUNX3/MIF/BCL2L1/RB1/VEGFA/AXL/STAT3/MIR21/AKT1/XIAP/BIRC5/FAS/BDNF/BMP2/BRCA1/BRCA2/CASP9/CDH1…	252
DOID:263	kidney cancer	253/1925	437/8007	6.17338e-55	5.28441e-52	1.2419e-53	BCL2/KIT/ERBB2/NF2/E2F1/CYP1B1/CDKN2A/ESR1/CDKN1A/CD44/PTEN/HOXA5/SP1/CDKN1B/MYC/EGFR/BCL2L11/PAK1/CCND1/CCNE1/CCND3/KRAS/PTGS2/BMP7/EZH2/MET/MTOR/ABCB1/BAX/CCN1/NOTCH1/JAG1/JAK1/THBS1/TGFBR2/MUC1/FADD/TP53/NOTCH2/JAK2/CD276/BMPR2/ST14/PLAU/MMP1/SOD2/KRT7/TP63/STAT1/BCL2L1/FBXW7/VEGFA/AXL/STAT3/FGFR1/AKT1/ALOX5/APAF1/BIRC5/FASLG/BMP6/ZFP36L1/BSG/CASP8/CD34/CD151/CDH1/CDKN2B/CLU/KLF6/CSF1R/CCN2/CY…	253
DOID:1793	pancreatic cancer	205/1925	319/8007	9.3338e-55	7.98973e-52	1.68991e-53	BCL2/KIT/ERBB2/MCL1/E2F1/CYP1B1/CDKN2A/SERPINB5/SMAD1/PTEN/CDKN1B/IRS1/MYC/CDKN1C/LGALS3/IKBKB/HMGA2/TLR4/EGFR/RHOA/GLI1/SMO/CCNE1/ANXA1/KRAS/PTGS2/MET/PIM1/EZR/BAX/AKT2/KLK10/THBS1/RHOC/DNMT1/HRAS/MUC1/TP53/RARG/JAK2/ST14/PLAU/SOD2/FOXP3/RUNX3/FBXW7/CCKBR/RB1/VEGFA/STAT3/MUC4/EPHA5/AKT1/XIAP/BIRC5/FAS/FASLG/BRCA1/CASP8/CD151/CDH1/EPAS1/HDAC2/HDGF/HGF/HIF1A/HMGA1/HSP90AA1/IFNG/IGF1/IGF1R/IL1B/IL4…	205
DOID:4960	bone marrow cancer	206/1925	328/8007	1.37133e-52	1.17386e-49	2.25711e-51	BCL2/KIT/MCL1/MAPK7/CYP1B1/CDKN2A/CD44/VCAM1/CDKN1B/MYC/HMGA2/RUNX1/RHOA/BCL2L11/CCND1/KRAS/PTGS2/BMP7/MET/WNT3A/MTOR/ABCB1/NOTCH1/JAG1/THBS1/AGO2/COL1A1/TGFBR2/CEBPB/DNMT1/ICAM1/HRAS/MUC1/FGFR3/TP53/SMAD2/BMI1/JAK2/ITGA5/PLAU/MMP1/SOD2/KRT7/BCL2L1/VEGFA/STAT3/FGFR1/AKT1/BIRC5/FASLG/BCL3/BDNF/PRDM1/BMP2/BMP6/CASP8/CCND2/CD34/FGF2/HGF/HSP90AA1/IFNG/IGF1/IGF1R/IL1B/IL4/IL6/IL6R/CXCL8/CXCR2/IL10/ITG…	206
DOID:0070004	myeloma	202/1925	323/8007	4.07192e-51	3.48556e-48	6.14359e-50	BCL2/KIT/MCL1/MAPK7/CYP1B1/CDKN2A/CD44/VCAM1/CDKN1B/MYC/HMGA2/RUNX1/RHOA/BCL2L11/CCND1/KRAS/PTGS2/BMP7/MET/WNT3A/MTOR/ABCB1/NOTCH1/JAG1/THBS1/AGO2/COL1A1/TGFBR2/CEBPB/DNMT1/ICAM1/HRAS/MUC1/FGFR3/TP53/SMAD2/BMI1/JAK2/ITGA5/PLAU/MMP1/SOD2/KRT7/BCL2L1/VEGFA/STAT3/AKT1/BIRC5/FASLG/BCL3/BDNF/PRDM1/BMP2/BMP6/CASP8/CCND2/CD34/FGF2/HGF/HSP90AA1/IFNG/IGF1/IGF1R/IL1B/IL4/IL6/IL6R/CXCL8/CXCR2/IL10/ITGB3/KDR…	202
DOID:184	bone cancer	167/1925	243/8007	1.25716e-50	1.07613e-47	1.75086e-49	BCL6/BCL2/KIT/ERBB2/NF2/CDKN2A/ESR1/CDKN1A/NR1I2/CD44/CDKN1B/LGALS3/DHFR/EGFR/RECK/CASP3/SMO/CCNE1/PTGS2/EZH2/MET/EZR/MTOR/ABCB1/BAX/NOTCH1/COL1A1/MUC1/TGFBR1/TP53/SMAD2/BMI1/PLAU/MMP1/SOD2/BCL2L1/FBXW7/RB1/VEGFA/STAT3/AKT1/FAS/ATM/BMP2/CASP8/CDKN2B/CHEK1/MAPK14/CCN2/LPAR1/ERBB4/EWSR1/FGF2/HAS2/HGF/HIF1A/HSPA4/IGF1/IGF2/IGFBP3/CXCL8/ITGB3/KDR/SMAD4/MDM2/MAP3K5/MMP2/MMP9/MTHFR/NFKB1/PDGFA/PDGFRA/P…	167
DOID:10534	stomach cancer	180/1925	274/8007	4.25786e-50	3.64473e-47	5.50641e-49	BCL6/BCL2/ERBB2/MCL1/KCNH2/CDKN2A/CDKN1A/SERPINB5/CD44/PTEN/BAK1/CDKN1B/MYC/RUNX1/EGFR/RHOA/CASP3/CCND1/ANXA1/KRAS/PTGS2/MET/MTOR/BAX/CCN1/RHOC/ICAM1/KLF4/MUC1/TP53/BTRC/CDX2/PLAU/MMP1/SOD2/RUNX3/MIF/BBC3/CCKBR/TNK2/RB1/STAT3/MIR21/BIRC5/FAS/FASLG/CASP9/CCNA2/CCND2/HIF1A/HMOX1/HPGD/IGF1R/IGFBP3/IL1B/IL6/IL6R/CXCL8/IL10/IL12A/IL12B/IL18/INSIG1/IRAK1/ITGA2/ITGB3/KDR/LGALS1/SMAD3/SMAD4/SMAD7/MDM2/MM…	180
DOID:2394	ovarian cancer	194/1925	312/8007	1.67454e-48	1.4334e-45	1.93118e-47	BCL2/KIT/ERBB2/MCL1/CDKN2A/ESR1/CDKN1A/NR1I2/SERPINB5/CD44/PTEN/CDKN1B/MYC/IGF2BP1/EGFR/RHOA/CASP3/PAK1/CCND1/CCNE1/CCND3/KRAS/PTGS2/ABCB1/BAX/NOTCH1/JAG1/THBS1/RHOC/SET/MED1/HRAS/TP53/BMI1/BMPR2/PLAU/MMP1/FOXP3/KRT7/RUNX3/MIF/VEGFA/STAT3/MIR21/AKT1/XIAP/BIRC5/FAS/FASLG/BMP2/BMPR1B/BRCA1/BRCA2/BSG/CDK1/CDH1/CDK4/MAPK14/CCN2/TSC22D3/HAS2/HIF1A/IGF1/IGF2/IGFBP3/IL6/CXCL8/IL10/IL13/IL18/ITGB3/KDR/MD…	194
DOID:2994	germ cell cancer	233/1925	410/8007	1.70662e-48	1.46087e-45	1.93118e-47	BCL2/KIT/TCL1A/ERBB2/MCL1/KCNH2/CDKN2A/CDKN1A/PTEN/CDKN1B/IRS1/MYC/IGF2BP1/CDKN1C/LGALS3/EGFR/PIK3R1/RHOA/PAK1/CCND1/CCNE1/KRAS/PTGS2/BMP7/MET/BAX/CCN1/NOTCH1/JAK1/DNMT1/KLF4/MUC1/RHOB/TP53/SMAD2/BMI1/PLAU/MMP1/SOD2/KRT7/RUNX3/BCL2L1/CCKBR/TNK2/RB1/AXL/MUC4/MIR21/XIAP/BIRC5/FAS/FASLG/ATM/PRDM1/CASP8/CCND2/CDH1/GJA1/HSP90AA1/IFNG/IGF1/IGF1R/IGF2/IGFBP3/IL4/IL6/CXCL8/IL10/IL18/IRF1/ITGB3/KDR/LGALS1…	233
DOID:4451	renal carcinoma	221/1925	380/8007	2.90922e-48	2.49029e-45	3.09836e-47	BCL2/KIT/NF2/E2F1/CYP1B1/CDKN2A/ESR1/CDKN1A/CD44/PTEN/HOXA5/CDKN1B/MYC/EGFR/BCL2L11/PAK1/CCND1/CCND3/KRAS/PTGS2/BMP7/EZH2/MET/MTOR/ABCB1/BAX/CCN1/NOTCH1/JAG1/JAK1/THBS1/TGFBR2/MUC1/FADD/TP53/NOTCH2/JAK2/CD276/BMPR2/ST14/PLAU/MMP1/SOD2/KRT7/TP63/STAT1/BCL2L1/VEGFA/AXL/STAT3/FGFR1/AKT1/ALOX5/APAF1/BIRC5/FASLG/BMP6/ZFP36L1/BSG/CASP8/CD34/CD151/CLU/KLF6/CSF1R/EPAS1/FGF2/HDAC2/HGF/HIF1A/HSPA4/IGF1/IGF…	221
DOID:1115	sarcoma	141/1925	193/8007	6.9351e-48	5.93645e-45	6.97566e-47	BCL2/KIT/NCOA3/ERBB2/ERBB3/MCL1/CDKN2A/CDKN1A/PTEN/CDK6/SP1/CDKN1B/MYC/CDC25A/EGFR/MYCN/CCND1/CCNE1/PTGS2/MET/EZR/CREB1/MTOR/ABCB1/JAG1/THBS1/HRAS/TP53/BMI1/FZD3/PLAU/MMP1/SOD2/RB1/VEGFA/AXL/FGFR1/MUC4/MIR21/PARP1/BIRC5/CASP8/CD34/CDH1/CDKN2B/MAPK14/EWSR1/HDGF/HIF1A/IGF1/IGF1R/IGF2/IGFBP3/IL1B/IL4/IL6/CXCL8/KDR/MDM2/MMP2/MMP9/MSH2/MTHFR/NFKB1/PDGFRA/PDGFRB/PTX3/RPS6KB1/CCL20/SLC2A1/SNAI1/SOX2/TNF…	141
DOID:1192	peripheral nervous system neoplasm	225/1925	396/8007	9.06844e-47	7.76259e-44	8.6414e-46	BCL2/KIT/NF2/E2F1/KCNH2/CDKN2A/CDKN1A/CD44/SMAD1/PTEN/SP1/SP3/BAK1/CDKN1B/MYC/CDKN1C/BACE1/TLR4/EGFR/MYCN/PIK3R1/RECK/GLI1/BCL2L11/CCND1/DICER1/APP/PTGS2/MTOR/ABCB1/BAX/CCN1/FOXO3/NOTCH1/FOXO1/KLF4/TP53/SNCA/BMI1/CD276/BTG2/SOD2/BCL2L1/BBC3/RB1/VEGFA/STAT3/MIR21/ACVR2A/AKT1/APAF1/BIRC5/ATM/BDNF/BMP2/BNIP2/CASP8/CASP9/CDK4/CDKN2B/CLU/CYP19A1/DPYSL2/ELAVL4/EPAS1/FGF2/FOXM1/HGF/HIF1A/HMGB1/HMGA1/HMO…	225
DOID:0050736	autosomal dominant disease	229/1925	409/8007	3.9946e-46	3.41938e-43	3.61616e-45	BCL2/KIT/NCOA3/ERBB2/TPM1/NF2/CYP1B1/CDKN2A/ESR1/CDKN1A/PTEN/HOXA5/SP1/CDKN1B/IRS1/MYC/IKBKB/HMGA2/HCN4/EGFR/SMO/CCND1/MYB/KRAS/EZH2/UBE2I/CREB1/MTOR/RPTOR/ABCB1/BAX/TBP/MAP2K1/ROCK2/DDIT4/COL1A1/TGFBR2/ICAM1/HRAS/FGFR3/TGFBR1/TP53/BMPR2/TP63/STAT1/RB1/VEGFA/STAT3/ADORA2A/PARP1/AKT1/BIRC5/ATM/BDNF/BRCA1/BRCA2/CASP8/CHEK1/CYP11B2/CYP19A1/ERBB4/FANCG/GATA3/GJA1/HIF1A/FOXA1/IFNG/IGF1/IGF1R/IGF2/IGFB…	229
DOID:688	embryonal cancer	215/1925	373/8007	4.80306e-46	4.11142e-43	4.14098e-45	BCL2/KIT/MCL1/KCNH2/CDKN2A/CDKN1A/CDKN1B/IRS1/MYC/IGF2BP1/CDKN1C/LGALS3/EGFR/PIK3R1/RHOA/PAK1/CCND1/CCNE1/KRAS/PTGS2/BMP7/MET/BAX/CCN1/NOTCH1/JAK1/DNMT1/MUC1/RHOB/SMAD2/BMI1/PLAU/MMP1/SOD2/RUNX3/BCL2L1/CCKBR/TNK2/RB1/AXL/MUC4/MIR21/XIAP/BIRC5/FAS/FASLG/ATM/PRDM1/CASP8/CCND2/HSP90AA1/IFNG/IGF1/IGF1R/IGF2/IGFBP3/IL4/IL6/CXCL8/IL10/IL18/IRF1/ITGB3/KDR/LGALS1/SMAD3/SMAD4/MDM2/MECP2/MEF2D/MEN1/MMP2/MM…	215
DOID:3347	osteosarcoma	149/1925	215/8007	6.95724e-46	5.9554e-43	5.72558e-45	BCL6/BCL2/KIT/ERBB2/NF2/CDKN2A/ESR1/CDKN1A/NR1I2/CD44/CDKN1B/DHFR/EGFR/RECK/CASP3/SMO/CCNE1/PTGS2/EZH2/MET/EZR/MTOR/BAX/NOTCH1/COL1A1/TGFBR1/TP53/SMAD2/BMI1/BCL2L1/FBXW7/RB1/VEGFA/STAT3/AKT1/FAS/ATM/BMP2/CASP8/CDKN2B/CHEK1/MAPK14/CCN2/LPAR1/ERBB4/FGF2/HAS2/HGF/HIF1A/HSPA4/IGF1/IGF2/IGFBP3/CXCL8/ITGB3/KDR/SMAD4/MDM2/MAP3K5/MMP2/MMP9/MTHFR/NFKB1/PDGFA/PDGFRA/RPS6KB1/CXCL12/SLC2A1/TGFBI/TNF/TOP1/VDR…	149
DOID:2151	malignant ovarian surface epithelial-stromal neoplasm	178/1925	286/8007	1.49241e-44	1.2775e-41	1.08082e-43	BCL2/KIT/ERBB2/MCL1/CDKN2A/ESR1/CDKN1A/NR1I2/SERPINB5/CD44/PTEN/CDKN1B/MYC/IGF2BP1/EGFR/RHOA/CASP3/PAK1/CCND1/CCNE1/CCND3/PTGS2/ABCB1/BAX/NOTCH1/JAG1/THBS1/RHOC/MED1/HRAS/TP53/BMI1/BMPR2/PLAU/MMP1/FOXP3/RUNX3/MIF/VEGFA/STAT3/MIR21/AKT1/XIAP/BIRC5/FAS/FASLG/BMP2/BMPR1B/BRCA1/BRCA2/BSG/CDK1/CDH1/CDK4/MAPK14/CCN2/TSC22D3/HAS2/HIF1A/IGF2/IGFBP3/IL6/CXCL8/IL10/IL18/ITGB3/KDR/MDM2/MMP2/MMP9/MMP14/MYD88…	178
DOID:2152	ovary epithelial cancer	178/1925	286/8007	1.49241e-44	1.2775e-41	1.08082e-43	BCL2/KIT/ERBB2/MCL1/CDKN2A/ESR1/CDKN1A/NR1I2/SERPINB5/CD44/PTEN/CDKN1B/MYC/IGF2BP1/EGFR/RHOA/CASP3/PAK1/CCND1/CCNE1/CCND3/PTGS2/ABCB1/BAX/NOTCH1/JAG1/THBS1/RHOC/MED1/HRAS/TP53/BMI1/BMPR2/PLAU/MMP1/FOXP3/RUNX3/MIF/VEGFA/STAT3/MIR21/AKT1/XIAP/BIRC5/FAS/FASLG/BMP2/BMPR1B/BRCA1/BRCA2/BSG/CDK1/CDH1/CDK4/MAPK14/CCN2/TSC22D3/HAS2/HIF1A/IGF2/IGFBP3/IL6/CXCL8/IL10/IL18/ITGB3/KDR/MDM2/MMP2/MMP9/MMP14/MYD88…	178
DOID:4001	ovarian carcinoma	178/1925	286/8007	1.49241e-44	1.2775e-41	1.08082e-43	BCL2/KIT/ERBB2/MCL1/CDKN2A/ESR1/CDKN1A/NR1I2/SERPINB5/CD44/PTEN/CDKN1B/MYC/IGF2BP1/EGFR/RHOA/CASP3/PAK1/CCND1/CCNE1/CCND3/PTGS2/ABCB1/BAX/NOTCH1/JAG1/THBS1/RHOC/MED1/HRAS/TP53/BMI1/BMPR2/PLAU/MMP1/FOXP3/RUNX3/MIF/VEGFA/STAT3/MIR21/AKT1/XIAP/BIRC5/FAS/FASLG/BMP2/BMPR1B/BRCA1/BRCA2/BSG/CDK1/CDH1/CDK4/MAPK14/CCN2/TSC22D3/HAS2/HIF1A/IGF2/IGFBP3/IL6/CXCL8/IL10/IL18/ITGB3/KDR/MDM2/MMP2/MMP9/MMP14/MYD88…	178
DOID:2621	autonomic nervous system neoplasm	213/1925	375/8007	3.40019e-44	2.91056e-41	2.28005e-43	BCL2/KIT/E2F1/KCNH2/CDKN2A/CDKN1A/CD44/SMAD1/PTEN/SP1/SP3/BAK1/CDKN1B/MYC/CDKN1C/BACE1/TLR4/EGFR/MYCN/PIK3R1/RECK/GLI1/BCL2L11/CCND1/DICER1/APP/PTGS2/MTOR/ABCB1/BAX/FOXO3/NOTCH1/FOXO1/KLF4/TP53/SNCA/BMI1/CD276/BTG2/SOD2/BCL2L1/BBC3/RB1/VEGFA/STAT3/MIR21/ACVR2A/AKT1/APAF1/BIRC5/ATM/BDNF/BNIP2/CASP8/CASP9/CDK4/CLU/CYP19A1/DPYSL2/ELAVL4/EPAS1/FGF2/HGF/HIF1A/HMGB1/HMGA1/HMOX1/FOXA1/IFNB1/IFNG/IGF1/IG…	213
DOID:769	neuroblastoma	213/1925	375/8007	3.40019e-44	2.91056e-41	2.28005e-43	BCL2/KIT/E2F1/KCNH2/CDKN2A/CDKN1A/CD44/SMAD1/PTEN/SP1/SP3/BAK1/CDKN1B/MYC/CDKN1C/BACE1/TLR4/EGFR/MYCN/PIK3R1/RECK/GLI1/BCL2L11/CCND1/DICER1/APP/PTGS2/MTOR/ABCB1/BAX/FOXO3/NOTCH1/FOXO1/KLF4/TP53/SNCA/BMI1/CD276/BTG2/SOD2/BCL2L1/BBC3/RB1/VEGFA/STAT3/MIR21/ACVR2A/AKT1/APAF1/BIRC5/ATM/BDNF/BNIP2/CASP8/CASP9/CDK4/CLU/CYP19A1/DPYSL2/ELAVL4/EPAS1/FGF2/HGF/HIF1A/HMGB1/HMGA1/HMOX1/FOXA1/IFNB1/IFNG/IGF1/IG…	213
DOID:4766	embryoma	202/1925	352/8007	8.20427e-43	7.02286e-40	5.30502e-42	BCL2/KIT/MCL1/KCNH2/CDKN2A/CDKN1A/CDKN1B/IRS1/MYC/IGF2BP1/CDKN1C/LGALS3/PIK3R1/RHOA/PAK1/CCND1/CCNE1/KRAS/PTGS2/BMP7/MET/BAX/CCN1/JAK1/MUC1/RHOB/SMAD2/BMI1/PLAU/MMP1/SOD2/RUNX3/BCL2L1/CCKBR/TNK2/RB1/AXL/MUC4/MIR21/XIAP/BIRC5/FAS/FASLG/ATM/CASP8/HSP90AA1/IFNG/IGF1/IGF1R/IGF2/IGFBP3/IL4/IL6/CXCL8/IL10/IL18/IRF1/ITGB3/KDR/LGALS1/SMAD3/SMAD4/MDM2/MECP2/MEF2D/MEN1/MMP2/MMP9/MMP14/MSH2/COX2/MTHFR/PCNA/…	202
DOID:9538	multiple myeloma	166/1925	264/8007	2.13476e-42	1.82735e-39	1.33277e-41	BCL2/KIT/MCL1/MAPK7/CYP1B1/CDKN2A/CD44/VCAM1/CDKN1B/MYC/RUNX1/RHOA/BCL2L11/CCND1/KRAS/PTGS2/MET/WNT3A/MTOR/ABCB1/NOTCH1/JAG1/AGO2/COL1A1/TGFBR2/CEBPB/DNMT1/ICAM1/HRAS/MUC1/FGFR3/TP53/SMAD2/BMI1/JAK2/ITGA5/PLAU/MMP1/SOD2/BCL2L1/VEGFA/STAT3/AKT1/BIRC5/FASLG/BCL3/BDNF/PRDM1/BMP2/CASP8/CCND2/FGF2/HGF/HSP90AA1/IFNG/IGF1/IGF1R/IL1B/IL4/IL6/IL6R/IL10/ITGB3/KDR/MMP2/MTHFR/NFKB1/NRAS/PCNA/PIK3CA/PLK1/PPAR…	166
DOID:0060084	cell type benign neoplasm	247/1925	475/8007	3.81003e-42	3.26139e-39	2.29939e-41	BCL2/ERBB2/MCL1/NF2/KCNE1/KCNH2/DNMT3B/CDKN2A/ESR1/CDKN1A/TUSC2/CD44/PTEN/BAK1/CDKN1B/MYC/CDKN1C/HMGA2/TLR4/EGFR/CASP3/GLI1/CCND1/CCND3/KRAS/PTGS2/MET/CREB1/MTOR/ABCB1/BAX/NOTCH1/THBS1/FOXO1/COL1A1/CEBPB/MUC1/TP53/SMAD2/CDX2/PLAU/MMP1/SOD2/KRT7/TP63/MIF/CCKBR/RB1/VEGFA/STAT3/MIR21/PARP1/AKT1/ALOX5/XIAP/BIRC5/FAS/FASLG/BRCA1/CASP8/CCNA2/CD34/CDH1/CDK4/CDKN2B/CLU/CYP11B2/CYP19A1/LPAR1/EPAS1/FGF2/FG…	247
DOID:4450	renal cell carcinoma	196/1925	342/8007	2.07858e-41	1.77926e-38	1.21397e-40	BCL2/KIT/NF2/E2F1/CDKN2A/ESR1/CDKN1A/CD44/PTEN/HOXA5/CDKN1B/MYC/EGFR/BCL2L11/CCND1/CCND3/KRAS/PTGS2/EZH2/MET/MTOR/ABCB1/BAX/CCN1/NOTCH1/JAG1/JAK1/THBS1/TGFBR2/MUC1/FADD/TP53/NOTCH2/JAK2/CD276/BMPR2/ST14/PLAU/MMP1/SOD2/KRT7/TP63/STAT1/BCL2L1/VEGFA/AXL/STAT3/FGFR1/AKT1/APAF1/BIRC5/FASLG/ZFP36L1/BSG/CASP8/CD34/CD151/CLU/CSF1R/EPAS1/FGF2/HGF/HIF1A/HSPA4/IGF1/IGF1R/IGFBP3/IL4/IL6/CXCL8/IL10RA/IL18/SMA…	196
DOID:4905	pancreatic carcinoma	149/1925	237/8007	4.62171e-38	3.95618e-35	2.61491e-37	BCL2/KIT/ERBB2/MCL1/E2F1/CYP1B1/CDKN2A/SERPINB5/PTEN/CDKN1B/IKBKB/HMGA2/TLR4/EGFR/RHOA/GLI1/SMO/ANXA1/KRAS/PTGS2/MET/PIM1/EZR/AKT2/KLK10/THBS1/RHOC/DNMT1/HRAS/MUC1/TP53/ST14/PLAU/FOXP3/FBXW7/CCKBR/VEGFA/STAT3/MUC4/EPHA5/AKT1/XIAP/FAS/BRCA1/CD151/CDH1/EPAS1/HDAC2/HDGF/HGF/HIF1A/HMGA1/IFNG/IGF1/IGF1R/IL1B/IL6/CXCL8/IL10/IL18/LGALS1/SMAD4/MDM2/MEN1/MMP9/MMP14/MSH2/MTAP/MTHFR/NFKB1/PIK3CA/PKM/PLAT/KL…	149
DOID:9256	colorectal cancer	167/1925	287/8007	2.02094e-36	1.72993e-33	1.10878e-35	BCL2/PDCD4/DNMT3B/CDKN2A/CDKN1A/CD44/PTEN/SP1/IRS1/MYC/LGALS3/TLR4/EGFR/ZEB1/RHOA/CASP3/BCL2L11/CCND1/MYB/TIMP3/KRAS/PTGS2/BMP7/MET/ABCB1/BAX/TBP/TGFBR2/ICAM1/MUC1/TP53/JAK2/CDX2/ITGA5/SOD2/FOXP3/KRT7/STAT1/BCL2L1/CCKBR/STAT5A/VEGFA/STAT3/AKT1/XIAP/BIRC5/FAS/FASLG/ATM/CASP8/CASP9/CDH1/MAPK14/HAS2/HIF1A/HMOX1/HSP90AA1/IFNG/IGF1/IGF1R/IGFBP3/IL1B/CXCL8/IL10/ITGA2/SMAD4/MDM2/MMP2/MMP9/MMP14/MSH2/MTA…	167
DOID:10155	intestinal cancer	172/1925	300/8007	2.36445e-36	2.02397e-33	1.25909e-35	BCL2/ERBB2/PDCD4/DNMT3B/CDKN2A/CDKN1A/CD44/PTEN/SP1/IRS1/MYC/LGALS3/TLR4/EGFR/ZEB1/RHOA/CASP3/BCL2L11/CCND1/MYB/TIMP3/KRAS/PTGS2/BMP7/MET/ABCB1/BAX/TBP/TGFBR2/ICAM1/MUC1/TP53/JAK2/CDX2/ITGA5/SOD2/FOXP3/KRT7/STAT1/BCL2L1/CCKBR/STAT5A/VEGFA/STAT3/AKT1/XIAP/BIRC5/FAS/FASLG/ATM/CASP8/CASP9/CDH1/MAPK14/HAS2/HIF1A/HMOX1/HSP90AA1/IFNG/IGF1/IGF1R/IGFBP3/IL1B/CXCL8/IL10/ITGA2/SMAD4/MDM2/MMP2/MMP9/MMP14/MS…	172
DOID:3070	malignant glioma	134/1925	207/8007	2.7588e-36	2.36153e-33	1.42711e-35	BCL2/KIT/ERBB3/NF2/CDKN2A/CDKN1A/CDKN1B/MYC/CDKN1C/LGALS3/PIK3R1/RHOA/CASP3/BCL2L11/CCND1/CCNE1/CCND3/APP/KRAS/PTGS2/MET/BAX/CCN1/CEBPB/ICAM1/RHOB/TP53/SMAD2/SNCA/NOTCH2/ITGA5/PLAU/MMP1/MIF/BCL2L1/RB1/AXL/MIR21/ADAR/AKT1/BIRC5/FAS/FASLG/ARHGDIA/ATM/CASP8/CASP9/CDKN2B/ERBB4/IFNB1/IGF1/IGF1R/IGF2/IL4/IL6/CXCL8/KDR/LGALS1/MDM2/MEN1/MMP2/MMP9/MMP14/MTHFR/MXI1/FURIN/PDGFA/PIK3CA/PTPN11/RAF1/RPS6KB1/CC…	134
DOID:5672	large intestine cancer	167/1925	288/8007	3.72318e-36	3.18704e-33	1.87248e-35	BCL2/PDCD4/DNMT3B/CDKN2A/CDKN1A/CD44/PTEN/SP1/IRS1/MYC/LGALS3/TLR4/EGFR/ZEB1/RHOA/CASP3/BCL2L11/CCND1/MYB/TIMP3/KRAS/PTGS2/BMP7/MET/ABCB1/BAX/TBP/TGFBR2/ICAM1/MUC1/TP53/JAK2/CDX2/ITGA5/SOD2/FOXP3/KRT7/STAT1/BCL2L1/CCKBR/STAT5A/VEGFA/STAT3/AKT1/XIAP/BIRC5/FAS/FASLG/ATM/CASP8/CASP9/CDH1/MAPK14/HAS2/HIF1A/HMOX1/HSP90AA1/IFNG/IGF1/IGF1R/IGFBP3/IL1B/CXCL8/IL10/ITGA2/SMAD4/MDM2/MMP2/MMP9/MMP14/MSH2/MTA…	167
DOID:11934	head and neck cancer	147/1925	239/8007	5.92104e-36	5.06841e-33	2.89735e-35	BCL2/ERBB2/CYP1B1/DNMT3B/CDKN2A/CDKN1A/CD44/CDKN1B/MYC/EGFR/CDC42/CASP3/GLI1/CCND1/CCNE1/DICER1/TIMP3/PTGS2/MET/MTOR/BAX/NOTCH1/JAG1/DDIT4/KLF4/TP53/SMAD2/MMP1/SOD2/TP63/RUNX3/STAT1/STAT5A/RB1/VEGFA/STAT3/MIR21/AKT1/BIRC5/FAS/FASLG/BRCA1/CASP8/CDH1/CCR7/EPAS1/HGF/HIF1A/IGF1/IGF1R/IGFBP3/IL6/IL10/LDHA/MMP2/MMP9/MSH2/MTAP/MTHFR/NEDD9/NFKB1/FURIN/PIK3CA/MAPK9/RAF1/CXCL12/SLC2A1/SNAI1/TAP1/TCF21/TGFB…	147
DOID:219	colon cancer	164/1925	282/8007	9.9557e-36	8.52208e-33	4.74344e-35	BCL2/PDCD4/DNMT3B/CDKN2A/CDKN1A/CD44/PTEN/SP1/IRS1/MYC/LGALS3/TLR4/EGFR/ZEB1/RHOA/CASP3/BCL2L11/CCND1/MYB/TIMP3/KRAS/PTGS2/BMP7/MET/ABCB1/BAX/TBP/TGFBR2/ICAM1/MUC1/TP53/JAK2/CDX2/ITGA5/SOD2/FOXP3/KRT7/STAT1/BCL2L1/CCKBR/STAT5A/VEGFA/STAT3/AKT1/XIAP/BIRC5/FAS/FASLG/ATM/CASP8/CASP9/CDH1/MAPK14/HAS2/HIF1A/HMOX1/HSP90AA1/IFNG/IGF1/IGF1R/IGFBP3/IL1B/CXCL8/IL10/ITGA2/SMAD4/MDM2/MMP2/MMP9/MMP14/MSH2/MTA…	164
DOID:2237	hepatitis	219/1925	431/8007	2.88101e-35	2.46615e-32	1.33747e-34	PTBP2/BCL2/MCL1/E2F1/CDKN2A/ESR1/PPARA/CDKN1A/TJP1/PTEN/VCAM1/SP1/CDKN1B/IRS1/MYC/TLR4/IRS2/EGFR/DICER1/KRAS/PTGS2/BMP7/DNMT3A/MTOR/BAX/JAG1/JAK1/THBS1/AGO2/TBK1/DNMT1/ICAM1/HRAS/FADD/TP53/PLAU/SOD2/FNDC3B/FOXP3/STAT1/MIF/RB1/VEGFA/DDX6/STAT3/MIR21/ALOX5/BIRC5/FAS/FASLG/CASP8/CLU/CCR1/MAPK14/EGR2/EGR3/FCGR2B/FGF2/HGF/HIF1A/HMGB1/HMOX1/HNF4A/HSP90AA1/IFNB1/IFNG/IGF1/IGF2/IL1B/IL4/IL6/IL6R/CXCL8/IL…	219
DOID:1542	head and neck carcinoma	144/1925	235/8007	5.76373e-35	4.93375e-32	2.60885e-34	BCL2/ERBB2/CYP1B1/DNMT3B/CDKN2A/CDKN1A/CD44/CDKN1B/MYC/EGFR/CDC42/CASP3/GLI1/CCND1/CCNE1/DICER1/TIMP3/PTGS2/MET/MTOR/BAX/NOTCH1/DDIT4/KLF4/TP53/SMAD2/MMP1/SOD2/TP63/RUNX3/STAT1/STAT5A/RB1/VEGFA/STAT3/MIR21/AKT1/BIRC5/FAS/FASLG/BRCA1/CASP8/CDH1/CCR7/EPAS1/HGF/HIF1A/IGF1/IGF1R/IGFBP3/IL6/IL10/LDHA/MMP2/MMP9/MSH2/MTAP/MTHFR/NEDD9/NFKB1/FURIN/PIK3CA/MAPK9/RAF1/CXCL12/SLC2A1/SNAI1/TAP1/TCF21/TGFB1/TLR…	144
DOID:1037	lymphoblastic leukemia	222/1925	443/8007	1.43088e-34	1.22483e-31	6.30172e-34	BCL2/TCL1A/MCL1/HOXA11/DNMT3B/CDKN2A/CDKN1A/CD44/PTEN/CDK6/SP1/CDKN1B/MYC/IKBKB/RUNX1/DHFR/BCL2L11/CCND1/CCND3/MYB/KRAS/PTGS2/LMO2/MET/FOXP1/DNMT3A/ABCB1/BAX/FOXO3/NOTCH1/JAK1/DNMT1/MUC1/TP53/SMAD2/BMI1/NOTCH2/JAK2/CDX2/FOXP3/TP63/STAT1/MIF/BCL2L1/FBXW7/RB1/VEGFA/MIR21/PARP1/AKT1/FAS/FASLG/ATM/BCL3/ZFP36L1/BTG1/CASP8/CCNA2/CCND2/CD34/CDK4/CDKN2B/FGF2/FMOD/HGF/HES1/HSPA1B/HSP90AA1/IFNG/IL1B/IL4/IL…	222
DOID:5517	stomach carcinoma	108/1925	153/8007	1.46185e-34	1.25135e-31	6.30172e-34	BCL2/ERBB2/CDKN2A/CDKN1A/SERPINB5/CD44/PTEN/MYC/EGFR/CASP3/CCND1/ANXA1/PTGS2/MET/MTOR/BAX/RHOC/ICAM1/KLF4/MUC1/TP53/CDX2/SOD2/RUNX3/MIF/BBC3/CCKBR/RB1/STAT3/BIRC5/FASLG/CASP9/CCND2/HIF1A/HMOX1/HPGD/IGF1R/IGFBP3/IL1B/IL6R/CXCL8/IL10/IL12A/IL18/ITGA2/ITGB3/KDR/LGALS1/SMAD4/SMAD7/MMP2/MMP9/MTHFR/NFKB1/PBX2/PCNA/PLK1/PPARG/RAF1/S100A8/CXCL12/SLC2A1/TGFB1/TNFRSF10B/NET1/BNIP3/CDK8/COL1A2/CTNNB1/EPHA2/…	108
DOID:0060085	organ system benign neoplasm	154/1925	262/8007	2.54026e-34	2.17446e-31	1.04743e-33	BCL2/KIT/ERBB2/NF2/CDKN2A/ESR1/CDKN1A/CD44/CDKN1B/CDKN1C/LGALS3/HMGA2/EGFR/CCND1/CCND3/KRAS/PTGS2/BAX/NOTCH1/MAP2K1/COL1A1/CEBPB/KLF4/MUC1/RHOB/TP53/BCL2L1/RB1/VEGFA/COL2A1/STAT3/MIR21/BIRC5/FAS/FASLG/BDNF/BMP2/BRCA1/CCNA2/CD34/CDH1/CLU/CYP19A1/FGF7/GJA1/HIF1A/HNRNPK/IGF1/IGF1R/IGF2/IGFBP3/IL1B/IL4/IL6/ITGA2/KDR/MDM2/MEN1/MMP2/MMP9/MTHFR/OXTR/PCNA/PDGFA/PDGFRA/PDGFRB/PLAT/RBL1/RBL2/RET/CXCL12/SLC…	154
DOID:1781	thyroid cancer	134/1925	213/8007	2.54551e-34	2.17896e-31	1.04743e-33	BCL6/BCL2/KIT/ERBB2/CDKN2A/ESR1/CDKN1A/SERPINB5/PTEN/SP1/CDKN1B/CDKN1C/LGALS3/CDC25A/EGFR/CCND1/CCNE1/KRAS/ITCH/PTGS2/EZH2/MET/MTOR/THBS1/CEBPB/HRAS/MUC1/RHOB/TP53/PLAU/SOD2/TP63/CCKBR/RB1/VEGFA/MIR21/AKT1/XIAP/BIRC5/FAS/ATM/BSG/CCR7/HIF1A/IGF1/IL4/IL10/KDR/SMAD4/SMAD7/MDM2/MMP2/MMP9/MTHFR/NFKB1/NRAS/PIK3CA/PLK1/PPARG/RBL1/RET/RPS6KB1/SLC5A5/SNAI1/FSCN1/TF/TFRC/TG/TGFB1/NKX2-1/VHL/POSTN/COPS5/UBE…	134
DOID:5683	hereditary breast ovarian cancer	137/1925	222/8007	9.15074e-34	7.83304e-31	3.6817e-33	BCL2/NCOA3/ERBB2/CYP1B1/CDKN2A/ESR1/CDKN1A/PTEN/HOXA5/SP1/CDKN1B/MYC/HMGA2/EGFR/CCND1/MYB/EZH2/UBE2I/ABCB1/ROCK2/COL1A1/HRAS/FGFR3/TP53/TP63/STAT1/RB1/VEGFA/PARP1/AKT1/ATM/BRCA1/BRCA2/CASP8/CHEK1/CYP19A1/ERBB4/FANCG/GATA3/HIF1A/FOXA1/IFNG/IGF1/IGF1R/IGF2/ITGB3/SMAD3/MDM2/MEN1/MTHFR/PIK3CA/PLK1/TGFB1/TOP1/TSG101/UBE2N/VHL/SMC1A/NUMB/MTA1/UHRF1/EGLN1/EGLN3/ABL1/AHR/ARNT/CAV1/CDC27/CDK2/E2F6/ELAVL1/…	137
DOID:5041	esophageal cancer	102/1925	145/8007	1.75627e-32	1.50337e-29	6.91255e-32	BCL2/DNMT3B/CDKN2A/CDKN1A/CD44/CDKN1B/MYC/CDKN1C/EGFR/RHOA/CCND1/KRAS/PTGS2/BMP7/MET/BAX/CCN1/NOTCH1/RHOC/MUC1/TP53/CDX2/PLAU/MMP1/SOD2/RUNX3/RB1/VEGFA/MUC4/MIR21/XIAP/BIRC5/FAS/ATM/CCNA2/IGF1/IGF2/IGFBP3/CXCL8/IL10/IL18/MDM2/MMP2/MMP9/MSH2/MT2A/MTHFR/PPARG/S100A8/SELE/TGFB1/WNT1/WT1/TNFRSF10B/CAV1/CAV2/CDH2/DAPK1/ERCC1/FOS/HSPA5/ID1/ID2/MLH1/MMP3/RARA/RARB/RXRA/S100A9/CCL2/SFRP1/SNCG/WNT2B/CLDN1…	102
DOID:4607	biliary tract cancer	116/1925	178/8007	6.57639e-32	5.62939e-29	2.53335e-31	BCL2/ERBB2/MCL1/PDCD4/DNMT3B/CDKN2A/ESR1/CDKN1A/PTEN/MYC/LGALS3/EGFR/CCND1/ANXA1/KRAS/PTGS2/MET/EZR/MTOR/ABCB1/BAX/MAP2K1/RHOC/DNMT1/MUC1/TP53/BMI1/CDX2/MMP1/RUNX3/RB1/VEGFA/MUC4/MIR21/AKT1/BIRC5/FAS/FASLG/CD34/CD151/CDH1/CDKN2B/HDGF/IL6/LDLR/SMAD4/MMP2/MMP9/MSH2/PIK3CA/PPARG/RAF1/RPS6KB1/CXCL12/SLC2A1/SLC5A5/SNAI1/FSCN1/TGFB1/TNF/VIM/WNT1/SOCS3/POSTN/APOE/CAV1/CTNND1/CYP2C19/DAPK1/DPYD/DUSP1/ESR…	116
DOID:4074	pancreas adenocarcinoma	108/1925	161/8007	1.93264e-31	1.65434e-28	7.28978e-31	BCL2/KIT/ERBB2/CYP1B1/CDKN2A/SERPINB5/PTEN/CDKN1B/IKBKB/HMGA2/TLR4/EGFR/RHOA/GLI1/KRAS/PTGS2/MET/PIM1/AKT2/KLK10/THBS1/HRAS/MUC1/TP53/ST14/PLAU/FBXW7/STAT3/MUC4/EPHA5/AKT1/XIAP/FAS/BRCA1/CD151/CDH1/HDAC2/HGF/HIF1A/HMGA1/IGF1/IGF1R/IL1B/IL6/LGALS1/SMAD4/MDM2/MEN1/MMP9/MMP14/MTAP/MTHFR/PKM/PLAT/KLK6/RRM2/CXCL12/TGFB1/TNF/VHL/WNT1/TNFRSF10B/SKAP2/SOCS3/MTA1/CADM1/CAV1/CFTR/EPHA2/GSK3B/ITGA6/ITGA3/LA…	108
DOID:0060116	sensory system cancer	98/1925	139/8007	2.25661e-31	1.93165e-28	8.17129e-31	BCL2/KIT/ERBB2/E2F3/E2F1/KCNH2/CDKN2A/CDKN1A/CDK6/CDKN1B/IRS1/MYC/CDKN1C/HMGA2/MYCN/CASP3/PAK1/CCND1/CCNE1/ABCB1/TGFBR2/ICAM1/HRAS/TP53/BMPR2/RB1/VEGFA/AXL/AKT1/BIRC5/ATM/BMPR1B/CASP8/CCNA2/CDK1/CDK4/CLU/EWSR1/HIF1A/HSP90AA1/IFNG/IGF1/IGFBP3/IL1B/MDM2/MAP3K5/MMP2/MTHFR/NFKB1/NTRK2/PCNA/PIK3CA/PLK1/RAF1/RBL1/RBL2/VHL/WNT1/WT1/ANP32A/CCNA1/RUNX2/CDK2/DAPK1/H2AX/ID1/NF1/NOS2/MAPK1/S100B/TYMS/CCNE2/S…	98
DOID:2174	ocular cancer	98/1925	139/8007	2.25661e-31	1.93165e-28	8.17129e-31	BCL2/KIT/ERBB2/E2F3/E2F1/KCNH2/CDKN2A/CDKN1A/CDK6/CDKN1B/IRS1/MYC/CDKN1C/HMGA2/MYCN/CASP3/PAK1/CCND1/CCNE1/ABCB1/TGFBR2/ICAM1/HRAS/TP53/BMPR2/RB1/VEGFA/AXL/AKT1/BIRC5/ATM/BMPR1B/CASP8/CCNA2/CDK1/CDK4/CLU/EWSR1/HIF1A/HSP90AA1/IFNG/IGF1/IGFBP3/IL1B/MDM2/MAP3K5/MMP2/MTHFR/NFKB1/NTRK2/PCNA/PIK3CA/PLK1/RAF1/RBL1/RBL2/VHL/WNT1/WT1/ANP32A/CCNA1/RUNX2/CDK2/DAPK1/H2AX/ID1/NF1/NOS2/MAPK1/S100B/TYMS/CCNE2/S…	98
DOID:3963	thyroid carcinoma	124/1925	200/8007	6.59311e-31	5.64371e-28	2.34059e-30	BCL6/BCL2/KIT/ERBB2/CDKN2A/ESR1/CDKN1A/SERPINB5/PTEN/CDKN1B/CDKN1C/LGALS3/EGFR/CCND1/CCNE1/KRAS/ITCH/PTGS2/EZH2/MET/MTOR/THBS1/CEBPB/HRAS/MUC1/RHOB/TP53/PLAU/CCKBR/RB1/VEGFA/MIR21/AKT1/XIAP/BIRC5/FAS/ATM/BSG/CCR7/HIF1A/IGF1/KDR/SMAD7/MDM2/MMP2/MMP9/MTHFR/NFKB1/NRAS/PIK3CA/PLK1/PPARG/RBL1/RET/RPS6KB1/SLC5A5/SNAI1/FSCN1/TF/TFRC/TG/TGFB1/NKX2-1/VHL/POSTN/COPS5/UBE2C/TP53INP1/APC/RUNX2/SEPTIN7/CTNNB1…	124
DOID:5520	head and neck squamous cell carcinoma	112/1925	174/8007	4.09713e-30	3.50714e-27	1.42653e-29	BCL2/ERBB2/DNMT3B/CDKN2A/CDKN1A/CD44/CDKN1B/MYC/EGFR/CDC42/CASP3/GLI1/CCND1/CCNE1/DICER1/PTGS2/MET/MTOR/BAX/NOTCH1/DDIT4/KLF4/TP53/SMAD2/MMP1/SOD2/TP63/STAT1/RB1/VEGFA/STAT3/MIR21/AKT1/FAS/CASP8/CDH1/CCR7/HGF/HIF1A/IGF1R/IL6/IL10/MMP2/MMP9/MSH2/MTAP/NEDD9/NFKB1/PIK3CA/MAPK9/RAF1/CXCL12/SNAI1/TAP1/TGFB1/TLR3/WT1/SOCS3/EGLN1/ATP2A2/CAV1/CTNNB1/DAPK1/EPHA2/ERCC1/ITGB1/MLH1/MMP3/PIK3CG/MAPK8/PTPN13/R…	112
DOID:3910	lung adenocarcinoma	112/1925	178/8007	8.12103e-29	6.9516e-26	2.77421e-28	ERBB2/E2F1/CYP1B1/CDKN2A/ESR1/PTEN/MYC/LGALS3/EGFR/CCNE1/DICER1/KRAS/PTGS2/MET/MTOR/FOXO3/NOTCH1/MAP2K1/TGFBR2/MUC1/FADD/TP53/BMI1/CDX2/ITGA5/SOD2/TP63/RUNX3/MIF/BCL2L1/VEGFA/AXL/BRCA1/BRCA2/CASP9/CDH1/CCR7/KLF6/CCN2/HGF/HIF1A/HMGB1/HMOX1/IGF1R/IL4/IL6/CXCL8/IL13/MEN1/MMP9/NRAS/PIK3CA/RRM2/S100A8/CXCL12/TGFB1/NKX2-1/PPM1D/MSLN/SUZ12/CADM1/AHR/ANG/APOE/CAV1/CTNNB1/DUSP4/ERCC1/ESR2/ETS1/EYA2/ITGB1/…	112
DOID:2043	hepatitis B	118/1925	197/8007	1.72983e-27	1.48074e-24	5.79983e-27	BCL2/CDKN2A/ESR1/CDKN1A/PTEN/SP1/IRS1/MYC/TLR4/IRS2/KRAS/PTGS2/BMP7/DNMT3A/JAG1/TBK1/DNMT1/TP53/PLAU/FNDC3B/FOXP3/STAT1/MIF/ALOX5/BIRC5/FAS/FASLG/CCR1/MAPK14/EGR2/EGR3/HIF1A/HMGB1/HMOX1/HNF4A/HSP90AA1/IFNB1/IFNG/IGF2/IL1B/IL4/IL6/IL6R/IL10/IL12A/IL18/CXCL10/SMAD3/MMP2/MMP9/MMP14/MYD88/NFKB1/PPARG/RAF1/TGFB1/TLR2/TLR3/TNF/VDR/SOCS1/SOCS3/MTA1/PPARGC1A/TLR7/APOE/CTNNB1/ERN1/FGG/GSK3B/FOXA2/HSPA5/IF…	118
DOID:657	adenoma	172/1925	340/8007	2.10648e-27	1.80314e-24	6.93424e-27	BCL2/ERBB2/KCNE1/KCNH2/DNMT3B/CDKN2A/ESR1/CDKN1A/CD44/CDKN1B/MYC/HMGA2/TLR4/EGFR/CASP3/GLI1/CCND1/CCND3/KRAS/PTGS2/MET/CREB1/MTOR/ABCB1/BAX/NOTCH1/THBS1/MUC1/TP53/SMAD2/CDX2/MMP1/KRT7/TP63/MIF/CCKBR/RB1/VEGFA/STAT3/MIR21/AKT1/ALOX5/BIRC5/FAS/FASLG/BRCA1/CASP8/CCNA2/CDH1/CDK4/CDKN2B/CLU/CYP11B2/LPAR1/FGF2/GPX2/HDAC2/HGF/HIF1A/HMGA1/HMOX1/IGF2/IGFBP3/IL6/CXCL8/IL10/IL12B/KDR/SMAD3/MDM2/MEN1/MMP2/MM…	172
DOID:0060122	integumentary system cancer	74/1925	98/8007	4.50096e-27	3.85282e-24	1.42967e-26	MCL1/CDKN2A/CDKN1A/CD44/CDKN1B/MYC/LGALS3/EGFR/MYCN/CASP3/SMO/CCND1/PTGS2/MET/BAX/AKT2/THBS1/KLF4/MUC1/TP53/SMAD2/MMP1/SOD2/RUNX3/BCL2L1/AXL/STAT3/AKT1/BMP2/CDKN2B/CHUK/MAPK14/IGF1/IGF1R/IL6/CXCL8/MMP2/MMP9/MMP14/MSH2/PCNA/PIK3CA/CXCL12/SLC2A1/WNT1/CTNNB1/CD99/MLH1/MMP13/MSH3/MYT1/PAX3/S100A9/CCL5/SKP2/SMARCA2/AREG/BMP4/FGFR2/HLA-G/IRF4/TERT/TP53BP1/XPA/CSMD1/PTPRD/XRCC1/XRCC3/CASP14/CNR1/IKBKG/I…	74
DOID:4159	skin cancer	74/1925	98/8007	4.50096e-27	3.85282e-24	1.42967e-26	MCL1/CDKN2A/CDKN1A/CD44/CDKN1B/MYC/LGALS3/EGFR/MYCN/CASP3/SMO/CCND1/PTGS2/MET/BAX/AKT2/THBS1/KLF4/MUC1/TP53/SMAD2/MMP1/SOD2/RUNX3/BCL2L1/AXL/STAT3/AKT1/BMP2/CDKN2B/CHUK/MAPK14/IGF1/IGF1R/IL6/CXCL8/MMP2/MMP9/MMP14/MSH2/PCNA/PIK3CA/CXCL12/SLC2A1/WNT1/CTNNB1/CD99/MLH1/MMP13/MSH3/MYT1/PAX3/S100A9/CCL5/SKP2/SMARCA2/AREG/BMP4/FGFR2/HLA-G/IRF4/TERT/TP53BP1/XPA/CSMD1/PTPRD/XRCC1/XRCC3/CASP14/CNR1/IKBKG/I…	74
DOID:850	lung disease	226/1925	499/8007	5.07423e-27	4.34354e-24	1.58397e-26	BCL2/ERBB2/ERBB3/KCNQ1/CYP1B1/CDKN2A/CD44/PTEN/VCAM1/LGALS3/IKBKB/HMGA2/TLR4/RHOA/CCND1/ANXA1/TIMP3/PTGS2/MET/BAX/FOXO1/COL1A1/ICAM1/MUC1/TP53/SMAD2/GATA6/BMPR2/PLAU/MMP1/SOD2/FOXP3/TP63/STAT1/MIF/BCL2L1/VEGFA/MIR21/ACVR1/ADORA2A/PARP1/AKT1/FAS/FASLG/ATM/BDNF/BMPR1B/BSG/CASP8/CD34/COL3A1/MAPK14/CCN2/CYP11B2/FGF2/FGF7/NR3C1/HGF/HIF1A/HMGB1/HMOX1/HSPA1B/HSPA4/HSP90AA1/IFNG/IGF1/IGF2/IGFBP3/IL1B/IL4…	226
DOID:1520	colon carcinoma	105/1925	168/8007	1.01274e-26	8.66905e-24	3.05938e-26	PDCD4/DNMT3B/CDKN1A/CD44/PTEN/SP1/MYC/LGALS3/TLR4/EGFR/ZEB1/RHOA/BCL2L11/CCND1/TIMP3/KRAS/PTGS2/MET/ABCB1/BAX/TBP/TGFBR2/MUC1/TP53/CDX2/FOXP3/KRT7/STAT1/STAT5A/VEGFA/STAT3/AKT1/XIAP/BIRC5/FAS/FASLG/CASP8/CASP9/CDH1/MAPK14/HAS2/HIF1A/HMOX1/IFNG/IGFBP3/IL1B/CXCL8/SMAD4/MDM2/MMP14/MTAP/NFKB1/NRAS/SELE/SNAI1/TGFB1/TNF/VDR/TNFRSF10B/UBD/SIRT1/APC/BAG1/CAV1/CTNNB1/DPYD/ELAVL1/FLT1/FOS/GSK3B/ITGA6/CD82/…	105
DOID:4606	bile duct cancer	93/1925	140/8007	1.03076e-26	8.82334e-24	3.05938e-26	BCL2/ERBB2/MCL1/PDCD4/DNMT3B/CDKN2A/ESR1/CDKN1A/PTEN/LGALS3/EGFR/CCND1/ANXA1/KRAS/PTGS2/MET/EZR/MTOR/BAX/MAP2K1/RHOC/DNMT1/MUC1/TP53/BMI1/CDX2/MMP1/RUNX3/VEGFA/MUC4/MIR21/AKT1/BIRC5/FAS/FASLG/CD151/CDH1/CDKN2B/HDGF/IL6/LDLR/SMAD4/MMP9/MSH2/PIK3CA/PPARG/RPS6KB1/CXCL12/SLC5A5/SNAI1/FSCN1/TGFB1/VIM/SOCS3/POSTN/APOE/CAV1/CTNND1/DAPK1/DUSP1/ESR2/HOXB7/MMP3/PIK3CG/VEGFC/TNFSF10/ANXA2/ASPH/L1CAM/MMP7/PO…	93
DOID:4897	bile duct carcinoma	93/1925	140/8007	1.03076e-26	8.82334e-24	3.05938e-26	BCL2/ERBB2/MCL1/PDCD4/DNMT3B/CDKN2A/ESR1/CDKN1A/PTEN/LGALS3/EGFR/CCND1/ANXA1/KRAS/PTGS2/MET/EZR/MTOR/BAX/MAP2K1/RHOC/DNMT1/MUC1/TP53/BMI1/CDX2/MMP1/RUNX3/VEGFA/MUC4/MIR21/AKT1/BIRC5/FAS/FASLG/CD151/CDH1/CDKN2B/HDGF/IL6/LDLR/SMAD4/MMP9/MSH2/PIK3CA/PPARG/RPS6KB1/CXCL12/SLC5A5/SNAI1/FSCN1/TGFB1/VIM/SOCS3/POSTN/APOE/CAV1/CTNND1/DAPK1/DUSP1/ESR2/HOXB7/MMP3/PIK3CG/VEGFC/TNFSF10/ANXA2/ASPH/L1CAM/MMP7/PO…	93
DOID:4645	retinal cancer	83/1925	118/8007	1.2989e-26	1.11185e-23	3.79304e-26	ERBB2/E2F3/E2F1/KCNH2/CDKN2A/CDKN1A/CDK6/CDKN1B/IRS1/MYC/CDKN1C/HMGA2/MYCN/CASP3/CCND1/CCNE1/ABCB1/TGFBR2/HRAS/TP53/BMPR2/RB1/VEGFA/AKT1/BIRC5/ATM/BMPR1B/CASP8/CCNA2/CDK1/CDK4/CLU/EWSR1/HIF1A/IGF1/IGFBP3/IL1B/MDM2/MAP3K5/MTHFR/NFKB1/NTRK2/PIK3CA/PLK1/RAF1/RBL1/RBL2/VHL/WNT1/WT1/ANP32A/CCNA1/RUNX2/CDK2/DAPK1/H2AX/ID1/NOS2/MAPK1/TYMS/CCNE2/SRGAP2/CDCA4/AR/BMP4/CDH11/HDAC1/IGFBP5/LMNA/MDM4/MGMT/ABCC…	83
DOID:680	tauopathy	203/1925	434/8007	1.71469e-26	1.46777e-23	4.92776e-26	CDKN2A/ESR1/MEOX2/SP1/CDKN1B/BACE1/TLR4/CASP3/PAK1/APP/PTGS2/MTOR/ABCB1/BAX/TBP/NOTCH1/MAP2K1/DDIT4/TGFBR2/ICAM1/TP53/SNCA/PLAU/SOD2/MIF/VEGFA/ABCA1/PARP1/ADRB1/AKT1/ALOX5/FAS/FASLG/BDNF/BMP6/BSG/CDK1/CDKN2B/CLU/MAPK14/CCN2/CYP19A1/HMGB1/HMOX1/HSPB2/HSP90AA1/HTR2C/IFNG/IGF1/IL1B/IL6/CXCL8/CXCR2/IL10/IL18/LDLR/LRP6/MAOA/MTHFR/NEDD9/NEFM/NOS3/SLC11A2/PPARG/KLK6/PURA/RAF1/RPS6KB1/SLC6A4/TF/TGFB1/TIM…	203
DOID:1107	esophageal carcinoma	85/1925	123/8007	2.30846e-26	1.97604e-23	6.53051e-26	BCL2/DNMT3B/CDKN2A/CDKN1A/CD44/CDKN1B/MYC/EGFR/RHOA/CCND1/KRAS/PTGS2/MET/BAX/CCN1/NOTCH1/RHOC/MUC1/TP53/MMP1/SOD2/RUNX3/VEGFA/MUC4/MIR21/XIAP/BIRC5/FAS/ATM/CCNA2/IGFBP3/CXCL8/IL10/IL18/MDM2/MMP2/MSH2/MTHFR/PPARG/S100A8/SELE/TGFB1/WT1/TNFRSF10B/CAV1/CAV2/CDH2/DAPK1/ERCC1/FOS/HSPA5/ID1/ID2/MLH1/MMP3/RARA/RARB/RXRA/S100A9/CCL2/SFRP1/SNCG/CCNB1/EGR1/EPOR/ITGA4/KCNH1/MGMT/SERPINE1/PXN/TAC1/TP53BP1/HSP…	85
DOID:10652	Alzheimer's disease	201/1925	430/8007	3.4593e-26	2.96116e-23	9.63562e-26	CDKN2A/ESR1/MEOX2/SP1/CDKN1B/BACE1/TLR4/CASP3/PAK1/APP/PTGS2/MTOR/ABCB1/BAX/TBP/NOTCH1/MAP2K1/DDIT4/TGFBR2/ICAM1/TP53/SNCA/PLAU/SOD2/MIF/VEGFA/ABCA1/PARP1/ADRB1/AKT1/ALOX5/FAS/FASLG/BDNF/BMP6/BSG/CDK1/CDKN2B/CLU/MAPK14/CCN2/CYP19A1/HMGB1/HMOX1/HSP90AA1/HTR2C/IFNG/IGF1/IL1B/IL6/CXCL8/CXCR2/IL10/IL18/LDLR/LRP6/MAOA/MTHFR/NEDD9/NEFM/NOS3/SLC11A2/PPARG/KLK6/PURA/RAF1/RPS6KB1/SLC6A4/TF/TGFB1/TIMP2/TNF…	201
DOID:3620	central nervous system cancer	85/1925	124/8007	5.64978e-26	4.83621e-23	1.54986e-25	BCL2/ERBB2/NF2/CDKN2A/CDKN1A/MYC/IGF2BP1/EGFR/MYCN/CCND1/APP/TIMP3/PTGS2/MET/JAK1/TP53/PLAU/RB1/VEGFA/EPB41L3/BIRC5/ATM/CASP8/CDH1/CDKN2B/IGF2/KDR/MMP2/MMP9/MMP14/MSH2/MT2A/MTHFR/NTRK2/PCNA/REST/CXCL12/VHL/MSLN/PIAS3/YAP1/CADM1/APC/CAV1/COL1A2/ETV6/HSPA5/ITGA3/NCAM1/RAC1/S100B/SPARC/YWHAZ/ACKR3/ACHE/ALPL/ASCL1/BMP4/CAT/FASN/HOXA9/L1CAM/MCM3/MGMT/MMP7/MMP11/TERT/TP73/APLN/RASSF1/MEG3/BRAF/LRP2/SEP…	85
DOID:768	retinoblastoma	81/1925	116/8007	1.17736e-25	1.00782e-22	3.13477e-25	ERBB2/E2F3/E2F1/KCNH2/CDKN2A/CDKN1A/CDK6/CDKN1B/IRS1/MYC/CDKN1C/HMGA2/MYCN/CASP3/CCND1/CCNE1/ABCB1/TGFBR2/HRAS/TP53/BMPR2/RB1/VEGFA/AKT1/BIRC5/ATM/BMPR1B/CASP8/CCNA2/CDK1/CDK4/EWSR1/HIF1A/IGF1/IGFBP3/IL1B/MDM2/MAP3K5/MTHFR/NFKB1/NTRK2/PIK3CA/PLK1/RAF1/RBL1/RBL2/WNT1/WT1/ANP32A/CCNA1/RUNX2/CDK2/DAPK1/H2AX/ID1/NOS2/MAPK1/TYMS/CCNE2/SRGAP2/CDCA4/AR/BMP4/CDH11/HDAC1/IGFBP5/LMNA/MDM4/MGMT/ABCC1/POU3F2…	81
DOID:771	retinal cell cancer	81/1925	116/8007	1.17736e-25	1.00782e-22	3.13477e-25	ERBB2/E2F3/E2F1/KCNH2/CDKN2A/CDKN1A/CDK6/CDKN1B/IRS1/MYC/CDKN1C/HMGA2/MYCN/CASP3/CCND1/CCNE1/ABCB1/TGFBR2/HRAS/TP53/BMPR2/RB1/VEGFA/AKT1/BIRC5/ATM/BMPR1B/CASP8/CCNA2/CDK1/CDK4/EWSR1/HIF1A/IGF1/IGFBP3/IL1B/MDM2/MAP3K5/MTHFR/NFKB1/NTRK2/PIK3CA/PLK1/RAF1/RBL1/RBL2/WNT1/WT1/ANP32A/CCNA1/RUNX2/CDK2/DAPK1/H2AX/ID1/NOS2/MAPK1/TYMS/CCNE2/SRGAP2/CDCA4/AR/BMP4/CDH11/HDAC1/IGFBP5/LMNA/MDM4/MGMT/ABCC1/POU3F2…	81
DOID:1883	hepatitis C	128/1925	233/8007	8.38165e-25	7.17469e-22	2.1993e-24	PTBP2/MCL1/E2F1/CDKN2A/PPARA/CDKN1A/TJP1/CDKN1B/IRS1/TLR4/EGFR/DICER1/PTGS2/MTOR/JAK1/THBS1/AGO2/ICAM1/HRAS/TP53/SOD2/FOXP3/STAT1/RB1/VEGFA/DDX6/STAT3/FAS/FASLG/CASP8/CCR1/FGF2/HMOX1/IFNB1/IFNG/IGF1/IGF2/IL1B/IL4/IL6/CXCL8/IL10/IL10RA/IL12A/IL12B/IL18/CXCL10/IRF1/ITGA2/LDLR/LGALS9/MDM2/MMP9/MTHFR/NFKB1/NFKBIB/FURIN/PIK3CA/PITX1/PLK1/PPARG/TAP1/TGFB1/TLR2/TLR3/TNF/VIM/SOCS1/SOCS3/PIAS3/TLR7/APOE/B…	128
DOID:1575	rheumatic disease	110/1925	188/8007	1.72226e-24	1.47426e-21	4.33084e-24	ESR1/PTEN/ACVR1B/TLR4/CASP3/BCL2L11/MET/FOXO3/THBS1/ROCK2/COL1A1/TGFBR2/ICAM1/HRAS/MUC1/TGFBR1/SMAD2/SNCA/PLAU/MMP1/MIF/VEGFA/PARP1/AKT1/BIRC5/FAS/CASP8/CD22/CCR7/MAPK14/CCN2/FGF2/HGF/HMGB1/HSPA4/IFNG/IGF1/IGFBP3/IL1B/IL4/IL6/IL10/IL13/CXCL10/IRF5/SMAD3/SMAD7/MMP2/MMP9/MMP14/NOS3/PDGFRA/PDGFRB/PTPRF/PTX3/CCL7/TAP1/TGFB1/TNF/TNFAIP3/TOP1/WNT1/TNFSF12/SMURF1/ABL1/ADAM10/CAV1/COL1A2/COL15A1/EDN1/FBN…	110
DOID:418	systemic scleroderma	110/1925	188/8007	1.72226e-24	1.47426e-21	4.33084e-24	ESR1/PTEN/ACVR1B/TLR4/CASP3/BCL2L11/MET/FOXO3/THBS1/ROCK2/COL1A1/TGFBR2/ICAM1/HRAS/MUC1/TGFBR1/SMAD2/SNCA/PLAU/MMP1/MIF/VEGFA/PARP1/AKT1/BIRC5/FAS/CASP8/CD22/CCR7/MAPK14/CCN2/FGF2/HGF/HMGB1/HSPA4/IFNG/IGF1/IGFBP3/IL1B/IL4/IL6/IL10/IL13/CXCL10/IRF5/SMAD3/SMAD7/MMP2/MMP9/MMP14/NOS3/PDGFRA/PDGFRB/PTPRF/PTX3/CCL7/TAP1/TGFB1/TNF/TNFAIP3/TOP1/WNT1/TNFSF12/SMURF1/ABL1/ADAM10/CAV1/COL1A2/COL15A1/EDN1/FBN…	110
DOID:419	scleroderma	110/1925	188/8007	1.72226e-24	1.47426e-21	4.33084e-24	ESR1/PTEN/ACVR1B/TLR4/CASP3/BCL2L11/MET/FOXO3/THBS1/ROCK2/COL1A1/TGFBR2/ICAM1/HRAS/MUC1/TGFBR1/SMAD2/SNCA/PLAU/MMP1/MIF/VEGFA/PARP1/AKT1/BIRC5/FAS/CASP8/CD22/CCR7/MAPK14/CCN2/FGF2/HGF/HMGB1/HSPA4/IFNG/IGF1/IGFBP3/IL1B/IL4/IL6/IL10/IL13/CXCL10/IRF5/SMAD3/SMAD7/MMP2/MMP9/MMP14/NOS3/PDGFRA/PDGFRB/PTPRF/PTX3/CCL7/TAP1/TGFB1/TNF/TNFAIP3/TOP1/WNT1/TNFSF12/SMURF1/ABL1/ADAM10/CAV1/COL1A2/COL15A1/EDN1/FBN…	110
DOID:854	collagen disease	115/1925	201/8007	2.12386e-24	1.81802e-21	5.26754e-24	ESR1/PTEN/ACVR1B/TLR4/CASP3/BCL2L11/MET/FOXO3/THBS1/ROCK2/COL1A1/TGFBR2/ICAM1/HRAS/MUC1/TGFBR1/SMAD2/SNCA/PLAU/MMP1/MIF/VEGFA/PARP1/AKT1/BIRC5/FAS/CASP8/CD22/CCR7/COL3A1/MAPK14/CCN2/FGF2/HGF/HMGB1/HSPA4/IFNG/IGF1/IGFBP3/IL1B/IL4/IL6/IL10/IL13/CXCL10/IRF5/SMAD3/SMAD7/MMP2/MMP9/MMP14/NOS3/PDGFRA/PDGFRB/PTPRF/PTX3/CCL7/TAP1/TGFB1/TNF/TNFAIP3/TOP1/WNT1/TNFSF12/SMURF1/ABL1/ADAM10/CAV1/COL1A2/COL5A1/CO…	115
DOID:11054	urinary bladder cancer	75/1925	107/8007	5.28483e-24	4.52382e-21	1.29302e-23	ERBB2/DNMT3B/CDKN2A/PPARA/CDKN1A/SERPINB5/CDKN1B/MYC/LGALS3/CCND1/ANXA1/PTGS2/EZH2/BAX/DNMT1/MUC1/FGFR3/TP53/PLAU/MMP1/SOD2/RTKN/TP63/RB1/VEGFA/BIRC5/FASLG/MSH6/IGF2/CXCL8/IL13/IRF1/MDM2/MMP2/MMP9/MTHFR/SLC2A1/TGFB1/VIM/POSTN/UCA1/CAV1/EPHA2/ID1/ITGA3/ITGB1/CD82/CD99/MSH3/RARB/SNCG/AURKA/VEGFC/ANGPTL4/ARHGDIB/EFNA1/FGFR2/IGF2R/IGFBP2/TNFRSF11B/PAX6/RALA/SNAI2/CXCR4/CSMD1/FABP4/GSTP1/IL1A/LEPR/MYB…	75
DOID:1040	chronic lymphocytic leukemia	122/1925	221/8007	6.22011e-24	5.32442e-21	1.50156e-23	BCL2/TCL1A/MCL1/DNMT3B/CDKN2A/PTEN/CDKN1B/MYC/IKBKB/BCL2L11/CCND1/PTGS2/FOXP1/BAX/FOXO3/TP53/NOTCH2/JAK2/TP63/STAT1/BCL2L1/VEGFA/MIR21/AKT1/FAS/FASLG/ATM/BCL3/ZFP36L1/CDK4/FGF2/FMOD/HSP90AA1/IFNG/IL1B/IL4/IL6/CXCL8/KDR/SMAD7/MDM2/MMP9/MTHFR/PLAT/PTPRO/CXCL12/TFRC/TGFB1/TNF/TNFAIP3/TNFSF11/PER2/PHLPP1/ANG/DAPK1/DMD/EPHA2/FLT1/ITGB1/JUNB/LPL/MLH1/NCAM1/NFE2L2/NOS2/NT5E/PDE4A/PDE4D/PDGFB/PIK3CG/PLAG…	122
DOID:299	adenocarcinoma	97/1925	158/8007	6.54093e-24	5.59904e-21	1.55823e-23	BCL2/KIT/ERBB2/CDKN2A/CDKN1A/PTEN/CDKN1B/LGALS3/HMGA2/EGFR/RHOA/CASP3/CCND1/KRAS/PTGS2/MTOR/BAX/TGFBR2/MUC1/TP53/CDX2/PLAU/MMP1/SOD2/KRT7/RB1/VEGFA/MUC4/XIAP/BRCA1/BRCA2/CDH1/CDKN2B/HIF1A/IFNG/IGF1/IL1B/IL10/ITGA2/ITGB3/SMAD4/MEN1/MMP2/MMP9/MTHFR/PCNA/PDGFA/PIK3CA/S100A8/SELE/SLC2A1/SOX2/TNF/WT1/TNFRSF10B/SKAP2/CLDN2/MSLN/NET1/ATF1/CAV1/GSK3B/HOXA10/ITGA6/ITGA3/ITGB1/KRT5/LAMC2/CD99/MITF/MLH1/MAP…	97
DOID:18	urinary system disease	212/1925	478/8007	6.90044e-24	5.90677e-21	1.62252e-23	KIT/ERBB2/CDKN2A/ESR1/PPARA/CDKN1A/PTEN/VCAM1/SP1/CDKN1B/MYC/LGALS3/TLR4/EGFR/RHOA/CASP3/CCND1/PTGS2/MET/MTOR/ABCB1/THBS1/ICAM1/MUC1/TP53/SMAD2/PLAU/MMP1/SOD2/STAT1/MIF/VEGFA/AXL/STAT3/ABCA1/ADORA2A/PARP1/AKT1/XIAP/FAS/FASLG/BMP2/CLU/COL3A1/COL4A1/CCN2/GATA3/NR3C1/HGF/HIF1A/HMGB1/HMOX1/NDST1/IFNG/IGF1/IGFBP3/IL1B/IL4/IL6/IL6R/CXCL8/CXCR2/IL10/IL12B/IL18/CXCL10/IRF5/SMAD3/MMP2/MMP9/MMP14/MT2A/MTHF…	212
DOID:3069	astrocytoma	77/1925	112/8007	9.20847e-24	7.88245e-21	2.13746e-23	BCL2/KIT/ERBB3/CDKN2A/CDKN1A/CDKN1B/MYC/CDKN1C/LGALS3/PIK3R1/RHOA/CASP3/BCL2L11/CCND1/APP/KRAS/PTGS2/BAX/ICAM1/RHOB/TP53/SNCA/PLAU/MMP1/MIF/BCL2L1/RB1/ADAR/AKT1/BIRC5/FAS/ATM/CASP9/CDKN2B/ERBB4/IFNB1/IGF1R/IGF2/IL6/CXCL8/LGALS1/MDM2/MMP9/MTHFR/MXI1/PIK3CA/PTPN11/RAF1/RPS6KB1/CXCL12/TSC1/WT1/AQP4/ITGB1/LAMC1/MMP3/NF1/CCL2/SNCG/NAMPT/ASCL1/CDKN2C/IGFBP2/MGMT/MMP7/PLD1/PTK2/MIB1/LRRC4/CD24/BRAF/PLAU…	77
DOID:4896	bile duct adenocarcinoma	84/1925	128/8007	1.09331e-23	9.35871e-21	2.47433e-23	BCL2/ERBB2/MCL1/PDCD4/DNMT3B/CDKN2A/PTEN/LGALS3/EGFR/CCND1/ANXA1/KRAS/PTGS2/MET/EZR/MTOR/BAX/MAP2K1/RHOC/DNMT1/MUC1/TP53/BMI1/CDX2/MMP1/RUNX3/VEGFA/MUC4/MIR21/AKT1/BIRC5/FAS/FASLG/CD151/CDH1/CDKN2B/HDGF/IL6/MMP9/MSH2/PIK3CA/PPARG/RPS6KB1/CXCL12/SLC5A5/SNAI1/FSCN1/TGFB1/VIM/SOCS3/POSTN/CTNND1/DAPK1/DUSP1/MMP3/PIK3CG/VEGFC/TNFSF10/ANXA2/ASPH/L1CAM/MMP7/PODXL/PTK2/S100P/SNAI2/SPP1/TERT/TFF1/TP53BP1/…	84
DOID:4947	cholangiocarcinoma	84/1925	128/8007	1.09331e-23	9.35871e-21	2.47433e-23	BCL2/ERBB2/MCL1/PDCD4/DNMT3B/CDKN2A/PTEN/LGALS3/EGFR/CCND1/ANXA1/KRAS/PTGS2/MET/EZR/MTOR/BAX/MAP2K1/RHOC/DNMT1/MUC1/TP53/BMI1/CDX2/MMP1/RUNX3/VEGFA/MUC4/MIR21/AKT1/BIRC5/FAS/FASLG/CD151/CDH1/CDKN2B/HDGF/IL6/MMP9/MSH2/PIK3CA/PPARG/RPS6KB1/CXCL12/SLC5A5/SNAI1/FSCN1/TGFB1/VIM/SOCS3/POSTN/CTNND1/DAPK1/DUSP1/MMP3/PIK3CG/VEGFC/TNFSF10/ANXA2/ASPH/L1CAM/MMP7/PODXL/PTK2/S100P/SNAI2/SPP1/TERT/TFF1/TP53BP1/…	84
DOID:2893	cervix carcinoma	73/1925	104/8007	1.87351e-23	1.60373e-20	4.18771e-23	BCL2/CDKN2A/CDKN1A/PTEN/CDKN1B/MYC/EGFR/CCND1/CCNE1/KRAS/PTGS2/MET/BAX/CEBPB/TP53/SMAD2/CDX2/MMP1/SOD2/TP63/RB1/AKT1/BIRC5/FAS/CDH1/CDKN2B/IL6/KDR/SMAD4/MMP2/MMP9/MMP14/MSH2/MTAP/MTHFR/NFKB1/PDGFRA/RAF1/CXCL12/SLC2A1/SNAI1/WT1/SOCS3/AKT3/ATP2A2/SERPINH1/MLH1/MMP3/PIK3CG/MAPK1/PTGER4/RAC1/SLC2A3/STK11/BIRC2/CD4/CD40/DNM2/GRB10/JUN/MGMT/S100P/CXCR4/IFITM1/SEMA4D/RASSF1/CCNL1/CD28/SLPI/XRCC1/TNFRSF1…	73
DOID:10286	prostate carcinoma	81/1925	122/8007	2.19834e-23	1.88178e-20	4.85384e-23	BCL2/ERBB2/ESR1/PTEN/CDKN1B/MYC/IGF2BP1/EGFR/PAK1/KRAS/PTGS2/BMP7/EZH2/MET/BAX/CCN1/COL1A1/TP53/MMP16/PLAU/SOD2/MIF/VEGFA/ATM/BRCA2/CASP8/CYP19A1/ETV1/HGF/IGF1/IGF1R/MMP2/MMP14/MSH2/MTHFR/MXI1/NFKB1/PPARG/MAPK9/RAD21/S100A8/VIM/CARM1/SERPINA3/CAV1/EPHA2/ERCC1/ETV6/ITGB1/MMP15/MAPK1/MAPK8/RXRA/S100A9/SRC/XBP1/TNFSF10/MMP24/AMACR/AR/EGR1/PAK2/PTK2/RALA/RELA/SPP1/TFF1/TPD52/TXNIP/WIF1/CSMD1/FHIT/GST…	81
DOID:3717	gastric adenocarcinoma	68/1925	94/8007	3.83957e-23	3.28667e-20	8.37547e-23	BCL2/ERBB2/CDKN2A/SERPINB5/CD44/PTEN/MYC/EGFR/CASP3/CCND1/ANXA1/PTGS2/MTOR/BAX/KLF4/TP53/MIF/BBC3/STAT3/CASP9/HIF1A/HMOX1/HPGD/IGF1R/IGFBP3/IL1B/IL6R/CXCL8/KDR/LGALS1/SMAD4/MMP2/NFKB1/PBX2/PCNA/PPARG/RAF1/S100A8/TGFB1/TNFRSF10B/NET1/CDK8/COL1A2/CTNNB1/EPHA2/ESR2/HK2/MMP3/NOS2/PHB/MAPK1/EFNA1/IL11/JUN/MGMT/PEBP1/PTK2/PTMA/SPP1/TERT/IL1RN/PROM1/SOD1/ID4/MKI67/BID/MAPK3/PLCE1	68
DOID:4362	cervical cancer	73/1925	105/8007	4.72917e-23	4.04817e-20	1.01932e-22	BCL2/CDKN2A/CDKN1A/PTEN/CDKN1B/MYC/EGFR/CCND1/CCNE1/KRAS/PTGS2/MET/BAX/CEBPB/TP53/SMAD2/CDX2/MMP1/SOD2/TP63/RB1/AKT1/BIRC5/FAS/CDH1/CDKN2B/IL6/KDR/SMAD4/MMP2/MMP9/MMP14/MSH2/MTAP/MTHFR/NFKB1/PDGFRA/RAF1/CXCL12/SLC2A1/SNAI1/WT1/SOCS3/AKT3/ATP2A2/SERPINH1/MLH1/MMP3/PIK3CG/MAPK1/PTGER4/RAC1/SLC2A3/STK11/BIRC2/CD4/CD40/DNM2/GRB10/JUN/MGMT/S100P/CXCR4/IFITM1/SEMA4D/RASSF1/CCNL1/CD28/SLPI/XRCC1/TNFRSF1…	73
DOID:557	kidney disease	204/1925	461/8007	7.61512e-23	6.51855e-20	1.62205e-22	KIT/ERBB2/CDKN2A/ESR1/PPARA/CDKN1A/PTEN/VCAM1/SP1/CDKN1B/MYC/LGALS3/TLR4/EGFR/RHOA/CASP3/CCND1/PTGS2/MET/MTOR/ABCB1/THBS1/ICAM1/SMAD2/PLAU/MMP1/SOD2/STAT1/MIF/VEGFA/AXL/STAT3/ABCA1/ADORA2A/PARP1/AKT1/XIAP/FAS/FASLG/BMP2/CLU/COL3A1/COL4A1/CCN2/GATA3/NR3C1/HGF/HIF1A/HMGB1/HMOX1/NDST1/IFNG/IGF1/IGFBP3/IL1B/IL4/IL6/IL6R/CXCL8/CXCR2/IL10/IL12B/IL18/CXCL10/IRF5/SMAD3/MMP2/MMP9/MMP14/MT2A/MTHFR/MYH9/NOS…	204
DOID:1036	chronic leukemia	120/1925	223/8007	2.83155e-22	2.42381e-19	5.96117e-22	BCL6/BCL2/KIT/TCL1A/MCL1/HOXA11/CDKN2A/PTEN/CDKN1B/MYC/RUNX1/MYCN/CDC42/BCL2L11/CCND1/MYB/ITCH/LMO2/BAX/AKT2/FOXO3/SET/FGFR3/TP53/BMI1/JAK2/STAT1/BCL2L1/STAT5A/VEGFA/STAT3/MIR21/AKT1/BIRC5/ATM/BCL3/CD34/CDH1/CCR7/LPAR1/FGF2/FOXM1/HNRNPK/HES1/IL6/IRF5/KDR/SMAD7/MYH9/NFKB1/PIK3CA/PLK1/PRKAA1/CXCL12/TERF2/TFRC/TNF/TNFAIP3/VHL/WT1/SOCS3/AKT3/PHLPP2/PHLPP1/WNT4/ABL1/CBL/CTNNB1/DAPK1/FLT1/GATA2/JUNB/LP…	120
DOID:3082	interstitial lung disease	99/1925	170/8007	6.2355e-22	5.33759e-19	1.29765e-21	ERBB2/ERBB3/CDKN2A/RHOA/CCND1/ANXA1/TIMP3/PTGS2/MUC1/GATA6/PLAU/MMP1/SOD2/TP63/MIF/VEGFA/MIR21/AKT1/FAS/FASLG/BDNF/CASP8/FGF7/HMGB1/HMOX1/HSPA4/IFNG/IGF1/IGF2/IGFBP3/IL1B/IL4/IL6/CXCL8/IL10/IL12A/IL12B/IL13/IL18/CXCL10/IRF5/MECP2/MMP2/MMP9/NFKB1/NTF3/PPARG/CXCL12/SOD3/TAP1/TGFB1/TNF/SOCS1/TNFSF12/DDR1/CAV1/CFTR/CTNNB1/EDN1/FLT1/FOS/MMP3/NFE2L2/NFKBIA/NOS2/PRKCD/S100A9/CCL2/CCL5/SPARC/TWIST1/YY1/D…	99
DOID:3498	pancreatic ductal adenocarcinoma	68/1925	98/8007	1.77123e-21	1.51617e-18	3.64415e-21	ERBB2/CYP1B1/SERPINB5/HMGA2/EGFR/RHOA/GLI1/KRAS/MET/PIM1/AKT2/KLK10/HRAS/TP53/ST14/PLAU/STAT3/EPHA5/AKT1/XIAP/CD151/CDH1/HDAC2/HGF/HIF1A/HMGA1/IL6/LGALS1/SMAD4/MEN1/MMP9/MMP14/PKM/PLAT/KLK6/TGFB1/TNF/VHL/TNFRSF10B/SKAP2/SOCS3/CAV1/EPHA2/ITGA6/ITGA3/LAMC2/TNFSF10/NRP2/IGF2BP3/AGTR1/CD40/EPHA4/FASN/HDAC1/L1CAM/LIMS1/MMP7/PEBP1/PRKD1/S100P/AKAP12/NDRG1/CD40LG/EP300/PRKCZ/TNFRSF10A/CX3CR1/SYK	68
DOID:3770	pulmonary fibrosis	79/1925	123/8007	1.8425e-21	1.57718e-18	3.74821e-21	ERBB2/ERBB3/CDKN2A/RHOA/CCND1/ANXA1/TIMP3/PTGS2/MUC1/GATA6/PLAU/MMP1/TP63/MIF/VEGFA/MIR21/AKT1/FAS/FASLG/BDNF/FGF7/HMGB1/HMOX1/HSPA4/IFNG/IGF1/IGF2/IGFBP3/IL4/IL6/IL12B/IL13/IL18/CXCL10/MECP2/MMP2/MMP9/NFKB1/NTF3/PPARG/CXCL12/SOD3/TGFB1/TNF/SOCS1/TNFSF12/CAV1/CTNNB1/EDN1/FOS/NFE2L2/PRKCD/S100A9/CCL2/CCL5/SPARC/TWIST1/YY1/DKK1/AREG/CSF1/IGFBP5/IL11/LMNA/MMP7/SDC1/TERT/CXCR4/FZD1/SLIT2/NOX4/ING4/SI…	79
DOID:8692	myeloid leukemia	86/1925	142/8007	9.17099e-21	7.85037e-18	1.84493e-20	BCL2/KIT/MCL1/KCNH2/CDKN2A/CDKN1A/CDKN1B/MYC/RUNX1/BCL2L11/CCND1/MYB/KRAS/LMO2/MEIS1/BAX/SET/MUC1/BMI1/JAK2/CDX2/RUNX3/BCL2L1/RB1/XIAP/BIRC5/FAS/FASLG/CASP8/CDKN2B/IGF1/IGF1R/IGF2/IL1B/IL6/CXCL8/IL18/KDR/MDM2/MMP2/MMP9/MN1/MTHFR/PTPN11/RAF1/RPS6KB1/CXCL12/SELE/WT1/PER2/SOCS3/MSLN/CAV1/CBL/MLH1/NCAM1/NF1/PIK3CG/RAD51/RARA/RARB/CCL2/CCL3/SKP2/NRP2/NRP1/SALL4/CBFB/CCNB1/CEBPA/IGFBP2/JUN/MGMT/ABCC1/C…	86
DOID:363	uterine cancer	67/1925	98/8007	1.27507e-20	1.09146e-17	2.53687e-20	BCL2/CDKN2A/NR1I2/CDKN1B/MYC/CCND1/CCND3/KRAS/PTGS2/MET/CCN1/MUC1/BMI1/CDX2/RUNX3/RB1/BIRC5/FAS/ATM/EPAS1/IL6/CXCL10/SMAD7/MDM2/MMP2/MMP9/MMP14/MSH2/MTHFR/PCNA/PDGFRA/PDGFRB/S100A8/SLC2A1/WT1/SUZ12/MALAT1/DDR1/CTNNB1/ITGB1/CD82/LAMC2/LLGL1/MLH1/RARB/SKP2/IGF2BP3/CTNNBIP1/JAZF1/BIRC2/AR/HSD17B1/MGMT/MMP7/COX1/SDC1/SDHD/NDRG1/IL1A/LEPR/MMP12/P2RX7/PLAUR/AKR1B10/KCNN4/MKI67/LHCGR	67
DOID:1936	atherosclerosis	159/1925	344/8007	3.37429e-20	2.88839e-17	6.64049e-20	MAPK7/CDKN2A/ESR1/PPARA/VCAM1/CDKN1C/TLR4/RHOA/CASP3/PTGS2/FOXO3/ICAM1/TP53/JAK2/PLAU/MMP1/SOD2/FOXP3/MIF/VEGFA/ABCA1/AKT1/ALOX5/FASLG/ARG2/BSG/CDH1/CDKN2B/CYP11B2/CYP19A1/HAS2/HGF/HMOX1/IGF1/IGF1R/IGFBP3/IL1B/IL6/CXCR2/IL10/IL18/ITGA2/ITGB3/KDR/LDLR/LGALS1/LRP6/MMP2/MMP9/MMP14/MTHFR/NFKB1/NOS3/PLAT/PPARG/PTX3/S100A8/CXCL12/SELE/SLC6A4/TGFB1/TLR2/TNF/UCP2/RGS5/TNFSF11/SOCS1/TNFSF12/SOCS3/PPARGC1A…	159
DOID:1380	endometrial cancer	66/1925	97/8007	3.71838e-20	3.18293e-17	7.23895e-20	BCL2/CDKN2A/NR1I2/CDKN1B/MYC/CCND1/CCND3/KRAS/PTGS2/MET/CCN1/MUC1/BMI1/CDX2/RUNX3/RB1/BIRC5/FAS/ATM/EPAS1/IL6/CXCL10/SMAD7/MDM2/MMP2/MMP9/MMP14/MSH2/MTHFR/PCNA/PDGFRA/PDGFRB/S100A8/SLC2A1/WT1/SUZ12/MALAT1/DDR1/CTNNB1/ITGB1/CD82/LAMC2/LLGL1/MLH1/RARB/SKP2/IGF2BP3/CTNNBIP1/JAZF1/BIRC2/AR/HSD17B1/MGMT/MMP7/COX1/SDC1/SDHD/NDRG1/IL1A/LEPR/MMP12/P2RX7/PLAUR/AKR1B10/KCNN4/LHCGR	66
DOID:2348	arteriosclerotic cardiovascular disease	159/1925	345/8007	4.83041e-20	4.13483e-17	9.30382e-20	MAPK7/CDKN2A/ESR1/PPARA/VCAM1/CDKN1C/TLR4/RHOA/CASP3/PTGS2/FOXO3/ICAM1/TP53/JAK2/PLAU/MMP1/SOD2/FOXP3/MIF/VEGFA/ABCA1/AKT1/ALOX5/FASLG/ARG2/BSG/CDH1/CDKN2B/CYP11B2/CYP19A1/HAS2/HGF/HMOX1/IGF1/IGF1R/IGFBP3/IL1B/IL6/CXCR2/IL10/IL18/ITGA2/ITGB3/KDR/LDLR/LGALS1/LRP6/MMP2/MMP9/MMP14/MTHFR/NFKB1/NOS3/PLAT/PPARG/PTX3/S100A8/CXCL12/SELE/SLC6A4/TGFB1/TLR2/TNF/UCP2/RGS5/TNFSF11/SOCS1/TNFSF12/SOCS3/PPARGC1A…	159
DOID:326	ischemia	109/1925	204/8007	5.2227e-20	4.47063e-17	9.9535e-20	BCL2/KIT/E2F3/KCNH2/PPARA/CD44/SP1/RUNX1/TLR4/CASP3/PTGS2/CREB1/THBS1/COL1A1/ICAM1/SNCA/JAK2/SOD2/BCL2L1/VEGFA/AXL/STAT3/ADORA2A/PARP1/ADRB1/XIAP/FAS/FASLG/CD34/CLU/MAPK14/HGF/HIF1A/HMGB1/HSPA4/IGF1R/CXCL8/IL10/KCNMA1/KDR/LDHA/MMP9/MMP14/MTHFR/NFKB1/NOS3/PLAT/PPARG/MAPK9/CXCL12/SELE/TF/TGFB1/TNF/VHL/TNFRSF10B/EGLN1/SERPINA3/APOE/ATP2A2/EDN1/ELAVL1/HSPA5/LIF/NCAM1/NOS2/PRKCD/MAPK8/S100B/CCL2/CCL3/…	109
DOID:403	mouth disease	101/1925	188/8007	7.6196e-19	6.52238e-16	1.43703e-18	CDKN2A/ESR1/CD44/TLR4/CASP3/PTGS2/ABCB1/TBK1/COL1A1/CEBPB/TP53/IKBKE/PLAU/MMP1/FOXP3/TP63/VEGFA/STAT3/ADAR/BIRC5/CDKN2B/FCGR2B/FGF2/FGF7/HGF/HIF1A/IFNG/IL1B/IL4/IL6/CXCL8/CXCR2/IL10/IL12A/IL12B/IL13/IL18/MMP2/MMP9/NFKB1/PLAT/PPARG/PTPN11/S100A8/CCL7/CCL20/SELE/SLC6A4/TGFB1/TLR2/TNF/VDR/TNFSF11/PDLIM7/MFN2/CASP7/CTSC/COL1A2/EDN1/FGB/IFNAR1/MMP3/MMP13/NF1/NOS2/CCL2/CCL3/CCL5/SPARC/TNFSF10/IL32/AGTR…	101
DOID:2349	arteriosclerosis	160/1925	356/8007	7.80982e-19	6.6852e-16	1.45772e-18	MAPK7/CDKN2A/ESR1/PPARA/VCAM1/CDKN1C/TLR4/RHOA/CASP3/PTGS2/FOXO3/ICAM1/TP53/JAK2/PLAU/MMP1/SOD2/FOXP3/MIF/VEGFA/ABCA1/AKT1/ALOX5/FASLG/ARG2/BSG/CDH1/CDKN2B/CYP11B2/CYP19A1/HAS2/HGF/HMOX1/IFNG/IGF1/IGF1R/IGFBP3/IL1B/IL6/CXCR2/IL10/IL18/ITGA2/ITGB3/KDR/LDLR/LGALS1/LRP6/MMP2/MMP9/MMP14/MTHFR/NFKB1/NOS3/PLAT/PPARG/PTX3/S100A8/CXCL12/SELE/SLC6A4/TGFB1/TLR2/TNF/UCP2/RGS5/TNFSF11/SOCS1/TNFSF12/SOCS3/PPA…	160
DOID:74	hematopoietic system disease	198/1925	474/8007	1.12166e-18	9.6014e-16	2.07224e-18	BCL2/KIT/E2F1/DNMT3B/CDKN1A/VCAM1/MYC/CDKN1C/HMGA2/NTRK3/RUNX1/TLR4/DHFR/ZEB1/PIK3R1/CDC42/CASP3/CCND1/PIK3R2/KRAS/MET/MTOR/BAX/NOTCH1/JAG1/THBS1/ICAM1/KLF4/MUC1/TP53/NOTCH2/JAK2/PLAU/FOXP3/MIF/BCL2L1/STAT5A/VEGFA/PARP1/XIAP/BIRC5/FAS/FASLG/ATM/BDNF/BRCA2/CD34/CHEK1/CLU/CYP11B2/FANCG/FCGR2B/FGF2/G6PC/GATA3/HGF/HMGB1/HMOX1/HES1/HSP90AA1/IFNG/IGF1/IGF1R/IGFBP3/IL1B/IL4/IL6/CXCL8/IL10/IL12A/IL12B/IL…	198
DOID:8398	osteoarthritis	100/1925	187/8007	1.76034e-18	1.50685e-15	3.21934e-18	ESR1/IKBKB/BMP7/ZFP36/NOTCH1/JAG1/COL1A1/TGFBR2/RHOB/IKBKE/PLAU/MMP1/SOD2/BCL2L1/VEGFA/COL2A1/FAS/FASLG/MAPK14/CYP19A1/LPAR1/EPAS1/HIF1A/HMGB1/HMOX1/IL1B/IL6/IL6R/CXCL8/IL10/IL12B/LRP5/SMAD3/MMP2/MMP9/NFKB1/PITX1/PPARG/CCL20/SDC4/CXCL12/SLC2A1/TGFB1/TGFBR3/TIMP2/TNF/TNFAIP3/VDR/VIM/FZD5/ANP32A/GDF5/TNFSF11/SIRT1/TRIB3/BAG1/CHGA/EDN1/ELAVL1/ESR2/HSPA5/MMP3/MMP13/NOS2/PRKCD/MAPK1/PTGER4/CCL5/SOX9/K…	100
DOID:50	thyroid gland disease	89/1925	159/8007	2.82624e-18	2.41927e-15	5.11699e-18	BCL2/KIT/PPARA/BAK1/LGALS3/CCND1/CCND3/DICER1/KRAS/PTGS2/MET/ABCB1/BAX/COL1A1/ICAM1/HRAS/TP53/FOXP3/BCL2L1/VEGFA/FGFR1/FAS/FASLG/CASP8/HGF/IFNG/IGF1/IGF1R/IGFBP3/IL1B/IL4/IL6/IL6R/CXCL8/IL10/IL12B/IL13/IL18/CXCL10/IRF1/LGALS1/MEN1/MTHFR/NFKB1/NRAS/PPARG/RET/SELE/SLC5A5/TAP1/TG/TGFB1/NKX2-1/TNF/UCP2/VDR/CHGA/EDN1/ESR2/FLT1/NOS2/CCL2/CCL5/SLC2A3/SLC2A4/TFPI/THRB/NAMPT/PDGFC/CD40/CDC25B/TNFRSF11B/SE…	89
DOID:3068	glioblastoma multiforme	51/1925	70/8007	6.96821e-18	5.96479e-15	1.24912e-17	BCL2/KIT/CDKN2A/CDKN1A/CDKN1B/MYC/CDKN1C/LGALS3/PIK3R1/RHOA/CASP3/BCL2L11/CCND1/APP/KRAS/PTGS2/BAX/RHOB/PLAU/MIF/RB1/BIRC5/FAS/ATM/IGF1R/IGF2/CXCL8/LGALS1/MDM2/MMP9/MTHFR/MXI1/PTPN11/RPS6KB1/CXCL12/WT1/LAMC1/CCL2/SNCG/NAMPT/CDKN2C/IGFBP2/MGMT/PTK2/LRRC4/CD24/PLAUR/PTN/PROM1/NDRG2/ITGAV	51
DOID:289	endometriosis	59/1925	88/8007	1.12699e-17	9.64703e-15	2.00043e-17	CDKN2A/CDKN1A/CCND1/KRAS/PTGS2/CCN1/ICAM1/PLAU/MMP1/MIF/RB1/AXL/BIRC5/FASLG/IFNG/IGF1/IGFBP3/IL1B/IL4/IL6/IL6R/CXCL8/CXCR2/IL10/IL18/KDR/MDM2/MMP2/MMP9/MMP14/OXTR/PDGFA/CCL1/WT1/ARNT/LAMC1/LIF/MMP3/MMP13/CCL2/CCL5/ACTN1/AR/CAT/HSD17B1/IL11/L1CAM/LTF/MMP7/RELA/AHRR/IGFBP1/IL1A/IL1RN/LEPR/MMP12/MST1/WNT7A/XRCC1	59
DOID:9119	acute myeloid leukemia	67/1925	107/8007	1.57337e-17	1.3468e-14	2.76565e-17	BCL2/KIT/KCNH2/CDKN2A/CDKN1B/MYC/RUNX1/KRAS/LMO2/MEIS1/BAX/SET/JAK2/CDX2/RUNX3/BCL2L1/RB1/XIAP/BIRC5/FAS/CASP8/CDKN2B/IGF1/IGF1R/IL1B/IL6/CXCL8/MDM2/MMP2/MMP9/MN1/MTHFR/PTPN11/RAF1/CXCL12/SELE/WT1/PER2/MSLN/CAV1/CBL/MLH1/NCAM1/NF1/RAD51/RARA/RARB/CCL2/CCL3/SKP2/NRP1/SALL4/CBFB/CCNB1/CEBPA/IGFBP2/MGMT/ABCC1/CEBPD/LCN2/LEPR/PLAUR/SKI/XRCC1/XRCC3/TNFRSF10A/PRDM16	67
DOID:2871	endometrial carcinoma	56/1925	82/8007	2.09059e-17	1.78955e-14	3.63949e-17	BCL2/CDKN2A/NR1I2/CDKN1B/MYC/CCND1/CCND3/KRAS/PTGS2/MET/CCN1/MUC1/BMI1/CDX2/RUNX3/RB1/BIRC5/FAS/ATM/IL6/CXCL10/SMAD7/MDM2/MMP2/MMP9/MMP14/MSH2/MTHFR/PCNA/S100A8/WT1/DDR1/CD82/LAMC2/LLGL1/MLH1/RARB/SKP2/IGF2BP3/CTNNBIP1/BIRC2/AR/HSD17B1/MGMT/MMP7/COX1/SDC1/NDRG1/IL1A/LEPR/MMP12/P2RX7/PLAUR/AKR1B10/KCNN4/LHCGR	56
DOID:5082	liver cirrhosis	110/1925	220/8007	2.45045e-17	2.09758e-14	4.22533e-17	BCL2/CDKN2A/CDKN1A/VCAM1/TLR4/EGFR/CASP3/CCND1/CCNE1/BMP7/MTOR/BAX/TGFBR2/ICAM1/TP53/SNCA/BMI1/JAK2/SOD2/MIF/VEGFA/STAT3/BIRC5/FAS/ATM/CCNA2/CDH1/CDK4/CHUK/CCR1/FGF2/GLS/HGF/HNF4A/IGF1/IGF2/IGFBP3/IL1B/IL4/IL6/CXCL8/IL12A/IL18/CXCL10/KDR/MDM2/MMP9/MTHFR/NFKB1/PCNA/PPARG/CXCL12/TGFB1/TLR2/TNF/VDR/WEE1/WT1/PIAS3/SERPINA3/APOE/DDR1/CAV1/CAV2/CTNNB1/CYP2C19/DPYD/FLT1/ITGB1/MCM2/MMP3/NOS2/PTPN13/RAC1/…	110
DOID:3748	esophagus squamous cell carcinoma	47/1925	63/8007	2.86373e-17	2.45135e-14	4.89138e-17	BCL2/CDKN2A/CDKN1A/RHOA/CCND1/KRAS/PTGS2/BAX/RHOC/TP53/RUNX3/FAS/ATM/CXCL8/IL10/IL18/MDM2/MSH2/MTHFR/S100A8/SELE/WT1/CAV1/CAV2/ID1/ID2/MLH1/MMP3/RARA/RARB/RXRA/S100A9/SNCG/CCNB1/ITGA4/KCNH1/MGMT/SERPINE1/PXN/XPA/NDRG1/MMP26/PIN1/SKI/HLTF/XRCC1/ARL6IP5	47
DOID:5409	lung small cell carcinoma	51/1925	72/8007	5.0154e-17	4.29318e-14	8.48646e-17	BCL2/KIT/ERBB2/CDKN2A/CDKN1A/CD44/CDKN1B/LGALS3/RHOA/CCND1/KRAS/PTGS2/MET/ABCB1/NOTCH1/RHOC/CEBPB/ICAM1/TP53/PLAU/RB1/VEGFA/BIRC5/CASP8/NR3C1/CXCL8/IL10RA/MMP2/MMP9/RET/CXCL12/TNFRSF10B/MTA1/DDR1/CAV1/ERCC1/SKP2/IGF2BP3/DIABLO/ASCL1/IGFBP2/CXCR4/NUDT1/PLAUR/WNT7A/XRCC1/DLC1/CD9/GPC3/MKI67/MARCKSL1	51
DOID:127	leiomyoma	61/1925	95/8007	7.6207e-17	6.52332e-14	1.27754e-16	BCL2/CDKN2A/ESR1/CDKN1A/PTEN/BAK1/CDKN1B/HMGA2/EGFR/CCND1/KRAS/BAX/FOXO1/COL1A1/CEBPB/MUC1/TP53/PLAU/VEGFA/MIR21/PARP1/CD34/CYP19A1/FGF2/IGF1/IGF1R/IGF2/IL1B/IL6/LGALS1/MMP2/PCNA/PPARG/FSCN1/TGFB1/TNF/COL5A1/DAPK1/ESR2/FH/RXRA/SRF/TGFB3/PDGFC/AR/VCAN/EGR1/L1CAM/PGR/TERT/XPA/SLC7A5/MEST/XRCC1/KLF11/PTTG1/DRD1/FGF1/EGF/MAPK3/YWHAG	61
DOID:10952	nephritis	82/1925	147/8007	8.21714e-17	7.03388e-14	1.3649e-16	KIT/CDKN2A/CDKN1A/VCAM1/LGALS3/RHOA/CASP3/PTGS2/MET/ICAM1/SMAD2/SOD2/MIF/VEGFA/FASLG/CLU/COL3A1/GATA3/HGF/IFNG/IGFBP3/IL4/IL6/IL10/IL18/IRF5/SMAD3/MMP2/MMP9/MMP14/MT2A/MYH9/NOS3/PPARG/PTPRO/PTX3/SELE/TGFB1/TNF/WT1/TNFSF12/ICOSLG/ADAM10/APOE/DUSP1/FGB/NOS2/RXRA/CCL2/CCL5/ADAM17/TRPC6/TNFSF10/IKZF1/AGTR1/ANXA2/CD4/CD40/CSF1/SERPINE1/RELA/SPP1/DDX58/CD40LG/COL4A4/CFH/IGFBP1/IL1RN/ILK/LCN2/LEPR/NOS1/…	82
DOID:4045	muscle cancer	66/1925	107/8007	8.4314e-17	7.21728e-14	1.38775e-16	BCL2/MCL1/CDKN2A/CDKN1A/MYC/LGALS3/HMGA2/EGFR/GLI1/CCND1/KRAS/MET/EZR/ABCB1/MAP2K1/FOXO1/HRAS/FGFR3/TP53/BCL2L1/RB1/VEGFA/FGFR1/AKT1/BIRC5/ATM/BRCA1/CDH1/IGF1R/IGF2/IL4/LGALS1/MDM2/MMP2/MSH2/NFKB1/PDGFRA/PTPN11/CXCL12/SMARCA4/FSCN1/TGFB1/NCOA1/TNFRSF10B/KAT2B/CTNNB1/DMD/FBN2/FH/GRN/MLH1/PAX3/MAPK8/SPRY1/ACKR3/BMP4/CSF1/CSNK2A1/PAX7/SNAI2/TERT/CXCR4/CD68/ILK/SOS1/NOG	66
DOID:3565	meningioma	53/1925	77/8007	8.95956e-17	7.66939e-14	1.4614e-16	BCL2/ERBB2/NF2/CDKN2A/CDKN1A/IGF2BP1/EGFR/CCND1/TIMP3/PTGS2/JAK1/TP53/PLAU/RB1/VEGFA/EPB41L3/BIRC5/ATM/CASP8/CDH1/CDKN2B/MMP2/MMP9/MTHFR/VHL/MSLN/YAP1/CADM1/APC/CAV1/ETV6/ITGA3/S100B/SPARC/YWHAZ/ACKR3/ALPL/BMP4/FASN/HOXA9/MMP11/TERT/TP73/RASSF1/MEG3/PLAUR/NDRG2/GADD45A/SMARCB1/MKI67/ENG/ROS1/YWHAG	53
DOID:28	endocrine system disease	169/1925	399/8007	9.9564e-17	8.52268e-14	1.60949e-16	BCL2/KIT/KCNQ1/CDKN2A/PPARA/CDKN1A/CD44/PTEN/VCAM1/BAK1/CDKN1B/IRS1/LGALS3/TLR4/IRS2/CCND1/CCND3/DICER1/KRAS/PTGS2/MET/ABCB1/BAX/COL1A1/ICAM1/HRAS/TP53/SOD2/FOXP3/STAT1/MIF/BCL2L1/VEGFA/FGFR1/FAS/FASLG/CASP8/CYP11B2/CYP19A1/DUSP2/GATA3/NR3C1/HGF/HMGB1/HNF4A/HSPA1B/IFNG/IGF1/IGF1R/IGFBP3/IL1B/IL4/IL6/IL6R/CXCL8/IL10/IL12B/IL13/IL18/CXCL10/IRF1/LGALS1/MECP2/MEN1/MMP9/MTHFR/NFKB1/NOS3/NRAS/PPARG/RET…	169
DOID:3451	skin carcinoma	44/1925	58/8007	1.01959e-16	8.72771e-14	1.63363e-16	MCL1/CDKN2A/CDKN1A/CD44/MYCN/SMO/CCND1/PTGS2/AKT2/THBS1/MUC1/TP53/MMP1/RUNX3/BCL2L1/AXL/AKT1/BMP2/IGF1/IGF1R/IL6/CXCL8/MMP2/MMP9/MMP14/PIK3CA/CXCL12/SLC2A1/WNT1/CTNNB1/CD99/MSH3/S100A9/CCL5/SMARCA2/AREG/BMP4/TERT/XPA/PTPRD/XRCC1/XRCC3/IKBKG/ITGAV	44
DOID:229	female reproductive system disease	99/1925	193/8007	1.12137e-16	9.59895e-14	1.78094e-16	CDKN2A/ESR1/CDKN1A/CDKN1B/TLR4/CCND1/KRAS/PTGS2/CCN1/FOXO3/ICAM1/SNCA/PLAU/MMP1/SOD2/TP63/MIF/RB1/VEGFA/AXL/BIRC5/FASLG/CYP19A1/IFNG/IGF1/IGFBP3/IL1B/IL4/IL6/IL6R/CXCL8/CXCR2/IL10/IL18/KDR/MDM2/MMP2/MMP9/MMP14/MTHFR/NOS3/OXTR/PDGFA/CCL1/CXCL12/SELE/TG/TGFBR3/TLR2/TNF/WT1/MALAT1/ARNT/FOXL2/EDN1/FLT1/FMR1/LAMC1/LIF/MMP3/MMP13/MTHFD1/CCL2/CCL5/PGRMC1/SALL4/ACTN1/ANGPT2/AR/CAT/HSD17B1/IL11/INHBB/L1CA…	99
DOID:3083	chronic obstructive pulmonary disease	108/1925	220/8007	2.59593e-16	2.22212e-13	4.08696e-16	BCL2/CYP1B1/CDKN2A/PTEN/VCAM1/TLR4/PTGS2/MET/BAX/FOXO1/COL1A1/ICAM1/PLAU/MMP1/SOD2/STAT1/VEGFA/ADORA2A/PARP1/FAS/MAPK14/FGF2/FGF7/NR3C1/HGF/HIF1A/HMOX1/HSP90AA1/IFNG/IL1B/IL4/IL6/CXCL8/IL10/IL10RA/IL12B/IL13/IL18/CXCL10/KDR/SMAD3/MMP2/MMP9/MMP14/NFKB1/NOS3/NTF3/PCNA/PPARG/SLC6A4/SOD3/TGFB1/TGFBR3/TLR2/TNF/TNFRSF10B/PPARGC1A/SIRT2/SIRT1/BAMBI/TRIM63/ATP2A2/CDC6/CFTR/EDN1/ELN/MMP3/MMP13/NFE2L2/NOS2…	108
DOID:2320	obstructive lung disease	138/1925	308/8007	3.16037e-16	2.70528e-13	4.9327e-16	BCL2/CYP1B1/CDKN2A/PTEN/VCAM1/LGALS3/TLR4/PTGS2/MET/BAX/FOXO1/COL1A1/ICAM1/SMAD2/BMPR2/PLAU/MMP1/SOD2/FOXP3/STAT1/BCL2L1/VEGFA/ACVR1/ADORA2A/PARP1/FAS/BDNF/BMPR1B/MAPK14/FGF2/FGF7/NR3C1/HGF/HIF1A/HMOX1/HSPA1B/HSP90AA1/IFNG/IL1B/IL4/IL6/CXCL8/IL10/IL10RA/IL12A/IL12B/IL13/IL18/CXCL10/IRF1/ITGB3/KDR/SMAD3/MMP2/MMP9/MMP14/MTHFR/MYLK/NFKB1/NOS3/NTF3/PCNA/PPARG/CCL1/SLC6A4/SOD3/TGFB1/TGFBR3/TLR2/TNF/TN…	138
DOID:4971	myelofibrosis	39/1925	49/8007	3.19984e-16	2.73906e-13	4.95162e-16	KIT/HMGA2/RUNX1/BMP7/THBS1/JAK2/KRT7/VEGFA/BMP6/CD34/FGF2/CXCL8/CXCR2/LDHA/LDHB/MMP14/MPL/CXCL12/SLC2A1/TGFB1/TNF/SOCS3/TET2/BMP1/BNIP3/ETV6/FKBP5/MMP13/PDGFB/RARB/FN1/IDH1/IDH2/TNFRSF11B/TAC1/CXCR4/ZFPM1/NOG/ENG	39
DOID:4007	bladder carcinoma	44/1925	60/8007	8.89734e-16	7.61612e-13	1.36516e-15	ERBB2/DNMT3B/CDKN2A/PPARA/SERPINB5/CDKN1B/MYC/CCND1/ANXA1/PTGS2/EZH2/BAX/DNMT1/FGFR3/TP53/RTKN/TP63/VEGFA/FASLG/MSH6/CXCL8/IL13/MDM2/TGFB1/VIM/CAV1/EPHA2/CD82/CD99/MSH3/AURKA/VEGFC/ANGPTL4/EFNA1/FGFR2/IGF2R/TNFRSF11B/SNAI2/CXCR4/FABP4/GSTP1/MYBL2/PLAUR/XRCC1	44
DOID:3744	cervical squamous cell carcinoma	50/1925	73/8007	9.26288e-16	7.92902e-13	1.4093e-15	BCL2/CDKN2A/CDKN1A/CDKN1B/MYC/CCND1/CCNE1/MET/BAX/CEBPB/SMAD2/MMP1/SOD2/TP63/RB1/BIRC5/FAS/CDH1/CDKN2B/IL6/SMAD4/MMP2/MMP9/MSH2/MTAP/NFKB1/RAF1/SLC2A1/SNAI1/WT1/SOCS3/AKT3/ATP2A2/MLH1/MMP3/PIK3CG/RAC1/BIRC2/CD4/CD40/DNM2/GRB10/IFITM1/SEMA4D/RASSF1/CCNL1/CD28/XRCC1/TNFRSF10A/MKI67	50
DOID:3376	bone osteosarcoma	39/1925	50/8007	1.11908e-15	9.57928e-13	1.68843e-15	BCL2/KIT/NF2/CDKN2A/CDKN1A/NR1I2/CDKN1B/CASP3/MET/BAX/RB1/FAS/ATM/BMP2/CASP8/CDKN2B/IGF1/CXCL8/ITGB3/MMP9/MTHFR/CXCL12/TOPORS/CAV1/RUNX2/ITGB1/CD99/MAP2K4/IGF2R/IMPDH2/ITGA4/JUN/PTH1R/PTK2/PXN/WNT10B/BGLAP/MKI67/RASGRF1	39
DOID:3388	periodontal disease	77/1925	139/8007	1.23533e-15	1.05745e-12	1.84843e-15	CDKN2A/ESR1/CD44/TLR4/CASP3/PTGS2/ABCB1/CEBPB/PLAU/MMP1/FOXP3/VEGFA/CDKN2B/FCGR2B/FGF2/FGF7/HGF/IFNG/IL1B/IL4/IL6/CXCL8/CXCR2/IL10/IL12A/IL12B/IL13/IL18/MMP2/MMP9/NFKB1/PLAT/PPARG/S100A8/CCL7/CCL20/SELE/SLC6A4/TGFB1/TLR2/TNF/VDR/TNFSF11/CASP7/CTSC/EDN1/FGB/MMP3/MMP13/NOS2/CCL2/CCL3/CCL5/SPARC/TNFSF10/AGTR1/CSF1/IL2/IL11/LTF/TNFRSF11B/SERPINE1/TERT/TIMP1/IL24/NOD2/ADM/AQP3/IL1A/IL1RN/INPP5D/MMP12/…	77
DOID:3371	chondrosarcoma	45/1925	63/8007	2.14993e-15	1.84034e-12	3.19058e-15	CDKN2A/SMO/PTGS2/HDAC4/ABCB1/MMP1/BCL2L1/RB1/VEGFA/AKT1/BMP2/CDK4/EWSR1/HIF1A/IL6/ITGA2/ITGB3/MMP2/MMP9/MTAP/MTHFR/NFKB1/PPARG/TNF/TNFSF11/RUNX2/ETV6/ITGB1/MMP3/MMP13/PIK3CG/PRKCD/MAPK1/SOX9/SRGAP2/FGFR2/PTCH1/PTK2/TERT/CXCR4/CD24/PDPN/ADIPOR2/ITGAV/MAPK3	45
DOID:10747	lymphoid leukemia	49/1925	72/8007	2.69227e-15	2.30459e-12	3.96295e-15	TCL1A/CDKN1A/CD44/PTEN/CCND1/MYB/PTGS2/LMO2/MET/NOTCH1/MUC1/BMI1/FOXP3/VEGFA/FAS/CCND2/CD34/HGF/CXCL8/LDHA/SMAD7/MMP9/NFKB1/PLAT/CXCL12/TERF2/SOCS1/PIAS3/CADM1/TLR7/RTN4/ABL1/AHR/TNFSF10/DKK1/CEBPA/IRF4/MMP7/SERPINE1/TAL1/TERT/TXNIP/IKZF3/CISH/TERF1/TNFSF13/BACH2/PRDM16/CX3CR1	49
DOID:4866	salivary gland adenoid cystic carcinoma	33/1925	40/8007	9.03226e-15	7.73161e-12	1.3188e-14	BCL2/KIT/CDKN2A/LGALS3/CCND1/MYB/EZR/SOX4/DNMT1/TP53/TP63/BIRC5/CDH1/FGF2/MDM2/MMP2/MMP9/PCNA/ADAM10/CTNNB1/ID1/MMP15/NCAM1/MAPK1/SKP2/TNFSF10/MMP7/RELA/SNAI2/TERT/CXCR4/PIN1/MAPK3	33
DOID:1091	tooth disease	84/1925	162/8007	1.10067e-14	9.42171e-12	1.59423e-14	CDKN2A/ESR1/CD44/TLR4/CASP3/PTGS2/ABCB1/COL1A1/CEBPB/PLAU/MMP1/FOXP3/VEGFA/CDKN2B/FCGR2B/FGF2/FGF7/HGF/IFNG/IL1B/IL4/IL6/CXCL8/CXCR2/IL10/IL12A/IL12B/IL13/IL18/MMP2/MMP9/NFKB1/PLAT/PPARG/S100A8/CCL7/CCL20/SELE/SLC6A4/TGFB1/TLR2/TNF/VDR/TNFSF11/PDLIM7/MFN2/CASP7/CTSC/COL1A2/EDN1/FGB/MMP3/MMP13/NF1/NOS2/CCL2/CCL3/CCL5/SPARC/TNFSF10/AGTR1/ALPL/CSF1/IL2/IL11/LTF/TNFRSF11B/SERPINE1/TERT/TIMP1/IL24/NOD…	84
DOID:2154	nephroblastoma	50/1925	77/8007	2.49836e-14	2.13859e-11	3.58995e-14	BCL2/KIT/ERBB2/ESR1/CDKN1A/CD44/SP1/CDKN1B/CCNE1/KRAS/PTGS2/MET/ABCB1/TP53/STAT1/FBXW7/CDH1/CCN2/CYP19A1/HGF/HNF4A/HSP90AA1/IGF1R/IGF2/RET/WT1/DMTF1/BASP1/ATF3/CTNNB1/EYA1/GATA2/HOXA10/NCAM1/PAX3/SOX9/TBXA2R/CTNNBIP1/AR/DUSP6/EGR1/EPOR/ROR1/PODXL/TERT/CTCF/NES/FLT3/NDRG2/PAX8	50
DOID:4948	gallbladder carcinoma	38/1925	51/8007	3.57177e-14	3.05743e-11	5.09195e-14	ERBB2/CDKN2A/MYC/EGFR/CCND1/PTGS2/ABCB1/MUC1/TP53/RB1/VEGFA/MUC4/FAS/FASLG/CD34/MMP2/MSH2/RAF1/SLC2A1/TNF/ESR2/CD82/LAMC2/MLH1/NOS2/PIK3CG/MAPK1/PTGER4/SKP2/VEGFC/REG4/L1CAM/MGMT/ABCG2/MIB1/CD24/FHIT/MAPK3	38
DOID:8850	salivary gland cancer	41/1925	58/8007	6.86049e-14	5.87258e-11	9.70399e-14	BCL2/KIT/CDKN2A/CDKN1B/LGALS3/EGFR/CCND1/DICER1/MYB/EZR/SOX4/DNMT1/MUC1/TP53/TP63/MUC4/BIRC5/CCNA2/CDH1/FGF2/MDM2/MMP2/MMP9/PCNA/SLC2A1/ADAM10/CTNNB1/ID1/MMP15/NCAM1/MAPK1/SKP2/TNFSF10/MMP7/RELA/SNAI2/TERT/CXCR4/MIB1/PIN1/MAPK3	41
DOID:15	reproductive system disease	157/1925	386/8007	9.07835e-14	7.77107e-11	1.27415e-13	BCL2/HOXA11/CDKN2A/ESR1/CDKN1A/CD44/CDKN1B/TLR4/CDC25A/EGFR/CCND1/DICER1/KRAS/PTGS2/ABCB1/CCN1/FOXO3/ICAM1/MUC1/TP53/SNCA/ITGA5/PLAU/MMP1/SOD2/FOXP3/TP63/MIF/RB1/VEGFA/AXL/MUC4/BIRC5/FAS/FASLG/BDNF/BRCA1/BRCA2/CDH1/CYP19A1/IFNG/IGF1/IGF1R/IGF2/IGFBP3/IL1B/IL4/IL6/IL6R/CXCL8/CXCR2/IL10/IL18/ITGB3/KDR/MDM2/MMP2/MMP9/MMP14/MTHFR/NOS3/OXTR/PDGFA/CCL1/CXCL12/SELE/TG/TGFB1/TGFBR3/TLR2/TNF/WT1/NCOA1/MAL…	157
DOID:3121	gallbladder cancer	38/1925	52/8007	1.02095e-13	8.7393e-11	1.42189e-13	ERBB2/CDKN2A/MYC/EGFR/CCND1/PTGS2/ABCB1/MUC1/TP53/RB1/VEGFA/MUC4/FAS/FASLG/CD34/MMP2/MSH2/RAF1/SLC2A1/TNF/ESR2/CD82/LAMC2/MLH1/NOS2/PIK3CG/MAPK1/PTGER4/SKP2/VEGFC/REG4/L1CAM/MGMT/ABCG2/MIB1/CD24/FHIT/MAPK3	38
DOID:11476	osteoporosis	57/1925	96/8007	1.16922e-13	1.00085e-10	1.61595e-13	KIT/CYP1B1/ESR1/CD44/IRS2/BMP7/ABCB1/THBS1/COL1A1/ICAM1/STAT1/BMP2/CYP19A1/TSC22D3/HGF/IGF1/IGF1R/IL1B/IL6/LRP6/LRP5/MTHFR/TGFB1/TNF/VDR/TNFSF11/ANKH/APOE/CALCR/RUNX2/ESR2/ITGA6/MMP13/MAPK1/SPARC/TWIST1/DKK1/ALPL/AR/CD40/CYP3A4/PTK2B/LTF/TNFRSF11B/SOST/THSD7A/BGLAP/IL1A/PTN/TRAF6/ARHGEF3/WNK4/VKORC1/CNR1/UGT2B17/MAPK3/CNR2	57
DOID:16	integumentary system disease	159/1925	394/8007	1.381e-13	1.18213e-10	1.89419e-13	BCL2/KIT/CDKN2A/PPARA/CDKN1A/TLR4/EGFR/CASP3/CCND1/APP/ITCH/MET/BAX/COL1A1/DNMT1/ICAM1/HRAS/FGFR3/TP53/SMAD2/ST14/PLAU/MMP1/SOD2/FOXP3/TP63/MIF/VEGFA/MIR21/ALOX5/FAS/FASLG/BCL3/BDNF/CASP8/CD34/CDKN2B/GJA1/HMOX1/IFNG/IGF1/IGFBP3/IL1B/IL4/IL6/CXCL8/IL10/IL12A/IL12B/IL13/IL18/CXCL10/ITGB3/KDR/SMAD3/MMP2/MMP9/NOS3/PCNA/PIK3CA/PPARG/CCL1/SELE/SLC6A4/TFRC/TG/TGFB1/TLR2/TLR3/TNF/TSC1/VDR/VIM/TNFSF12/NCS…	159
DOID:8618	oral cavity cancer	42/1925	61/8007	1.44202e-13	1.23437e-10	1.96302e-13	BCL2/KIT/CDKN2A/CDKN1B/LGALS3/EGFR/CCND1/DICER1/MYB/PTGS2/EZR/SOX4/DNMT1/MUC1/TP53/TP63/MUC4/BIRC5/CCNA2/CDH1/FGF2/MDM2/MMP2/MMP9/PCNA/SLC2A1/ADAM10/CTNNB1/ID1/MMP15/NCAM1/MAPK1/SKP2/TNFSF10/MMP7/RELA/SNAI2/TERT/CXCR4/MIB1/PIN1/MAPK3	42
DOID:0050904	salivary gland carcinoma	40/1925	57/8007	2.05249e-13	1.75694e-10	2.75266e-13	BCL2/KIT/CDKN2A/CDKN1B/LGALS3/EGFR/CCND1/DICER1/MYB/EZR/SOX4/DNMT1/MUC1/TP53/TP63/MUC4/BIRC5/CDH1/FGF2/MDM2/MMP2/MMP9/PCNA/SLC2A1/ADAM10/CTNNB1/ID1/MMP15/NCAM1/MAPK1/SKP2/TNFSF10/MMP7/RELA/SNAI2/TERT/CXCR4/MIB1/PIN1/MAPK3	40
DOID:2645	benign mesothelioma	40/1925	57/8007	2.05249e-13	1.75694e-10	2.75266e-13	MCL1/NF2/CDKN2A/CDKN1A/TUSC2/EGFR/CASP3/KRAS/MUC1/TP53/SOD2/VEGFA/AKT1/XIAP/BIRC5/CDKN2B/ITGA2/KDR/MMP9/MMP14/PIK3CA/PKM/MSLN/YAP1/CADM1/ITGA3/ITGB1/MAPK1/SFRP4/SRC/WNT2/AVEN/RELA/SPP1/PEA15/RASSF1/PLAUR/TNFRSF10A/MKI67/MAPK3	40
DOID:0080011	bone resorption disease	57/1925	97/8007	2.1803e-13	1.86634e-10	2.90257e-13	KIT/CYP1B1/ESR1/CD44/IRS2/BMP7/ABCB1/THBS1/COL1A1/ICAM1/STAT1/BMP2/CYP19A1/TSC22D3/HGF/IGF1/IGF1R/IL1B/IL6/LRP6/LRP5/MTHFR/TGFB1/TNF/VDR/TNFSF11/ANKH/APOE/CALCR/RUNX2/ESR2/ITGA6/MMP13/MAPK1/SPARC/TWIST1/DKK1/ALPL/AR/CD40/CYP3A4/PTK2B/LTF/TNFRSF11B/SOST/THSD7A/BGLAP/IL1A/PTN/TRAF6/ARHGEF3/WNK4/VKORC1/CNR1/UGT2B17/MAPK3/CNR2	57
DOID:9352	type 2 diabetes mellitus	100/1925	215/8007	2.67803e-13	2.2924e-10	3.53916e-13	CDKN2A/PPARA/IRS1/LGALS3/CEBPB/ICAM1/RDX/SOD2/MIF/FAS/FASLG/BDNF/BMP6/CASP8/CDKN2B/HSPA1B/HSPB2/IFNB1/IFNG/IGF1/IGFBP3/IL1B/IL4/IL6/IL6R/CXCL8/IL10/IL12B/IL18/IRAK1/IRF5/ITGB3/LRP5/SMAD7/MEF2C/MMP2/MMP9/MMP14/MTHFR/PLAT/PTX3/S100A8/CXCL12/SELE/SOD3/IGF2BP2/APOE/ARNT/HSPA5/ITGB1/LPL/NEUROD1/PIK3CG/S100A9/CCL2/CCL5/SLC2A4/XBP1/NAMPT/KLF2/PINK1/AR/CD4/DDIT3/FASN/IGF2R/INPPL1/KCNJ10/LMNA/LTF/MGMT/MTT…	100
DOID:3969	papillary thyroid carcinoma	61/1925	108/8007	3.66581e-13	3.13793e-10	4.80945e-13	BCL6/ERBB2/CDKN2A/CDKN1A/SERPINB5/PTEN/CDKN1B/LGALS3/EGFR/CCND1/CCNE1/KRAS/PTGS2/MET/CEBPB/MUC1/TP53/RB1/VEGFA/MIR21/XIAP/ATM/CCR7/HIF1A/NRAS/PIK3CA/PPARG/RET/TF/TFRC/TG/NKX2-1/POSTN/COPS5/RUNX2/SEPTIN7/CTNNB1/FOXA2/MLH1/NCAM1/MAPK8/RAP1B/RXRA/CCL2/THRB/VEGFC/CLDN1/ANGPT2/FN1/MCM3/MMP11/SPP1/CXCR4/MFF/BRAF/LEPR/P2RX7/TEK/CCDC6/MKI67/PAX8	61
DOID:0050622	reproductive organ benign neoplasm	35/1925	47/8007	3.8424e-13	3.2891e-10	5.00487e-13	BCL2/CDKN2A/ESR1/CDKN1B/HMGA2/CCND1/COL1A1/CEBPB/TP53/VEGFA/CD34/CYP19A1/IGF1/IGF1R/IL1B/IL6/MMP2/PCNA/TGFB1/WT1/ARNT/COL5A1/ESR2/FH/SOX9/TGFB3/AR/VCAN/EGR1/L1CAM/LMNA/PGR/XRCC1/KLF11/YWHAG	35
DOID:3458	breast adenocarcinoma	34/1925	45/8007	4.0947e-13	3.50506e-10	5.2954e-13	ERBB2/CCND1/ABCB1/RHOC/TP53/CDX2/KRT7/TP63/STAT5A/RB1/STAT3/CDH1/MAPK14/FGF2/SDC4/VDR/TNFSF11/CAV1/CAV2/EDN1/MAPK1/DKK1/ALPL/CSF1/FASN/MMP7/TNFRSF11B/SERPINE1/PTK2/RELA/PLAUR/DCSTAMP/MAPK3/ATF2	34
DOID:2462	retinal vascular disease	40/1925	58/8007	5.08904e-13	4.35622e-10	6.48862e-13	KIT/VCAM1/SP1/ICAM1/MMP1/SOD2/VEGFA/BDNF/CCN2/FGF2/HIF1A/IFNG/IGF1/IGFBP3/IL6/CXCL8/ITGA2/MMP2/MMP9/MTHFR/NFKB1/CXCL12/SELE/TNF/UCP2/TNFRSF10B/POSTN/ARNT/EDN1/LOX/CCL2/CCL5/SPARC/BMP4/EPO/SERPINE1/APLN/AKR1B10/SOD1/ECM1	40
DOID:8947	diabetic retinopathy	40/1925	58/8007	5.08904e-13	4.35622e-10	6.48862e-13	KIT/VCAM1/SP1/ICAM1/MMP1/SOD2/VEGFA/BDNF/CCN2/FGF2/HIF1A/IFNG/IGF1/IGFBP3/IL6/CXCL8/ITGA2/MMP2/MMP9/MTHFR/NFKB1/CXCL12/SELE/TNF/UCP2/TNFRSF10B/POSTN/ARNT/EDN1/LOX/CCL2/CCL5/SPARC/BMP4/EPO/SERPINE1/APLN/AKR1B10/SOD1/ECM1	40
DOID:3962	follicular thyroid carcinoma	39/1925	56/8007	6.09455e-13	5.21694e-10	7.71633e-13	CDKN2A/ESR1/CDKN1B/CCND1/KRAS/MTOR/THBS1/HRAS/PLAU/CCKBR/VEGFA/AKT1/KDR/SMAD7/MMP2/MMP9/NFKB1/PLK1/PPARG/RBL1/RET/RPS6KB1/TGFB1/VHL/TP53INP1/ESR2/FLT1/LIF/MCM2/VEGFC/ASCL1/CDKN2C/PTK2/SDHD/TIMP1/BRAF/PTTG1/MKI67/EGF	39
DOID:2213	hemorrhagic disease	77/1925	152/8007	7.03313e-13	6.02036e-10	8.84283e-13	DNMT3B/CDKN1C/RUNX1/TLR4/CASP3/MET/NOTCH1/JAG1/THBS1/ICAM1/NOTCH2/JAK2/PLAU/BCL2L1/VEGFA/FAS/FASLG/CYP11B2/FCGR2B/FGF2/HGF/HMOX1/HES1/IFNG/IGF1/IL1B/IL4/IL6/CXCL8/IL18/CXCL10/ITGA2/ITGB3/LDHA/MMP9/MPL/MYH9/NOS3/TGFB1/TLR2/TET2/ABL1/CTNNB1/EDN1/CCL5/TGFB3/ADAM12/TNFSF10/ANXA2/AR/CAT/EPO/GP1BA/IDH1/IDH2/IL11/NOTCH3/SERPINE1/SERPINF2/CXCR4/PTPN22/DLL1/NOD2/ZFPM1/ADM/CD80/CD40LG/CFH/IL1RN/ILK/LCN2/LE…	77
DOID:824	periodontitis	65/1925	120/8007	8.61446e-13	7.37398e-10	1.07564e-12	CDKN2A/ESR1/CD44/TLR4/CASP3/PTGS2/CEBPB/MMP1/FOXP3/VEGFA/CDKN2B/FCGR2B/FGF2/IFNG/IL1B/IL4/IL6/CXCL8/CXCR2/IL10/IL12A/IL12B/IL13/IL18/MMP2/MMP9/NFKB1/PLAT/PPARG/S100A8/CCL7/SELE/SLC6A4/TGFB1/TLR2/TNF/VDR/TNFSF11/CASP7/CTSC/FGB/MMP3/NOS2/CCL2/CCL5/AGTR1/CSF1/IL2/IL11/LTF/TNFRSF11B/SERPINE1/TIMP1/IL24/NOD2/ADM/AQP3/IL1A/IL1RN/INPP5D/MMP12/NFATC1/PROM1/PDPN/IL12RB2	65
DOID:0050624	gastrointestinal system benign neoplasm	36/1925	50/8007	9.67291e-13	8.28001e-10	1.19952e-12	BCL2/ERBB2/CDKN2A/CD44/HMGA2/CCND1/KRAS/PTGS2/NOTCH1/MAP2K1/KLF4/MUC1/TP53/BCL2L1/VEGFA/BIRC5/BRCA1/CCNA2/HIF1A/HNRNPK/IL4/IL6/MDM2/MTHFR/PDGFA/PDGFRA/GDF5/LOX/PLAG1/AR/PROX1/S100P/TERT/NDRG1/TNKS2/BRAF	36
DOID:526	Human immunodeficiency virus infectious disease	84/1925	173/8007	1.26292e-12	1.08106e-09	1.55547e-12	BCL2/ESR1/VCAM1/BAX/CEBPB/ICAM1/TP53/SOD2/FOXP3/BIRC5/FAS/FASLG/CASP8/CD34/CDH1/CCR1/NR3C1/IFNG/IL4/IL10/IL10RA/IL12B/IL18/CXCL10/IRF1/MEF2C/MPL/PCNA/CXCL12/TGFB1/TNF/TSG101/VDR/NCOR2/HDAC6/SIRT1/TLR7/CAV1/GSK3B/HSPA5/MLH1/MRC1/MAPK8/CCL2/CCL3/CCL4/CCL5/SLC1A2/SIGLEC1/TNFSF10/CCNT1/CD4/CSF1/CYP3A4/G6PD/HLA-G/IDH1/IL2/LAMB3/LRP1/MMP7/PAK2/PROX1/CX3CL1/SNAI2/CXCR4/CD274/CD28/CD80/CD40LG/CDK9/CCR6/I…	84
DOID:9261	nasopharynx carcinoma	30/1925	38/8007	1.36861e-12	1.17153e-09	1.66892e-12	CDKN2A/CDKN1A/CDKN1B/MYC/CASP3/CCND1/BMI1/MMP1/BIRC5/HSPA1B/IFNG/IL6/CXCL8/IL10/KDR/LGALS9/MDM2/MMP2/RBL2/POSTN/DDR1/CD99/CCL2/TUBB4B/ADAMTS9/CCNB1/LTF/ABCC1/XRCC1/WNT5A	30
DOID:1319	brain cancer	32/1925	42/8007	1.37347e-12	1.17569e-09	1.66892e-12	CDKN2A/MYC/MYCN/APP/PTGS2/MET/TP53/RB1/BIRC5/ATM/IGF2/KDR/MMP9/MMP14/MSH2/REST/CXCL12/PIAS3/COL1A2/NCAM1/RAC1/ACHE/CAT/L1CAM/MCM3/MGMT/APLN/RASSF1/BRAF/SEPTIN2/PROM1/SMARCB1	32
DOID:0060119	pharynx cancer	31/1925	40/8007	1.39798e-12	1.19667e-09	1.68738e-12	CDKN2A/CDKN1A/CDKN1B/MYC/CASP3/CCND1/MET/BMI1/MMP1/BIRC5/HSPA1B/IFNG/IL6/CXCL8/IL10/KDR/LGALS9/MDM2/MMP2/RBL2/POSTN/DDR1/CD99/CCL2/TUBB4B/ADAMTS9/CCNB1/LTF/ABCC1/XRCC1/WNT5A	31
DOID:4043	skeletal muscle cancer	50/1925	83/8007	1.76193e-12	1.50821e-09	2.1126e-12	MCL1/CDKN2A/CDKN1A/HMGA2/EGFR/GLI1/KRAS/MET/EZR/MAP2K1/FOXO1/HRAS/FGFR3/TP53/BCL2L1/VEGFA/FGFR1/AKT1/ATM/CDH1/IGF1R/IGF2/IL4/MDM2/MSH2/NFKB1/PDGFRA/PTPN11/CXCL12/SMARCA4/TGFB1/NCOA1/TNFRSF10B/KAT2B/CTNNB1/DMD/FBN2/MLH1/PAX3/MAPK8/SPRY1/ACKR3/BMP4/CSNK2A1/PAX7/TERT/CXCR4/ILK/SOS1/NOG	50
DOID:10591	pre-eclampsia	119/1925	278/8007	1.88229e-12	1.61124e-09	2.24207e-12	ESR1/VCAM1/CDKN1C/TLR4/PTGS2/CCN1/ROCK2/ICAM1/PLAU/MMP1/SOD2/MIF/VEGFA/ACVR2A/ADORA2A/FAS/FASLG/ARG2/CLU/MAPK14/CYP11B2/HIF1A/HMOX1/HSPA4/IFNG/IGF1/IGF2/IL4/IL6/IL6R/CXCL8/IL10/IL18/CXCL10/KDR/LGALS1/MMP2/MMP9/MTHFR/NOS3/PPARG/PTX3/SELE/SOD3/TAP1/TGFB1/TLR2/TNF/GCM1/TNFSF11/SOCS3/DDAH1/ACVR1C/APOE/CFTR/EDN1/FLT1/HSPA5/LIF/LPL/NFE2L2/NOS2/MAPK1/S100B/CCL2/TFPI/TGFB3/VEGFC/ADAM12/NAMPT/SERBP1/ADORA…	119
DOID:1247	blood coagulation disease	86/1925	180/8007	2.09644e-12	1.79455e-09	2.48082e-12	DNMT3B/CDKN1C/RUNX1/TLR4/CASP3/MET/NOTCH1/JAG1/THBS1/ICAM1/NOTCH2/JAK2/PLAU/BCL2L1/VEGFA/FAS/FASLG/CYP11B2/FCGR2B/FGF2/HGF/HMGB1/HMOX1/HES1/IFNG/IGF1/IL1B/IL4/IL6/CXCL8/IL18/CXCL10/ITGA2/ITGB3/LDHA/MMP9/MPL/MTHFR/MYH9/NOS3/PLAT/PTPN11/TGFB1/TLR2/TET2/ABL1/CTNNB1/EDN1/FGA/FGB/FGG/CCL5/TGFB3/ADAM12/TNFSF10/ANGPT2/ANXA2/AR/CAT/EPO/GP1BA/IDH1/IDH2/IL11/NOTCH3/SERPINE1/SERPINF2/CXCR4/PTPN22/DLL1/NOD2/…	86
DOID:0080005	bone remodeling disease	72/1925	141/8007	2.40388e-12	2.05772e-09	2.82616e-12	KIT/CYP1B1/ESR1/NR1I2/CD44/RUNX1/IRS2/CCND1/BMP7/ABCB1/THBS1/COL1A1/ICAM1/STAT1/BMP2/BMP6/CYP19A1/TSC22D3/FGF2/HGF/IGF1/IGF1R/IL1B/IL6/ITGB3/LRP6/LRP5/MPL/MTHFR/RAF1/TGFB1/TNF/VDR/TNFSF11/ANKH/APOE/CALCR/RUNX2/ESR2/ITGA6/MMP13/MAPK1/CCL2/SPARC/TWIST1/KL/DKK1/ALPL/AR/CD40/CSF1/CYP3A4/PTK2B/IL11/LTF/TNFRSF11B/SOST/THSD7A/BGLAP/IL1A/PTN/TRAF6/OSTM1/ARHGEF3/WNK4/VKORC1/CNR1/UGT2B17/VAV3/DCSTAMP/MAPK3…	72
DOID:3247	rhabdomyosarcoma	48/1925	79/8007	3.14819e-12	2.69485e-09	3.67735e-12	MCL1/CDKN2A/CDKN1A/HMGA2/EGFR/GLI1/KRAS/MET/EZR/MAP2K1/FOXO1/HRAS/FGFR3/TP53/BCL2L1/VEGFA/FGFR1/AKT1/ATM/CDH1/IGF1R/IGF2/IL4/MDM2/NFKB1/PDGFRA/PTPN11/CXCL12/SMARCA4/TGFB1/NCOA1/TNFRSF10B/KAT2B/CTNNB1/DMD/FBN2/PAX3/MAPK8/SPRY1/ACKR3/BMP4/CSNK2A1/PAX7/TERT/CXCR4/ILK/SOS1/NOG	48
DOID:12603	acute leukemia	61/1925	112/8007	3.18527e-12	2.72659e-09	3.6968e-12	BCL2/TJP1/CDKN1B/MYC/RUNX1/EGFR/CCNE1/MYB/LMO2/EZH2/CREB1/ABCB1/NOTCH1/DNMT1/MNT/BMI1/JAK2/RUNX3/FBXW7/VEGFA/APAF1/BIRC5/FAS/BRCA2/CDKN2B/EWSR1/GJA1/IL4/IL6/CXCL8/IL10/MXD1/MTHFR/MXI1/CXCL12/WT1/BCL2L10/CTNNB1/CYP2B6/ERG/ETV6/MLH1/SKP2/CTNNBIP1/SALL4/CCNG1/EPOR/IL2/MGMT/ABCC1/CXCR4/LEF1/NOD2/FLT3/GSTP1/TERF1/XRCC1/PICALM/PROM1/CARD11/ID4	61
DOID:0060086	female reproductive organ benign neoplasm	33/1925	45/8007	3.77228e-12	3.22907e-09	4.3502e-12	BCL2/CDKN2A/ESR1/CDKN1B/HMGA2/CCND1/COL1A1/CEBPB/TP53/VEGFA/CD34/CYP19A1/IGF1/IGF1R/IL1B/IL6/MMP2/PCNA/TGFB1/ARNT/COL5A1/ESR2/FH/TGFB3/AR/VCAN/EGR1/L1CAM/LMNA/PGR/XRCC1/KLF11/YWHAG	33
DOID:0060115	nervous system benign neoplasm	27/1925	33/8007	3.90379e-12	3.34165e-09	4.44523e-12	KIT/NF2/ESR1/CD44/CDKN1B/EGFR/CCND1/RB1/STAT3/MIR21/BDNF/BMP2/CD34/IGF1R/IL6/PDGFRA/PDGFRB/TGFB1/RAC1/ANK3/BMP4/SEMA3A/HGS/PTTG1/CXCR6/SMARCB1/MKI67	27
DOID:3443	mammary Paget's disease	27/1925	33/8007	3.90379e-12	3.34165e-09	4.44523e-12	ERBB2/CCND1/TP53/CDX2/KRT7/TP63/STAT5A/RB1/STAT3/CDH1/MAPK14/FGF2/VDR/TNFSF11/EDN1/MAPK1/DKK1/ALPL/CSF1/FASN/MMP7/TNFRSF11B/PTK2/RELA/DCSTAMP/MAPK3/ATF2	27
DOID:1790	malignant mesothelioma	31/1925	41/8007	4.41547e-12	3.77964e-09	4.99645e-12	KIT/NF2/CDKN2A/CDKN1C/MTOR/MUC1/SMAD2/TP63/VEGFA/STAT3/XIAP/CDKN2B/FGF2/HIF1A/MMP2/MMP9/SLC2A1/WT1/TNFRSF10B/MSLN/KRT5/VEGFC/LOXL4/EPOR/RELA/SNAI2/SPP1/FHIT/TNFRSF10A/PDPN/MKI67	31
DOID:715	T-cell leukemia	41/1925	63/8007	4.93866e-12	4.22749e-09	5.54321e-12	TCL1A/CDKN1A/CD44/PTEN/CCND1/MYB/LMO2/MET/NOTCH1/MUC1/BMI1/FOXP3/VEGFA/FAS/CCND2/HGF/CXCL8/LDHA/SMAD7/MMP9/NFKB1/TERF2/SOCS1/PIAS3/CADM1/TLR7/RTN4/AHR/TNFSF10/DKK1/CEBPA/IRF4/MMP7/TAL1/TERT/TXNIP/IKZF3/CISH/TERF1/PRDM16/CX3CR1	41
DOID:654	overnutrition	132/1925	322/8007	4.95989e-12	4.24566e-09	5.54321e-12	CDKN2A/ESR1/PPARA/VCAM1/IRS1/LGALS3/TLR4/IRS2/PIK3R1/CCND1/APP/MTOR/ABCB1/CEBPB/ICAM1/SOD2/MIF/STAT3/ABCA1/ADRB1/FAS/BDNF/CDK4/CHUK/CCN2/CYP2J2/CYP19A1/NR3C1/HGF/HIF1A/HSPA1B/HTR2C/IGF1/IGF1R/IGF2/IGFBP3/IL1B/IL6/CXCL8/IL10/IL18/LDLR/LRP5/MAOA/MAP3K5/MMP2/MMP9/MMP14/MTHFR/NOS3/NTRK2/OPRM1/PPARG/PRKAA1/S100A8/SELE/SLC2A1/SLC6A4/TGFB1/TLR2/TNF/UCP2/VDR/TNFSF12/DLK1/SOCS3/CLOCK/MFN2/PPARGC1A/APOE/AT…	132
DOID:3393	coronary artery disease	140/1925	348/8007	5.76879e-12	4.93808e-09	6.40769e-12	CDKN2A/ESR1/PPARA/VCAM1/SP1/SP3/CDKN1C/TLR4/TIMP3/PTGS2/THBS1/ICAM1/TP53/JAK2/LRRFIP1/MMP1/SOD2/MIF/VEGFA/ABCA1/PARP1/ADRB1/ALOX5/BDNF/CD34/CDKN2B/CYP2J2/FGF2/HGF/HIF1A/HMOX1/HSPA4/IFNG/IGF1/IGFBP3/IL1B/IL4/IL6/CXCL8/IL10/IL12B/IL18/CXCL10/INSIG1/ITGA2/ITGB3/KCNMA1/KDR/LDLR/MMP2/MMP9/MMP14/MTAP/MTHFR/NOS3/PLAT/PPARG/PTX3/CXCL12/SELE/SLC6A4/SOD3/SOX2/TGFB1/TLR2/TNF/TNFSF11/TNFSF12/KAT2B/STUB1/POST…	140
DOID:552	pneumonia	59/1925	108/8007	6.11218e-12	5.23203e-09	6.74772e-12	CDKN2A/IKBKB/RHOA/CCND1/PTGS2/COL1A1/MUC1/TP53/PLAU/MMP1/MIF/VEGFA/ATM/BDNF/COL3A1/HMGB1/HMOX1/IFNG/IGFBP3/IL1B/IL4/IL6/CXCL8/IL10/IL12A/IL12B/IL13/IL18/LGALS9/MMP2/MMP9/MYLK/NTF3/PLAT/CXCL12/SOD3/TAP1/TGFB1/TNF/APOE/DDR1/CCL2/TFPI/AGTR1/IGFBP5/IL11/MMP7/SERPINE1/SPP1/TAC1/CXCR4/CD274/NOD2/IL1A/IL1RN/IL13RA1/SLPI/CXCR6/AKR1B10	59
DOID:37	skin disease	140/1925	350/8007	9.51782e-12	8.14725e-09	1.04438e-11	BCL2/KIT/CDKN2A/PPARA/CDKN1A/TLR4/EGFR/CASP3/CCND1/APP/ITCH/MET/BAX/COL1A1/DNMT1/ICAM1/HRAS/FGFR3/TP53/SMAD2/PLAU/MMP1/SOD2/FOXP3/TP63/MIF/VEGFA/MIR21/ALOX5/FAS/BCL3/BDNF/CASP8/CDKN2B/GJA1/HMOX1/IFNG/IGF1/IGFBP3/IL1B/IL4/IL6/CXCL8/IL10/IL12A/IL12B/IL13/IL18/CXCL10/ITGB3/KDR/SMAD3/MMP2/MMP9/PCNA/PIK3CA/PPARG/CCL1/SELE/SLC6A4/TFRC/TG/TGFB1/TLR2/TLR3/TNF/TSC1/VIM/TNFSF12/NCSTN/ATP2A2/CAV1/SERPINH1/C…	140
DOID:4195	hyperglycemia	70/1925	139/8007	1.13355e-11	9.70318e-09	1.23634e-11	PPARA/PTEN/MYC/TLR4/SMO/PIK3R2/PTGS2/AKT2/FOXO1/ICAM1/AKT1/BIRC5/G6PC/HIF1A/HMOX1/IGF1/IL4/IL6/CXCL8/IL12A/IL18/KCNMA1/KDR/MTHFR/NFKB1/NOS3/PPARG/SELE/SLC2A1/SNAI1/SOD3/HNF1B/TGFB1/TLR2/TNF/UCP2/PPARGC1A/SIRT1/EDN1/GRB2/LPL/NEUROD1/NOS2/PRKCD/MAPK1/CCL5/SLC2A4/TFPI/TRPC6/NAMPT/FASN/INPPL1/INSR/SERPINE1/PTCH1/RELA/ROCK1/SHC1/STX1A/HNF1A/TXNIP/CD40LG/CFH/HFE/IL1A/ITGB4/PRKCZ/SOD1/SGK1/ITGAV	70
DOID:5844	myocardial infarction	117/1925	279/8007	1.49031e-11	1.27571e-08	1.61572e-11	ESR1/PPARA/VCAM1/SP1/SP3/CDKN1C/TLR4/TIMP3/PTGS2/THBS1/ICAM1/TP53/JAK2/LRRFIP1/MMP1/MIF/VEGFA/ABCA1/PARP1/ADRB1/ALOX5/BDNF/CD34/CYP2J2/FGF2/HGF/HIF1A/HMOX1/HSPA4/IFNG/IGF1/IL1B/IL6/CXCL8/IL10/IL12B/IL18/ITGA2/ITGB3/KCNMA1/KDR/MMP2/MMP9/MMP14/MTAP/MTHFR/NOS3/PLAT/PPARG/PTX3/CXCL12/SELE/SLC6A4/SOD3/SOX2/TGFB1/TLR2/TNF/TNFSF11/TNFSF12/STUB1/POSTN/APOE/CYP2C19/CYP2C8/EDN1/ELN/FGA/FGB/FGG/HMGCR/ITGB1/…	117
DOID:6432	pulmonary hypertension	46/1925	77/8007	2.07509e-11	1.77628e-08	2.23632e-11	SMAD1/RHOA/PTGS2/BMP7/BMPR2/MIF/VEGFA/ABCA1/ARG2/BMP2/BMPR1B/CCN2/FGF2/HIF1A/HMOX1/IL6/SMAD5/MAOA/NOS3/PCNA/PPARG/PRKG1/CXCL12/SLC6A4/TNF/APOE/CAV1/EDN1/FGA/ID1/NOS2/TRPC6/EPO/JUN/NOTCH3/ROCK1/CX3CL1/APLN/ARHGEF6/ABCG1/NOX4/MAP1LC3B/ADM/SOD1/GREM1/IL23R	46
DOID:374	nutrition disease	135/1925	338/8007	2.58457e-11	2.21239e-08	2.76889e-11	CDKN2A/ESR1/PPARA/VCAM1/IRS1/LGALS3/TLR4/IRS2/PIK3R1/CCND1/APP/MTOR/ABCB1/CEBPB/ICAM1/SOD2/MIF/STAT3/ABCA1/ADRB1/FAS/BDNF/CDK4/CHUK/CCN2/CYP2J2/CYP19A1/NR3C1/HGF/HIF1A/HSPA1B/HTR2C/IGF1/IGF1R/IGF2/IGFBP3/IL1B/IL6/CXCL8/IL10/IL18/LDLR/LRP5/MAOA/MAP3K5/MMP2/MMP9/MMP14/MTHFR/NOS3/NTRK2/OPRM1/PPARG/PRKAA1/S100A8/SELE/SLC2A1/SLC6A4/TGFB1/TLR2/TNF/UCP2/VDR/TNFSF12/DLK1/SOCS3/CLOCK/MFN2/PPARGC1A/APOE/AT…	135
DOID:9970	obesity	127/1925	313/8007	2.95637e-11	2.53065e-08	3.14858e-11	CDKN2A/ESR1/PPARA/VCAM1/IRS1/LGALS3/TLR4/IRS2/CCND1/APP/ABCB1/CEBPB/ICAM1/SOD2/MIF/STAT3/ABCA1/ADRB1/FAS/BDNF/CDK4/CHUK/CCN2/CYP2J2/CYP19A1/NR3C1/HGF/HIF1A/HSPA1B/HTR2C/IGF1/IGF1R/IGF2/IGFBP3/IL1B/IL6/CXCL8/IL10/IL18/LDLR/LRP5/MAOA/MAP3K5/MMP2/MMP9/MMP14/MTHFR/NOS3/NTRK2/OPRM1/PPARG/PRKAA1/S100A8/SELE/SLC2A1/SLC6A4/TGFB1/TLR2/TNF/UCP2/VDR/TNFSF12/DLK1/SOCS3/CLOCK/MFN2/PPARGC1A/APOE/ATF3/EDN1/ESR2…	127
DOID:0060095	uterine benign neoplasm	31/1925	43/8007	3.58587e-11	3.0695e-08	3.7746e-11	BCL2/CDKN2A/ESR1/CDKN1B/HMGA2/CCND1/COL1A1/CEBPB/TP53/VEGFA/CD34/CYP19A1/IGF1/IGF1R/IL1B/IL6/MMP2/PCNA/TGFB1/ARNT/COL5A1/ESR2/TGFB3/AR/VCAN/EGR1/L1CAM/PGR/XRCC1/KLF11/YWHAG	31
DOID:13223	uterine fibroid	31/1925	43/8007	3.58587e-11	3.0695e-08	3.7746e-11	BCL2/CDKN2A/ESR1/CDKN1B/HMGA2/CCND1/COL1A1/CEBPB/TP53/VEGFA/CD34/CYP19A1/IGF1/IGF1R/IL1B/IL6/MMP2/PCNA/TGFB1/ARNT/COL5A1/ESR2/TGFB3/AR/VCAN/EGR1/L1CAM/PGR/XRCC1/KLF11/YWHAG	31
DOID:341	peripheral vascular disease	39/1925	61/8007	3.71789e-11	3.18252e-08	3.89095e-11	E2F3/E2F1/CDKN2A/CDKN1A/VCAM1/BAK1/MTOR/BAX/ICAM1/TP53/JAK2/BMPR2/VEGFA/STAT3/AKT1/ATM/MAPK14/HGF/HIF1A/IGF1/IL6/IL10/ITGA2/SMAD4/MTHFR/NOS3/SELE/EDN1/H2AX/MMP3/SERPINE1/PPP1CC/RPS6KA3/TERT/ADM/ATR/VKORC1/PRKDC/ENG	39
DOID:0080000	muscular disease	156/1925	408/8007	3.85627e-11	3.30097e-08	4.01257e-11	BCL2/ERBB2/TPM1/CDKN2A/ESR1/CDKN1A/CFL2/BACE1/TLR4/HCN4/APP/MET/THBS1/TGFBR2/HRAS/TP53/SNCA/MMP1/SOD2/VEGFA/ACVR1/ADRB1/BIRC5/FAS/BDNF/CCN2/CYP11B2/TSC22D3/GJA1/NR3C1/HGF/HMGB1/IFNB1/IFNG/IGF1/IGF1R/IGFBP3/IL1B/IL6/CXCL8/IL10/CXCL10/MAOA/MMP2/MMP9/MMP14/COX2/MYH2/NFKB1/NOS3/OPRM1/OXTR/PDGFA/PDGFRA/PTPN11/PTX3/RAF1/S100A8/SLC6A4/SMARCA4/SMN1/TGFB1/TLR2/TLR3/TNF/WT1/TNFSF12/ISCU/TNFRSF12A/APOE/AQP4…	156
DOID:5157	benign pleural mesothelioma	30/1925	41/8007	4.04534e-11	3.46281e-08	4.18526e-11	MCL1/NF2/CDKN2A/CDKN1A/TUSC2/EGFR/TP53/SOD2/VEGFA/AKT1/BIRC5/CDKN2B/KDR/MMP9/MMP14/PIK3CA/PKM/MSLN/YAP1/CADM1/MAPK1/SRC/AVEN/RELA/SPP1/PEA15/RASSF1/PLAUR/MKI67/MAPK3	30
DOID:2596	larynx cancer	27/1925	35/8007	4.93212e-11	4.22189e-08	5.07371e-11	BCL2/CDKN2A/CDKN1A/PTEN/MYC/CASP3/CCND3/PTGS2/MMP1/RB1/BIRC5/CDH1/IL6/CXCL8/IL13/LGALS1/MMP2/MMP9/MSH2/FURIN/PCNA/CAV1/MLH1/SKP2/THBS2/CCNB1/MKI67	27
DOID:635	acquired immunodeficiency syndrome	43/1925	71/8007	5.00039e-11	4.28033e-08	5.11488e-11	BCL2/BAX/CEBPB/TP53/FAS/FASLG/CDH1/NR3C1/IFNG/IL4/IL10/IL10RA/IL12B/IL18/CXCL10/MEF2C/PCNA/CXCL12/TSG101/TLR7/GSK3B/MLH1/MAPK8/CCL4/CCL5/SLC1A2/CD4/CYP3A4/G6PD/LAMB3/LRP1/PAK2/PROX1/SNAI2/CXCR4/CD274/CDK9/PLAUR/PTN/SLPI/XRCC1/CXCR6/YBX1	43
DOID:5295	intestinal disease	75/1925	157/8007	5.57266e-11	4.7702e-08	5.66823e-11	BCL6/KIT/CDKN2A/NR1I2/VCAM1/CDKN1B/PTGS2/ICAM1/TP53/CDX2/MMP1/FOXP3/KRT7/MIF/VEGFA/FAS/ARHGDIA/CCNA2/MAPK14/HSPA1B/IFNG/IGF2/IL1B/IL4/IL6/CXCL8/IL10/IL12B/IL13/IL18/CXCL10/MTHFR/RET/S100A8/SELE/SLC6A4/SOCS3/AQP4/CFTR/CTNNB1/EDN1/LPL/MLH1/MMP3/CEACAM6/MAPK1/CCL5/STK11/XBP1/TNFSF10/ZEB2/NAMPT/CCL26/PDS5B/CA2/HBEGF/IL11/L1CAM/MMP7/PTPN2/RELA/SDC1/TAC1/IFITM1/ARTN/TXNIP/NOD2/AQP3/IL1RN/LEPR/NFATC1/S1…	75
DOID:423	myopathy	152/1925	398/8007	7.73959e-11	6.62509e-08	7.78485e-11	BCL2/ERBB2/TPM1/CDKN2A/ESR1/CDKN1A/CFL2/BACE1/TLR4/HCN4/APP/MET/THBS1/TGFBR2/HRAS/TP53/SNCA/MMP1/SOD2/VEGFA/ACVR1/ADRB1/BIRC5/FAS/BDNF/CCN2/CYP11B2/TSC22D3/GJA1/NR3C1/HGF/HMGB1/IFNB1/IFNG/IGF1/IGF1R/IGFBP3/IL1B/IL6/CXCL8/IL10/CXCL10/MAOA/MMP2/MMP9/MMP14/COX2/MYH2/NFKB1/NOS3/OPRM1/OXTR/PDGFA/PTPN11/PTX3/RAF1/S100A8/SLC6A4/SMARCA4/SMN1/TGFB1/TLR2/TLR3/TNF/WT1/TNFSF12/ISCU/TNFRSF12A/APOE/AQP4/ATP2A2…	152
DOID:66	muscle tissue disease	152/1925	398/8007	7.73959e-11	6.62509e-08	7.78485e-11	BCL2/ERBB2/TPM1/CDKN2A/ESR1/CDKN1A/CFL2/BACE1/TLR4/HCN4/APP/MET/THBS1/TGFBR2/HRAS/TP53/SNCA/MMP1/SOD2/VEGFA/ACVR1/ADRB1/BIRC5/FAS/BDNF/CCN2/CYP11B2/TSC22D3/GJA1/NR3C1/HGF/HMGB1/IFNB1/IFNG/IGF1/IGF1R/IGFBP3/IL1B/IL6/CXCL8/IL10/CXCL10/MAOA/MMP2/MMP9/MMP14/COX2/MYH2/NFKB1/NOS3/OPRM1/OXTR/PDGFA/PTPN11/PTX3/RAF1/S100A8/SLC6A4/SMARCA4/SMN1/TGFB1/TLR2/TLR3/TNF/WT1/TNFSF12/ISCU/TNFRSF12A/APOE/AQP4/ATP2A2…	152
DOID:5183	hereditary Wilms' tumor	36/1925	55/8007	7.82733e-11	6.70019e-08	7.8296e-11	BCL2/KIT/ERBB2/ESR1/CDKN1A/SP1/CCNE1/KRAS/ABCB1/TP53/FBXW7/CYP19A1/HNF4A/HSP90AA1/IGF1R/IGF2/WT1/DMTF1/BASP1/CTNNB1/GATA2/HOXA10/PAX3/SOX9/TBXA2R/AR/DUSP6/EGR1/EPOR/ROR1/PODXL/TERT/NES/FLT3/NDRG2/PAX8	36
DOID:6713	cerebrovascular disease	60/1925	116/8007	8.33906e-11	7.13824e-08	8.29565e-11	ESR1/TLR4/CASP3/APP/ANXA1/TIMP3/PTGS2/ICAM1/FASLG/BDNF/COL4A1/FGF2/NR3C1/HGF/HIF1A/IGFBP3/IL4/IL6/LDLR/LIMK1/MMP2/MMP9/MTHFR/NFKB1/NOS3/SOD3/TGFB1/TIMP2/TNF/DDAH1/APOE/AQP4/COL1A2/ELN/FBN2/FGB/LOX/LPL/MMP3/PDE4D/PRKCH/S100B/CCL2/TBXA2R/TFPI/CD40/NOTCH3/TNFRSF11B/RELA/SPP1/TIMP1/IL1RN/OLR1/SOD1/FGF1/KCNN4/APOA5/TBXAS1/ENG/ROS1	60
DOID:2600	laryngeal carcinoma	22/1925	26/8007	1.16658e-10	9.98596e-08	1.15417e-10	BCL2/CDKN2A/CDKN1A/MYC/CASP3/CCND3/PTGS2/MMP1/RB1/BIRC5/IL6/CXCL8/IL13/LGALS1/MMP9/MSH2/PCNA/CAV1/MLH1/SKP2/CCNB1/MKI67	22
DOID:8567	Hodgkin's lymphoma	34/1925	51/8007	1.2426e-10	1.06367e-07	1.2227e-10	BCL2/CDKN2A/CDKN1B/PIK3R1/CASP3/PTGS2/BAX/ICAM1/BMI1/JAK2/BIRC5/FAS/ATM/BCL3/IL1B/IL4/CXCL8/IL10/IL13/LGALS1/MDM2/MMP2/MMP9/SELE/JUNB/PIK3CG/DIABLO/CDKN2C/JUN/MGMT/MRE11/REL/IL1RN/DLC1	34
DOID:26	pancreas disease	79/1925	171/8007	1.35597e-10	1.16071e-07	1.32704e-10	CDKN2A/CD44/VCAM1/IRS1/TLR4/KRAS/PTGS2/ICAM1/SOD2/STAT1/MIF/VEGFA/HMGB1/HNF4A/HSPA1B/IFNG/IGF1/IL1B/IL6/CXCL8/IL10/IL18/CXCL10/MMP9/MTHFR/NFKB1/NRAS/PPARG/RPS6KB1/SELE/SLC2A1/TF/TGFB1/TLR2/TNF/UCP2/TNFRSF10B/PPARGC1A/APOE/CFTR/CHGA/EDN1/LAMP2/LPL/PDGFB/CCL2/SLC2A3/SLC2A4/TFPI/ST8SIA4/TNFSF10/NAMPT/CA2/CD4/EDNRA/INSR/LTF/TNFRSF11B/SERPINE1/PPP1CA/PPP3CA/RELA/CX3CL1/SPP1/ADM/CD40LG/DDC/GSTP1/LCN2/N…	79
DOID:2001	neuroma	23/1925	28/8007	1.40852e-10	1.2057e-07	1.37106e-10	KIT/NF2/ESR1/CD44/CDKN1B/EGFR/CCND1/RB1/STAT3/MIR21/BDNF/BMP2/CD34/PDGFRA/PDGFRB/TGFB1/RAC1/ANK3/BMP4/SEMA3A/HGS/CXCR6/SMARCB1	23
DOID:13375	temporal arteritis	25/1925	32/8007	1.62255e-10	1.3889e-07	1.56259e-10	TLR4/ICAM1/MIF/VEGFA/HIF1A/IFNG/IL4/IL6/IL10/IL18/IRF5/ITGB3/MMP2/MMP9/NOS3/SELE/TNFAIP3/ESR2/NOS2/CD40/HSPD1/MX1/PTPN22/CD24/IFNGR1	25
DOID:525	central nervous system vasculitis	25/1925	32/8007	1.62255e-10	1.3889e-07	1.56259e-10	TLR4/ICAM1/MIF/VEGFA/HIF1A/IFNG/IL4/IL6/IL10/IL18/IRF5/ITGB3/MMP2/MMP9/NOS3/SELE/TNFAIP3/ESR2/NOS2/CD40/HSPD1/MX1/PTPN22/CD24/IFNGR1	25
DOID:7998	hyperthyroidism	52/1925	96/8007	1.68439e-10	1.44183e-07	1.61356e-10	BCL2/PPARA/BAK1/ABCB1/BAX/ICAM1/TP53/FOXP3/FAS/FASLG/CASP8/IFNG/IGF1/IGF1R/IL1B/IL6/IL6R/CXCL8/IL10/IL12B/IL13/CXCL10/IRF1/MEN1/MTHFR/NFKB1/PPARG/SELE/SLC5A5/TAP1/TG/TNF/VDR/CHGA/EDN1/ESR2/CCL5/SLC2A3/SLC2A4/TFPI/THRB/CD40/SERPINE1/TAB2/PTPN22/CD274/CD80/IGFBP1/IL1A/XRCC1/CXCR6/CD1C	52
DOID:6000	congestive heart failure	98/1925	229/8007	1.839e-10	1.57418e-07	1.7524e-10	ERBB2/TPM1/KCNQ1/KCNE1/KCNH2/TJP1/VCAM1/LGALS3/TLR4/TIMP3/FOXP1/HDAC4/THBS1/FOXO1/ICAM1/TP53/KLF15/BMPR2/MMP1/STAT1/VEGFA/PARP1/ADRB1/BSG/CD34/MAPK14/CYP11B2/FGF2/GJA1/HGF/HMGB1/HMOX1/HSPA1B/HSPA4/IFNG/IGF1/IL6/IL10/IL18/MMP2/MMP9/NOS3/PPARG/PURA/SLC2A1/SLC6A4/SOD3/TGFB1/TNF/UCP2/PPARGC1A/RTN4/ANG/ATP2A2/CACNA1C/CHGA/DUSP1/EDN1/LOX/MMP13/SLC2A4/SRF/TRPC6/YY1/FSTL1/JPH2/ADCY6/AGTR1/CAMK2D/CEBPA/ED…	98
DOID:9074	systemic lupus erythematosus	46/1925	81/8007	2.30999e-10	1.97735e-07	2.18969e-10	BCL2/CASP3/CEBPB/ICAM1/SOD2/MIF/ADAR/FAS/FASLG/IFNB1/IFNG/IL1B/IL4/CXCR2/IL10/IL10RA/IL18/IRAK1/IRF5/ITGB3/KDR/MECP2/MMP9/CXCL12/SELE/APOE/ITGB1/S100B/CCL2/CCL5/SIGLEC1/CAT/CD4/IL2/JUN/PAPPA/PTK2/CD24/ADA/CAMK4/IFNGR1/IL1RN/LCN2/SEPTIN2/P2RX7/SOD1	46
DOID:2921	glomerulonephritis	45/1925	79/8007	3.16539e-10	2.70958e-07	2.98491e-10	KIT/VCAM1/RHOA/ICAM1/SMAD2/SOD2/MIF/CLU/COL3A1/IFNG/IGFBP3/IL4/IL6/IL10/IL18/SMAD3/MMP2/MMP9/MMP14/MYH9/PTPRO/PTX3/SELE/TGFB1/WT1/ADAM10/APOE/CCL2/ADAM17/TRPC6/AGTR1/SERPINE1/RELA/COL4A4/CFH/IGFBP1/LCN2/LEPR/P2RX7/PRKCA/PRKCB/SGK1/PLCE1/MAF/PTPRU	45
DOID:687	hepatoblastoma	21/1925	25/8007	4.14879e-10	3.55137e-07	3.89197e-10	CDKN1B/CCND1/CEBPB/TP53/AKT1/FASLG/HGF/HMOX1/IGF2/MDM2/PCNA/PIK3CA/APC/CTNNB1/GSK3B/PLAG1/CEBPA/HTATIP2/RASSF1/EP300/GPC3	21
DOID:0060058	lymphoma	48/1925	88/8007	6.20525e-10	5.31169e-07	5.79112e-10	BCL6/BCL2/KIT/CDKN2A/CDKN1B/MYC/PIK3R1/CASP3/BCL2L11/CCND1/PTGS2/MET/FOXP1/BAX/ICAM1/BMI1/JAK2/BCL2L1/BIRC5/FAS/ATM/BCL3/CDKN2B/IL1B/IL4/IL6/CXCL8/IL10/IL13/LGALS1/MDM2/MMP2/MMP9/RBL2/SELE/JUNB/MLH1/PIK3CG/DIABLO/CD4/CDKN2C/JUN/MGMT/MRE11/REL/IL1RN/NFATC2/DLC1	48
DOID:104	bacterial infectious disease	110/1925	271/8007	6.38804e-10	5.46816e-07	5.93114e-10	BCL2/MCL1/TLR4/BCL2L11/PTGS2/CREB1/ABCB1/ICAM1/MUC1/TP53/SNCA/ITGA5/MMP1/FOXP3/STAT1/MIF/VEGFA/STAT3/ALOX5/FASLG/PRDM1/CCR7/MAPK14/HMGB1/IFNB1/IFNG/IGF1/IL1B/IL4/IL6/CXCL8/CXCR2/IL10/IL12B/IL18/CXCL10/IRAK1/IRF1/MMP9/MYD88/NFKB1/NRAS/PPARG/PTX3/RAF1/CCL1/CCL20/TAP1/TF/TGFB1/TLR2/TNF/VDR/VIM/SOCS1/SOCS3/SIVA1/DERL1/APOE/ITGB1/MMP3/MMP13/MRC1/NOS2/PIK3CG/MAPK1/CCL2/CCL3/CCL4/CCL5/IL32/HBEGF/HSPD1/I…	110
DOID:0060071	pre-malignant neoplasm	19/1925	22/8007	1.1526e-09	9.86622e-07	1.0647e-09	CDKN2A/CDKN1A/CCND1/KRAS/PTGS2/BIRC5/CCND2/CDKN2B/MMP2/PCNA/PLK1/MSLN/CAV1/RARB/S100A9/IGF2BP3/SDHD/NANOG/MMP12	19
DOID:5158	pleural cancer	26/1925	36/8007	1.33589e-09	1.14352e-06	1.22155e-09	MCL1/NF2/CDKN2A/CDKN1A/TUSC2/EGFR/TP53/SOD2/VEGFA/BIRC5/CDKN2B/KDR/MMP9/PKM/MSLN/YAP1/CADM1/MAPK1/SRC/AVEN/RELA/SPP1/RASSF1/PLAUR/MKI67/MAPK3	26
DOID:7474	malignant pleural mesothelioma	26/1925	36/8007	1.33589e-09	1.14352e-06	1.22155e-09	MCL1/NF2/CDKN2A/CDKN1A/TUSC2/EGFR/TP53/SOD2/VEGFA/BIRC5/CDKN2B/KDR/MMP9/PKM/MSLN/YAP1/CADM1/MAPK1/SRC/AVEN/RELA/SPP1/RASSF1/PLAUR/MKI67/MAPK3	26
DOID:1428	endocrine pancreas disease	36/1925	59/8007	1.4147e-09	1.21099e-06	1.28711e-09	VCAM1/IRS1/ICAM1/STAT1/HNF4A/IGF1/IL1B/IL6/NFKB1/PPARG/RPS6KB1/SELE/SLC2A1/TNF/UCP2/PPARGC1A/APOE/LPL/CCL2/SLC2A3/SLC2A4/TFPI/TNFSF10/NAMPT/INSR/TNFRSF11B/SERPINE1/PPP1CA/ADM/CD40LG/DDC/NR3C2/PRKCZ/FGF21/SGK1/APOA5	36
DOID:8857	lupus erythematosus	47/1925	87/8007	1.43738e-09	1.2304e-06	1.30121e-09	BCL2/CASP3/CEBPB/ICAM1/SOD2/MIF/ADAR/FAS/FASLG/IFNB1/IFNG/IL1B/IL4/IL6/CXCR2/IL10/IL10RA/IL18/IRAK1/IRF5/ITGB3/KDR/MECP2/MMP9/CXCL12/SELE/APOE/ITGB1/S100B/CCL2/CCL5/SIGLEC1/CAT/CD4/IL2/JUN/PAPPA/PTK2/CD24/ADA/CAMK4/IFNGR1/IL1RN/LCN2/SEPTIN2/P2RX7/SOD1	47
DOID:2797	idiopathic interstitial pneumonia	24/1925	32/8007	1.64831e-09	1.41095e-06	1.48473e-09	CDKN2A/RHOA/CCND1/MUC1/PLAU/MMP1/BDNF/IFNG/IGFBP3/IL4/IL6/IL12B/IL13/IL18/MMP2/SOD3/DDR1/CCL2/IGFBP5/IL11/MMP7/NOD2/IL1A/AKR1B10	24
DOID:3192	neurilemmoma	21/1925	26/8007	1.66741e-09	1.4273e-06	1.4945e-09	KIT/NF2/ESR1/CD44/CDKN1B/EGFR/CCND1/RB1/STAT3/MIR21/BDNF/BMP2/CD34/PDGFRA/PDGFRB/TGFB1/RAC1/BMP4/HGS/CXCR6/SMARCB1	21
DOID:75	lymphatic system disease	52/1925	101/8007	1.88404e-09	1.61273e-06	1.68034e-09	TLR4/PIK3R1/CASP3/MET/FOXO3/FADD/TP53/JAK2/MMP1/FOXP3/MIF/VEGFA/ABCA1/CASP8/CCR7/HGF/HMGB1/IL1B/IL4/IL10/IL18/KDR/MMP9/S100A8/TGFB1/TNF/SOCS1/SOCS3/APOE/FGB/FLT1/MMP3/MMP13/NOS2/S100A9/CCL2/SEMA6A/AGTR1/SCARB1/HLA-G/MMP11/ADM/CD40LG/CCR6/FLT3/IL1RN/ITGA9/NR3C2/S100A12/SREBF2/TNFSF13/MKI67	52
DOID:12689	acoustic neuroma	14/1925	14/8007	2.0788e-09	1.77945e-06	1.84496e-09	KIT/NF2/ESR1/CD44/CDKN1B/EGFR/CCND1/RB1/MIR21/BDNF/PDGFRA/TGFB1/RAC1/HGS	14
DOID:0060089	endocrine organ benign neoplasm	51/1925	99/8007	2.62677e-09	2.24851e-06	2.31779e-09	BCL2/ERBB2/CDKN2A/CDKN1A/CDKN1B/LGALS3/CCND1/CCND3/BAX/RB1/VEGFA/MIR21/FASLG/CDH1/CLU/IL6/KDR/MEN1/MMP9/PCNA/PLAT/RBL1/RET/CXCL12/FZD6/WNT4/AHR/DDR1/CAV1/CTNNB1/EDN1/LIF/MCM2/NEUROD1/PRKCE/AGTR1/BDKRB2/BMP4/MAGEA3/STX1A/AIP/EGLN2/LCN2/LEPR/NGFR/S100A1/HGS/PTTG1/MICA/SNAP25/LHCGR	51
DOID:1074	kidney failure	71/1925	156/8007	2.63716e-09	2.25741e-06	2.31779e-09	ESR1/PPARA/CDKN1A/PTEN/MYC/CCND1/ABCB1/ICAM1/MMP1/VEGFA/AXL/ADORA2A/PARP1/HGF/HIF1A/IL1B/IL4/IL6/IL6R/IL10/IL18/MTHFR/NOS3/PKD2/PTX3/S100A8/SELE/SLC2A1/HNF1B/TFRC/TGFB1/TNFSF11/MSLN/APOE/RUNX2/CHGA/EDN1/S100A9/CCL2/CCL5/TFPI/TRPC6/KL/NAMPT/AGTR1/BDKRB2/CD40/EPO/FN1/HPRT1/L1CAM/TNFRSF11B/SERPINE1/PTH1R/SHC1/SPP1/ADA/CD40LG/COL4A4/CFH/IL1A/IL1RN/LCN2/PVT1/SLC9A1/SREBF1/SREBF2/MERTK/ADIPOR2/PROS1/AT…	71
DOID:255	hemangioma	26/1925	37/8007	3.46727e-09	2.96798e-06	3.03265e-09	CDKN1C/CCND1/KRAS/TP53/VEGFA/CLU/EPAS1/HIF1A/IGF2/IL1B/IL6/KDR/MMP9/NFKB1/PDGFA/PDGFRB/NKX2-1/VHL/CTNNB1/MMP3/PDGFB/TUBA1A/NRP1/AR/JADE1/PAX8	26
DOID:381	arthropathy	50/1925	97/8007	3.6621e-09	3.13476e-06	3.18766e-09	TLR4/BMP7/JAK2/MMP1/SOD2/MIF/VEGFA/COL2A1/STAT3/FAS/BMP2/IFNG/IL1B/IL6/CXCL8/IL10/IL12B/IL18/MMP2/MMP9/TNF/TNFSF11/ANKH/HSPA5/MMP3/NFKBIA/NOS2/CCL2/CCL4/SPARC/TNFSF10/DKK1/ALPL/BMP4/CSF1/IL2/TNFRSF11B/IL24/SAMHD1/CD274/SOST/IL23A/NOD2/FTL/HFE/IL1RN/SLPI/NOG/MICA/IL23R	50
DOID:13207	proliferative diabetic retinopathy	25/1925	35/8007	4.06807e-09	3.48227e-06	3.52409e-09	KIT/VCAM1/SP1/ICAM1/VEGFA/CCN2/FGF2/HIF1A/IL6/MMP2/MMP9/NFKB1/CXCL12/SELE/TNF/UCP2/POSTN/EDN1/LOX/CCL2/SPARC/EPO/APLN/SOD1/ECM1	25
DOID:0050737	autosomal recessive disease	127/1925	334/8007	4.17672e-09	3.57527e-06	3.58597e-09	BCL6/E2F3/E2F1/CDKN2A/PPARA/CDKN1A/VCAM1/SP1/BAK1/MYC/TLR4/CASP3/PTGS2/ZFP36/MTOR/ABCB1/BAX/COL1A1/ICAM1/TOM1/MUC1/TP53/BMI1/JAK2/PLAU/STAT1/STAT3/MUC4/ADORA2A/PARP1/ADRB1/AKT1/ARG2/ATM/CDH1/MAPK14/G6PC/NR3C1/HIF1A/HMOX1/IFNG/IGF1/IGF1R/IGFBP3/IL1B/IL4/IL6/IL6R/CXCL8/IL10/IL18/LGALS9/MMP2/MMP9/MTHFR/NFKB1/FURIN/PLK1/PTX3/SELE/SLC20A1/TAP1/TERF2/TF/TFRC/TGFB1/TLR2/TNF/VDR/PCGF2/TNFSF11/STUB1/CALCR…	127
DOID:3702	cervical adenocarcinoma	18/1925	21/8007	4.17911e-09	3.57732e-06	3.58597e-09	CDKN2A/PTEN/EGFR/KRAS/PTGS2/MET/TP53/CDX2/AKT1/KDR/PDGFRA/CXCL12/MAPK1/PTGER4/STK11/CXCR4/SLPI/MAPK3	18
DOID:9408	acute myocardial infarction	48/1925	92/8007	4.47547e-09	3.831e-06	3.82215e-09	TLR4/PTGS2/TP53/JAK2/VEGFA/ADRB1/HIF1A/HMOX1/HSPA4/IFNG/IGF1/IL1B/IL6/IL10/ITGA2/ITGB3/KDR/MMP2/MMP9/MMP14/MTHFR/NOS3/PPARG/PTX3/SOX2/TGFB1/TNF/TNFSF12/POSTN/CYP2C19/EDN1/FGB/HMGCR/MMP3/CCL2/EPO/FABP3/FN1/TNFRSF11B/SERPINE1/PAPPA/CD40LG/HFE/IL1A/OLR1/PLAUR/PROM1/ENG	48
DOID:3326	purpura	40/1925	71/8007	4.76962e-09	4.0828e-06	4.05424e-09	DNMT3B/TLR4/CASP3/MET/NOTCH1/JAG1/NOTCH2/VEGFA/FAS/FASLG/FCGR2B/FGF2/HGF/HMOX1/HES1/IFNG/IGF1/IL1B/IL4/IL6/IL18/ITGB3/MMP9/NOS3/TGFB1/TLR2/EDN1/CAT/NOTCH3/SERPINF2/CXCR4/PTPN22/DLL1/ADM/CD80/CD40LG/IL1RN/ILK/TNFSF13/MICA	40
DOID:0050700	cardiomyopathy	68/1925	149/8007	4.97646e-09	4.25985e-06	4.21028e-09	ERBB2/TPM1/ESR1/HCN4/TP53/MMP1/ADRB1/BIRC5/FAS/CYP11B2/GJA1/IFNG/IGF1/IGF1R/IGFBP3/IL1B/IL6/MMP2/MMP9/MMP14/NFKB1/NOS3/PTPN11/PTX3/RAF1/SMARCA4/TGFB1/TLR3/TNF/TNFSF12/TNFRSF12A/CDH2/CHGA/DAG1/DMD/ESR2/LAMP2/MMP3/CCL2/TFPI/TNFSF10/JPH2/ACTC1/AGTR1/AR/EDNRA/EYA4/HLA-G/LMNA/ND1/TNFRSF11B/SERPINE1/SPP1/SCO2/CD274/CD40LG/FXN/HFE/IFNGR1/IGFBP1/LCN2/NR3C2/TAZ/TTN/BAG3/DNAJC19/CX3CR1/MYBPC3	68
DOID:4914	esophagus adenocarcinoma	19/1925	23/8007	5.128e-09	4.38957e-06	4.31832e-09	MYC/KRAS/PTGS2/MET/CCN1/MUC1/SOD2/BIRC5/FAS/CCNA2/IGFBP3/MMP2/PPARG/TGFB1/HSPA5/SFRP1/MGMT/XRCC1/AKR1B10	19
DOID:0060005	autoimmune disease of endocrine system	46/1925	87/8007	5.3843e-09	4.60896e-06	4.51316e-09	BCL2/PPARA/BAK1/PTGS2/BAX/ICAM1/TP53/FOXP3/FAS/FASLG/CASP8/IGF1/IGF1R/IL1B/IL6/IL6R/CXCL8/IL10/IL12B/IL13/CXCL10/IRF1/MTHFR/NFKB1/PPARG/SELE/SLC5A5/TAP1/TG/NKX2-1/TNF/VDR/EDN1/ESR2/CCL2/CCL5/TFPI/CD40/TAB2/PTPN22/CD274/CD80/IL1A/XRCC1/CXCR6/CD1C	46
DOID:1485	cystic fibrosis	64/1925	138/8007	6.43554e-09	5.50882e-06	5.36945e-09	PPARA/SP1/TLR4/PTGS2/ZFP36/ABCB1/BAX/COL1A1/ICAM1/TOM1/MUC1/PLAU/STAT1/MUC4/ADORA2A/ADRB1/NR3C1/HIF1A/HMOX1/IFNG/IGF1/IGFBP3/IL1B/IL4/IL6/IL6R/CXCL8/IL10/IL18/LGALS9/MMP9/NFKB1/FURIN/PTX3/TAP1/TF/TGFB1/TLR2/TNF/VDR/STUB1/CALCR/CFTR/EDN1/ELN/MRC1/CEACAM6/NFE2L2/NOS2/PRKAA2/PRKCE/CCL3/CCL4/TRPC6/KLF2/EDNRA/SCNN1A/GSTP1/HFE/IL1A/IL1RN/SLPI/HDAC7/SLC26A3	64
DOID:936	brain disease	162/1925	454/8007	6.55592e-09	5.61187e-06	5.4448e-09	KCNQ1/KCNH2/ESR1/NR1I2/TJP1/VCAM1/HCN2/EGFR/RHOA/CASP3/APP/ANXA1/PTGS2/MTOR/ABCB1/ICAM1/MED1/SNCA/NOTCH2/STAT1/VEGFA/FAS/FASLG/BDNF/CASP8/MAPK14/DPYSL2/GLS/HTR2C/IFNB1/IFNG/IGF1/IGFBP3/IL1B/IL4/IL6/CXCL8/IL10/IL18/CXCL10/KCNMA1/LDLR/MDM2/MECP2/MEF2C/MAP3K5/MMP9/COX2/MTHFR/MYH1/NFIA/NFKB1/NOS3/NTF3/OPRM1/SERPINI1/PLAT/PTX3/SLC2A1/SLC6A4/TAP1/TLR3/TNF/UBC/UCP2/VDR/SOCS1/FUBP1/TNFRSF12A/ANKH/RTN4/TO…	162
DOID:12704	ataxia telangiectasia	27/1925	40/8007	6.88483e-09	5.89341e-06	5.69185e-09	BCL6/E2F3/E2F1/CDKN2A/CDKN1A/BAK1/CASP3/MTOR/BAX/TP53/BMI1/STAT3/AKT1/ATM/MAPK14/HIF1A/PLK1/H2AX/MCM2/MLH1/MCM3/MRE11/PPP1CC/RPS6KA3/TERT/ATR/PRKDC	27
DOID:12361	Graves' disease	43/1925	80/8007	8.82752e-09	7.55636e-06	7.26475e-09	BCL2/PPARA/BAK1/BAX/ICAM1/TP53/FOXP3/FAS/FASLG/CASP8/IGF1/IGF1R/IL1B/IL6/IL6R/CXCL8/IL10/IL12B/IL13/CXCL10/IRF1/MTHFR/NFKB1/PPARG/SELE/SLC5A5/TAP1/TG/TNF/VDR/EDN1/ESR2/CCL5/TFPI/CD40/TAB2/PTPN22/CD274/CD80/IL1A/XRCC1/CXCR6/CD1C	43
DOID:3113	papillary carcinoma	29/1925	45/8007	9.51835e-09	8.14771e-06	7.79784e-09	ERBB2/CDKN2A/CDKN1B/LGALS3/CASP3/MET/KLK10/PLK1/KLK6/RBL1/RET/SLC2A1/SNAI1/WT1/RUNX2/CD82/MAD2L1/PRKCE/SRF/EIF2S1/SNAI2/TIMP1/RASSF1/BRAF/CD80/EIF4E/ITGB4/GPC3/NAA10	29
DOID:0050621	respiratory system benign neoplasm	25/1925	36/8007	1.02776e-08	8.79761e-06	8.3819e-09	BCL2/CDKN1A/KRAS/RHOB/FAS/FASLG/IL4/ITGA2/MMP9/PLAT/RBL2/SLC2A1/SMARCA4/ITGB1/ACKR3/ASCL1/IL2/MGMT/SERPINE1/PDCD6/MMP12/WNT7A/XRCC1/SOD1/MKI67	25
DOID:0050338	primary bacterial infectious disease	96/1925	238/8007	1.17919e-08	1.00939e-05	9.57377e-09	BCL2/MCL1/TLR4/BCL2L11/PTGS2/CREB1/ABCB1/ICAM1/TP53/SNCA/ITGA5/MMP1/MIF/VEGFA/ALOX5/FASLG/PRDM1/CCR7/MAPK14/HMGB1/IFNB1/IFNG/IGF1/IL1B/IL4/IL6/CXCL8/CXCR2/IL10/IL12B/IL18/CXCL10/IRF1/MMP9/NFKB1/PPARG/PTX3/RAF1/CCL1/CCL20/TAP1/TF/TGFB1/TLR2/TNF/VDR/VIM/SOCS1/SOCS3/SIVA1/DERL1/APOE/ITGB1/MMP3/MMP13/MRC1/NOS2/CCL2/CCL3/CCL4/CCL5/IL32/HBEGF/HSPD1/IL2/JUN/TNFRSF11B/SERPINE1/PRKN/RELA/CCL22/HSP90B1/ZAP…	96
DOID:4961	bone marrow disease	28/1925	43/8007	1.22188e-08	1.04593e-05	9.87611e-09	KIT/HMGA2/PIK3R1/PIK3R2/JAK2/BCL2L1/STAT5A/VEGFA/HGF/IGF1/MMP9/MPL/VHL/SOCS3/EGLN1/TET2/ABL1/CTNNB1/EDN1/ETV6/EIF2S1/EPOR/IDH1/IDH2/IL11/TNFRSF11B/LCN2/SOCS2	28
DOID:4029	gastritis	37/1925	65/8007	1.2336e-08	1.05596e-05	9.92648e-09	TLR4/PTGS2/MUC1/TP53/CDX2/MIF/RB1/ALOX5/FAS/FASLG/CDH1/IL1B/CXCL8/IL10/MMP9/MSH2/NFKB1/CCL20/SELE/TGFB1/TLR2/TNF/TP53INP1/ABL1/CYP2C19/MLH1/AREG/IL2/MGMT/POU5F1/TERT/TP73/ADA/CDX1/IL1A/IL1RN/SLPI	37
DOID:452	pleomorphic adenoma	17/1925	20/8007	1.50371e-08	1.28717e-05	1.19934e-08	ERBB2/CDKN2A/CD44/HMGA2/CCND1/MUC1/TP53/BRCA1/CCNA2/MDM2/PDGFA/PDGFRA/GDF5/PLAG1/AR/S100P/TERT	17
DOID:8632	Kaposi's sarcoma	17/1925	20/8007	1.50371e-08	1.28717e-05	1.19934e-08	MYC/ICAM1/IL4/IL6/CXCL8/MMP2/PCBP1/RPS6KB1/BACH1/ID1/CEBPA/IGF2R/LRP1/MBD2/IFNGR1/RBPJ/MKI67	17
DOID:8432	polycythemia	27/1925	41/8007	1.5557e-08	1.33168e-05	1.23537e-08	KIT/HMGA2/PIK3R1/PIK3R2/JAK2/BCL2L1/STAT5A/VEGFA/HGF/IGF1/MPL/VHL/SOCS3/EGLN1/TET2/ABL1/CTNNB1/EDN1/ETV6/EIF2S1/EPOR/IDH1/IDH2/IL11/TNFRSF11B/LCN2/SOCS2	27
DOID:7166	thyroiditis	32/1925	53/8007	1.68631e-08	1.44348e-05	1.33323e-08	KRAS/PTGS2/MET/COL1A1/ICAM1/HRAS/VEGFA/FAS/FASLG/CASP8/HGF/IFNG/IL6/IL6R/IL18/CXCL10/NRAS/RET/TG/TGFB1/NKX2-1/VDR/EDN1/CCL2/THRB/PDGFC/CDC25B/PTCH1/PTPN22/BRAF/CD80/CD1C	32
DOID:1602	lymphadenitis	34/1925	58/8007	1.73834e-08	1.48802e-05	1.36247e-08	TLR4/CASP3/MMP1/FOXP3/MIF/VEGFA/HGF/HMGB1/IL1B/IL4/IL10/IL18/KDR/MMP9/S100A8/TGFB1/TNF/SOCS1/SOCS3/FGB/FLT1/MMP3/MMP13/NOS2/S100A9/CCL2/SEMA6A/AGTR1/HLA-G/MMP11/ADM/CD40LG/S100A12/TNFSF13	34
DOID:9942	lymph node disease	34/1925	58/8007	1.73834e-08	1.48802e-05	1.36247e-08	TLR4/CASP3/MMP1/FOXP3/MIF/VEGFA/HGF/HMGB1/IL1B/IL4/IL10/IL18/KDR/MMP9/S100A8/TGFB1/TNF/SOCS1/SOCS3/FGB/FLT1/MMP3/MMP13/NOS2/S100A9/CCL2/SEMA6A/AGTR1/HLA-G/MMP11/ADM/CD40LG/S100A12/TNFSF13	34
DOID:1686	glaucoma	53/1925	109/8007	1.74621e-08	1.49476e-05	1.36274e-08	BCL2/CYP1B1/ESR1/CDKN1A/BAK1/ZEB1/CASP3/BAX/TBK1/TP53/MMP1/SOD2/BCL2L1/VEGFA/ADRB1/FAS/FASLG/CDH1/CLU/GJA1/HSPA4/IL1B/LDLR/MMP9/MTHFR/NFKB1/NOS3/NTRK2/TAP1/TGFB1/TLR2/TNF/APOE/CAV1/CAV2/ELN/ESR2/FBN1/HSPA5/MMP3/SFRP1/SPARC/EDNRA/EPO/FGFR2/FOXC1/SERPINE1/VAV2/ADA/IL1A/IL1RN/VAV3/GREM1	53
DOID:13089	intracranial arterial disease	18/1925	22/8007	1.77984e-08	1.52355e-05	1.37712e-08	CASP3/TIMP3/HGF/IL6/LIMK1/MMP2/MTHFR/NOS3/TIMP2/TNF/COL1A2/ELN/FBN2/LOX/MMP3/TIMP1/FGF1/ENG	18
DOID:3527	cerebral arterial disease	18/1925	22/8007	1.77984e-08	1.52355e-05	1.37712e-08	CASP3/TIMP3/HGF/IL6/LIMK1/MMP2/MTHFR/NOS3/TIMP2/TNF/COL1A2/ELN/FBN2/LOX/MMP3/TIMP1/FGF1/ENG	18
DOID:1398	parasitic infectious disease	67/1925	150/8007	1.88099e-08	1.61013e-05	1.44666e-08	BCL2/TLR4/CASP3/PTGS2/MET/ICAM1/MMP1/MIF/VEGFA/COL2A1/ADORA2A/BIRC5/FAS/FASLG/MAPK14/FCGR2B/HMOX1/IFNG/IL1B/IL4/IL6/IL10/IL12A/IL12B/IL13/IL18/CXCL10/IRF1/MDM2/MYD88/NOS3/TAP1/TGFB1/TLR2/TNF/APOE/EDN1/FLT1/IFNAR1/NOS2/MAPK1/MAPK8/CCL3/CCL5/ANGPT2/CYBB/EPO/EPOR/G6PD/GSR/HLA-G/HPRT1/IL2/CX3CL1/TAC1/PTPN22/AQP3/CD40LG/GSTP1/IFNGR1/IL1RN/NOS1/P2RX7/STAT6/TIRAP/MAPK3/ENG	67
DOID:399	tuberculosis	69/1925	156/8007	1.8857e-08	1.61416e-05	1.44666e-08	BCL2/MCL1/TLR4/CREB1/ICAM1/TP53/ITGA5/MMP1/MIF/ALOX5/FASLG/MAPK14/IFNG/IL1B/IL4/IL6/CXCL8/CXCR2/IL10/IL12B/IL18/CXCL10/IRF1/MMP9/NFKB1/PPARG/PTX3/RAF1/CCL1/CCL20/TF/TGFB1/TLR2/TNF/VDR/VIM/SOCS1/SOCS3/APOE/ITGB1/MMP3/MRC1/NOS2/CCL2/CCL3/CCL4/CCL5/IL32/IL2/JUN/PRKN/RELA/CCL22/CXCR4/PTPN22/CD274/NOD2/NLRP3/ADA/CD80/CD40LG/CISH/IFNGR1/IL1A/LCN2/P2RX7/TIRAP/ESD/MAF	69
DOID:3151	skin squamous cell carcinoma	19/1925	24/8007	1.90493e-08	1.63062e-05	1.45524e-08	CDKN2A/CD44/CCND1/AKT2/THBS1/TP53/MMP1/BCL2L1/AXL/MMP2/MMP14/SLC2A1/CTNNB1/CD99/S100A9/AREG/TERT/PTPRD/IKBKG	19
DOID:612	primary immunodeficiency disease	82/1925	196/8007	2.01881e-08	1.7281e-05	1.53576e-08	DNMT3B/MYC/MET/ABCB1/FOXO3/AGO2/TP53/BMI1/JAK2/PLAU/FOXP3/STAT1/ADAR/XIAP/FAS/FASLG/ATM/BMP2/CASP8/CD34/MECOM/GLS/HOXB4/IFNG/IL4/IL6/IL10/KDR/NFKB1/CXCL12/SLC6A4/TLR2/TNF/TSG101/VDR/TNFSF11/NFAT5/ABL1/APOE/CAV1/CTSC/CYP2B6/FKBP5/PIK3CD/PIK3CG/CCL5/YY1/BTK/CCNT1/CD4/CYBB/DDX3X/HDAC1/IL2/PNP/TNFRSF11B/PPP2CB/RFXAP/CX3CL1/SDC1/ZAP70/CXCR4/IRAK4/HIF3A/CD24/ADA/ATR/CD40LG/CDK9/ITK/PLAUR/PRKAR1A/PTN/AB…	82
DOID:9455	lipid storage disease	60/1925	130/8007	2.38796e-08	2.04409e-05	1.80898e-08	PPARA/NR1I2/VCAM1/TLR4/MET/ICAM1/SOD2/MIF/VEGFA/ABCA1/BIRC5/FAS/KLF6/HMOX1/IL6/IL10/MTHFR/NOS3/PPARG/SELE/SLC6A4/TGFB1/TNF/VDR/CLOCK/PPARGC1A/BAMBI/PLIN2/APOE/FLT1/NOS2/XBP1/TNFSF10/NR1H4/NAMPT/AGTR1/SCARB1/EIF2S1/FASN/JUN/LMNA/MTTP/NAIP/TNFRSF11B/SERPINE1/APLN/BGLAP/CD40LG/FABP4/GSTP1/HFE/IL1A/LEPR/SCD/SREBF1/SREBF2/NR1H3/FGF21/ADIPOR2/SLC6A3	60
DOID:0060180	colitis	38/1925	69/8007	2.69168e-08	2.30408e-05	2.02214e-08	CDKN2A/NR1I2/CDKN1B/ICAM1/MMP1/KRT7/MIF/ARHGDIA/CCNA2/HSPA1B/IFNG/IGF2/IL1B/IL4/IL6/CXCL8/IL12B/IL13/CXCL10/MTHFR/SLC6A4/SOCS3/LPL/MLH1/MMP3/XBP1/NAMPT/CCL26/CA2/IL11/MMP7/PTPN2/RELA/TXNIP/NOD2/IL1RN/LEPR/NFATC1	38
DOID:8577	ulcerative colitis	38/1925	69/8007	2.69168e-08	2.30408e-05	2.02214e-08	CDKN2A/NR1I2/CDKN1B/ICAM1/MMP1/KRT7/MIF/ARHGDIA/CCNA2/HSPA1B/IFNG/IGF2/IL1B/IL4/IL6/CXCL8/IL12B/IL13/CXCL10/MTHFR/SLC6A4/SOCS3/LPL/MLH1/MMP3/XBP1/NAMPT/CCL26/CA2/IL11/MMP7/PTPN2/RELA/TXNIP/NOD2/IL1RN/LEPR/NFATC1	38
DOID:643	progressive multifocal leukoencephalopathy	36/1925	64/8007	2.97591e-08	2.54738e-05	2.22643e-08	MYC/EGFR/CEBPB/TP53/SPI1/TP63/STAT3/BIRC5/DAXX/ELF4/HIF1A/IL6/MECP2/SATB1/TOPORS/RCOR1/RARA/HIPK2/DIABLO/CCNT1/CSNK2A1/MRE11/TP73/CHEK2/CDK9/CSNK1A1/EIF4E/EP300/NFATC2/PIN1/TNFRSF10A/MORC3/HDAC7/BACH2/SMARCB1/CREBBP	36
DOID:3683	lung benign neoplasm	24/1925	35/8007	3.01081e-08	2.57726e-05	2.24327e-08	BCL2/KRAS/RHOB/FAS/FASLG/IL4/ITGA2/MMP9/PLAT/RBL2/SLC2A1/SMARCA4/ITGB1/ACKR3/ASCL1/IL2/MGMT/SERPINE1/PDCD6/MMP12/WNT7A/XRCC1/SOD1/MKI67	24
DOID:10941	intracranial aneurysm	15/1925	17/8007	4.07094e-08	3.48473e-05	2.99616e-08	CASP3/TIMP3/IL6/LIMK1/MMP2/NOS3/TIMP2/TNF/COL1A2/ELN/FBN2/LOX/TIMP1/FGF1/ENG	15
DOID:171	neuroectodermal tumor	15/1925	17/8007	4.07094e-08	3.48473e-05	2.99616e-08	KIT/CDKN2A/FOXO1/BRCA2/EWSR1/KDR/MSH2/PDGFRA/AQP4/ERG/TYMS/XRCC5/ATF4/CDK9/FLI1	15
DOID:3490	Noonan syndrome	15/1925	17/8007	4.07094e-08	3.48473e-05	2.99616e-08	KRAS/MAP2K1/STAT3/NRAS/PDGFRB/PLAT/PTPN11/RAF1/CBL/NF1/SPRED1/SPRED2/SERPINE1/PTPN1/SOS1	15
DOID:5100	middle ear disease	22/1925	31/8007	4.33311e-08	3.70914e-05	3.17619e-08	BCL6/CDKN2A/CDKN1A/TLR4/EGFR/VEGFA/MUC4/BMP2/IFNG/IL1B/IL6/IL6R/CXCL8/IL10/MMP2/MMP9/FBXO11/NOS2/EYA4/SERPINE1/MKI67/EGF	22
DOID:0060036	intrinsic cardiomyopathy	61/1925	135/8007	4.84362e-08	4.14614e-05	3.53609e-08	ERBB2/TPM1/ESR1/HCN4/TP53/MMP1/ADRB1/BIRC5/FAS/CYP11B2/GJA1/IFNG/IGF1/IGF1R/IGFBP3/IL1B/IL6/MMP2/MMP9/MMP14/NFKB1/NOS3/PTPN11/RAF1/SMARCA4/TGFB1/TNF/TNFSF12/TNFRSF12A/CDH2/CHGA/DAG1/DMD/ESR2/LAMP2/MMP3/CCL2/TNFSF10/JPH2/ACTC1/AGTR1/AR/EDNRA/EYA4/HLA-G/LMNA/ND1/TNFRSF11B/SERPINE1/SCO2/CD40LG/FXN/HFE/IGFBP1/NR3C2/TAZ/TTN/BAG3/DNAJC19/CX3CR1/MYBPC3	61
DOID:1176	bronchial disease	67/1925	153/8007	4.89201e-08	4.18756e-05	3.55707e-08	BCL2/LGALS3/TLR4/PTGS2/BAX/ICAM1/SMAD2/BMPR2/PLAU/MMP1/SOD2/FOXP3/BCL2L1/VEGFA/ACVR1/BDNF/BMPR1B/HSPA1B/IFNG/IL1B/IL4/CXCL8/IL10/IL12A/IL12B/IL13/IL18/CXCL10/IRF1/ITGB3/KDR/MMP2/MMP9/MTHFR/MYLK/NOS3/NTF3/CCL1/TAP1/TGFB1/TLR2/TNF/CFTR/EDN1/PIK3CG/S100A9/CCL5/TBX21/IL25/AREG/BDKRB2/CAT/HSPD1/ITGA4/SERPINE1/CCL22/CX3CL1/ADA/FYN/IL1RN/IL13RA1/ITK/P2RX7/SLPI/TNFRSF10A/SOD1/MAF	67
DOID:2876	laryngeal squamous cell carcinoma	16/1925	19/8007	5.3651e-08	4.59252e-05	3.88546e-08	BCL2/CDKN2A/CDKN1A/MYC/CCND3/PTGS2/RB1/BIRC5/IL13/LGALS1/MSH2/PCNA/CAV1/MLH1/SKP2/CCNB1	16
DOID:349	systemic mastocytosis	25/1925	38/8007	5.52206e-08	4.72689e-05	3.9674e-08	KIT/E2F1/MYC/NTRK3/TLR4/KLF4/JAK2/VEGFA/BDNF/FGF2/IFNG/IL6/CXCL8/IL13/MMP2/NRAS/PDGFRA/TGFB1/TET2/ATP2A2/CFTR/DUSP1/PIK3CG/CCL5/CXCR4	25
DOID:3973	thyroid medullary carcinoma	25/1925	38/8007	5.52206e-08	4.72689e-05	3.9674e-08	ESR1/CDKN1B/CCND1/MTOR/HRAS/CCKBR/VEGFA/AKT1/KDR/MMP2/NFKB1/PLK1/RET/RPS6KB1/VHL/ESR2/FLT1/LIF/ASCL1/CDKN2C/PTK2/SDHD/BRAF/PTTG1/MKI67	25
DOID:5940	malignant peripheral nerve sheath tumor	17/1925	21/8007	6.11833e-08	5.23729e-05	4.37842e-08	KIT/CDKN2A/CD44/PTEN/EGFR/TP53/BMP2/CDK4/CDKN2B/FOXM1/MMP13/NF1/SOX9/BMP4/RALA/NES/CXCR6	17
DOID:13515	tuberous sclerosis	19/1925	25/8007	6.14392e-08	5.2592e-05	4.37942e-08	IRS1/IKBKB/MTOR/RPTOR/ABCB1/BAX/DDIT4/ICAM1/NFKB1/PCNA/PKD1/RPS6KB1/TNF/TSC1/CCL2/STK11/ABCC1/RHEB/RBBP4	19
DOID:3829	pituitary adenoma	33/1925	58/8007	7.71681e-08	6.60559e-05	5.47902e-08	BCL2/ERBB2/CDKN2A/CDKN1A/CDKN1B/CCND1/BAX/RB1/VEGFA/FASLG/CDH1/CLU/IL6/KDR/MEN1/MMP9/PCNA/RET/CXCL12/FZD6/WNT4/AHR/DDR1/CTNNB1/LIF/NEUROD1/BMP4/AIP/LEPR/NGFR/HGS/PTTG1/MICA	33
DOID:2218	blood platelet disease	47/1925	96/8007	8.58429e-08	7.34815e-05	6.07112e-08	CDKN1C/RUNX1/TLR4/THBS1/ICAM1/JAK2/PLAU/BCL2L1/VEGFA/FAS/FASLG/CYP11B2/IL6/CXCL8/IL18/CXCL10/ITGA2/ITGB3/LDHA/MPL/MYH9/TGFB1/TET2/ABL1/CTNNB1/CCL5/TGFB3/ADAM12/TNFSF10/AR/EPO/GP1BA/IDH1/IDH2/IL11/SERPINE1/PTPN22/NOD2/ZFPM1/ADM/CFH/LCN2/LEPR/STIM1/TNFSF13/MASTL/ENG	47
DOID:2021	placenta cancer	26/1925	41/8007	9.12999e-08	7.81528e-05	6.40701e-08	PTEN/TIMP3/MTOR/SET/TP53/JAK2/TP63/STAT3/BDNF/CYP19A1/IFNG/IGF1/IGF2/NTRK2/PPARG/VDR/PLIN2/ANG/RORA/DKK1/IL11/INSR/PGR/ABCG2/WNT5A/GPC3	26
DOID:3594	choriocarcinoma	26/1925	41/8007	9.12999e-08	7.81528e-05	6.40701e-08	PTEN/TIMP3/MTOR/SET/TP53/JAK2/TP63/STAT3/BDNF/CYP19A1/IFNG/IGF1/IGF2/NTRK2/PPARG/VDR/PLIN2/ANG/RORA/DKK1/IL11/INSR/PGR/ABCG2/WNT5A/GPC3	26
DOID:2841	asthma	60/1925	134/8007	9.32654e-08	7.98352e-05	6.51967e-08	BCL2/LGALS3/PTGS2/BAX/ICAM1/SMAD2/BMPR2/PLAU/SOD2/FOXP3/BCL2L1/ACVR1/BDNF/BMPR1B/HSPA1B/IFNG/IL1B/IL4/CXCL8/IL10/IL12A/IL12B/IL13/IL18/CXCL10/IRF1/ITGB3/KDR/MMP2/MMP9/MTHFR/MYLK/NOS3/NTF3/CCL1/TGFB1/TLR2/EDN1/PIK3CG/CCL5/TBX21/IL25/AREG/BDKRB2/CAT/HSPD1/ITGA4/SERPINE1/CCL22/CX3CL1/ADA/FYN/IL1RN/IL13RA1/ITK/P2RX7/SLPI/TNFRSF10A/SOD1/MAF	60
DOID:76	stomach disease	40/1925	77/8007	1.01393e-07	8.67921e-05	7.06054e-08	TLR4/PTGS2/MUC1/TP53/CDX2/MIF/RB1/ALOX5/FAS/FASLG/CDH1/COL3A1/IL1B/CXCL8/IL10/MMP9/MSH2/NFKB1/CCL20/SELE/TGFB1/TLR2/TNF/TP53INP1/ABL1/CYP2C19/MLH1/AREG/IL2/MGMT/POU5F1/TERT/TP73/ADA/CDX1/IL1A/IL1RN/NOS1/SLPI/SOD1	40
DOID:3480	uveal disease	28/1925	46/8007	1.0439e-07	8.93578e-05	7.24141e-08	TLR4/ICAM1/MMP1/SOD2/FAS/CLU/IFNG/MTHFR/TLR2/TNF/WT1/TRIB2/APOE/ELN/MMP3/CCL2/EPO/FOXC1/PAX6/PTPN22/NOD2/ADA/ADM/CFH/LCN2/ESD/IL23R/CKB	28
DOID:2706	synovium cancer	22/1925	32/8007	1.07192e-07	9.17561e-05	7.37922e-08	KIT/NCOA3/ERBB2/PTEN/EGFR/MYCN/EZR/BIRC5/CDH1/IGF1R/IL1B/MDM2/MMP2/NFKB1/PDGFRB/SNAI1/MLH1/CRK/RASSF1/PROM1/SMARCB1/MKI67	22
DOID:5485	synovial sarcoma	22/1925	32/8007	1.07192e-07	9.17561e-05	7.37922e-08	KIT/NCOA3/ERBB2/PTEN/EGFR/MYCN/EZR/BIRC5/CDH1/IGF1R/IL1B/MDM2/MMP2/NFKB1/PDGFRB/SNAI1/MLH1/CRK/RASSF1/PROM1/SMARCB1/MKI67	22
DOID:1967	leiomyosarcoma	21/1925	30/8007	1.29627e-07	0.000110961	8.85633e-08	BCL2/CDKN2A/MYC/LGALS3/GLI1/CCND1/ABCB1/RB1/BIRC5/BRCA1/CDH1/LGALS1/MDM2/MMP2/FSCN1/CTNNB1/FH/GRN/CSF1/SNAI2/CD68	21
DOID:4230	smooth muscle cancer	21/1925	30/8007	1.29627e-07	0.000110961	8.85633e-08	BCL2/CDKN2A/MYC/LGALS3/GLI1/CCND1/ABCB1/RB1/BIRC5/BRCA1/CDH1/LGALS1/MDM2/MMP2/FSCN1/CTNNB1/FH/GRN/CSF1/SNAI2/CD68	21
DOID:350	mastocytosis	27/1925	44/8007	1.39272e-07	0.000119217	9.45966e-08	BCL2/KIT/E2F1/MYC/NTRK3/TLR4/KLF4/JAK2/BCL2L1/VEGFA/BDNF/FGF2/IFNG/IL6/CXCL8/IL13/MMP2/NRAS/PDGFRA/TGFB1/TET2/ATP2A2/CFTR/DUSP1/PIK3CG/CCL5/CXCR4	27
DOID:3213	demyelinating disease	73/1925	175/8007	1.39502e-07	0.000119414	9.45966e-08	ICAM1/CDX2/BCL2L1/AXL/XIAP/FAS/FASLG/BDNF/CCR1/CCR7/FCGR2B/NR3C1/HMGB1/HMOX1/HSPA4/IFNB1/IFNG/IL1B/IL6/IL6R/CXCL8/CXCR2/IL10/IL12B/IL13/IL18/CXCL10/IRF1/IRF5/MMP9/PLAT/KLK6/CCL7/CXCL12/RTN4/APOE/AQP4/GRN/STMN1/MMP3/S100B/CCL2/CCL5/SLC1A2/BIRC2/CAT/CD4/CD40/GFI1/HLA-G/IGFBP2/IL2/ITGA4/ND1/MX1/NAIP/SERPINE1/RELA/CX3CL1/NOD2/CD24/CD28/CD80/CD40LG/GAPDH/HFE/IL1RN/LEPR/MMP12/CNR1/CX3CR1/CKB/CNR2	73
DOID:13378	Kawasaki disease	31/1925	54/8007	1.44908e-07	0.000124041	9.75316e-08	TLR4/CASP3/MMP1/FOXP3/MIF/VEGFA/HGF/HMGB1/IL1B/IL4/IL10/IL18/KDR/MMP9/S100A8/TGFB1/TNF/FGB/FLT1/MMP3/MMP13/NOS2/S100A9/CCL2/AGTR1/HLA-G/MMP11/ADM/CD40LG/S100A12/TNFSF13	31
DOID:2018	hyperinsulinism	31/1925	54/8007	1.44908e-07	0.000124041	9.75316e-08	VCAM1/IRS1/ICAM1/STAT1/HNF4A/IGF1/IL6/NFKB1/PPARG/RPS6KB1/SELE/TNF/UCP2/PPARGC1A/LPL/CCL2/SLC2A4/TFPI/TNFSF10/NAMPT/INSR/TNFRSF11B/SERPINE1/PPP1CA/ADM/CD40LG/DDC/PRKCZ/FGF21/SGK1/APOA5	31
DOID:9637	stomatitis	14/1925	16/8007	1.50598e-07	0.000128912	1.00986e-07	TBK1/IKBKE/ADAR/IFNG/IL1B/IL6/PTPN11/SLC6A4/IFNAR1/IL32/HSP90B1/EIF4E/IL1A/EIF4G1	14
DOID:9500	leukocyte disease	45/1925	92/8007	1.66983e-07	0.000142937	1.11559e-07	BCL2/KIT/E2F1/MYC/NTRK3/TLR4/KRAS/KLF4/MUC1/JAK2/BCL2L1/VEGFA/BIRC5/FAS/BDNF/FGF2/IFNG/IL6/CXCL8/IL10/IL13/MMP2/NRAS/PDGFRA/TGFB1/TNF/NFAT5/TLR7/TET2/ATP2A2/CFTR/DUSP1/ERCC1/PIK3CG/CCL5/IL25/CCNT1/CD4/CEBPA/GFI1/IL2/CXCR4/HAX1/LEF1/CD28	45
DOID:9452	fatty liver disease	46/1925	95/8007	1.78675e-07	0.000152946	1.18839e-07	PPARA/NR1I2/MET/ICAM1/MIF/VEGFA/BIRC5/FAS/KLF6/HMOX1/IL10/MTHFR/PPARG/TGFB1/TNF/CLOCK/PPARGC1A/BAMBI/PLIN2/APOE/FLT1/TNFSF10/NR1H4/NAMPT/AGTR1/EIF2S1/FASN/JUN/LMNA/MTTP/TNFRSF11B/SERPINE1/APLN/BGLAP/CD40LG/FABP4/GSTP1/HFE/IL1A/LEPR/SCD/SREBF1/SREBF2/NR1H3/FGF21/ADIPOR2	46
DOID:633	myositis	41/1925	81/8007	1.79191e-07	0.000153388	1.18839e-07	BACE1/TLR4/APP/MET/THBS1/VEGFA/ACVR1/FAS/BDNF/TSC22D3/NR3C1/HGF/HMGB1/IFNB1/IFNG/IGF1/IGFBP3/IL1B/IL6/CXCL8/IL10/MAOA/MMP2/MMP9/NOS3/OPRM1/S100A8/SLC6A4/TLR2/TNF/APOE/CCL2/HSPD1/LMNA/MMP7/CD28/HFE/IL1A/NR3C2/TNFSF13/NOG	41
DOID:200	giant cell tumor	15/1925	18/8007	1.89644e-07	0.000162335	1.23955e-07	CCND1/PTGS2/MET/CEBPB/TP53/TP63/BIRC5/BSG/CCNA2/CLU/COL6A3/CTNNB1/MMP13/SRC/CSF1	15
DOID:3479	uveal cancer	15/1925	18/8007	1.89644e-07	0.000162335	1.23955e-07	KIT/CDKN2A/PAK1/CCND1/ICAM1/AXL/HSP90AA1/IFNG/MMP2/PCNA/NF1/S100B/PDCD6/WNT5A/MKI67	15
DOID:6039	uveal melanoma	15/1925	18/8007	1.89644e-07	0.000162335	1.23955e-07	KIT/CDKN2A/PAK1/CCND1/ICAM1/AXL/HSP90AA1/IFNG/MMP2/PCNA/NF1/S100B/PDCD6/WNT5A/MKI67	15
DOID:8719	in situ carcinoma	15/1925	18/8007	1.89644e-07	0.000162335	1.23955e-07	CDKN1A/CCND1/KRAS/PTGS2/BIRC5/CCND2/MMP2/PCNA/PLK1/MSLN/CAV1/RARB/S100A9/IGF2BP3/NANOG	15
DOID:1272	telangiectasis	23/1925	35/8007	1.96343e-07	0.00016807	1.27872e-07	E2F3/E2F1/CDKN2A/CDKN1A/BAK1/MTOR/BAX/TP53/BMPR2/VEGFA/STAT3/AKT1/ATM/MAPK14/HIF1A/SMAD4/H2AX/PPP1CC/RPS6KA3/TERT/ATR/PRKDC/ENG	23
DOID:3302	chordoma	16/1925	20/8007	2.08107e-07	0.000178139	1.34463e-07	CDKN2A/LGALS3/MET/ABCB1/MUC1/PLAU/MMP1/VEGFA/CDKN2B/HIF1A/MMP9/PDGFRA/PDGFRB/AR/ABCC1/CD24	16
DOID:3303	notochordal cancer	16/1925	20/8007	2.08107e-07	0.000178139	1.34463e-07	CDKN2A/LGALS3/MET/ABCB1/MUC1/PLAU/MMP1/VEGFA/CDKN2B/HIF1A/MMP9/PDGFRA/PDGFRB/AR/ABCC1/CD24	16
DOID:3369	peripheral primitive neuroectodermal tumor	17/1925	22/8007	2.08692e-07	0.00017864	1.34463e-07	KIT/CDKN2A/PTGS2/BMI1/MMP1/SOD2/CASP8/EWSR1/IGF1/IGFBP3/ERG/ID2/MMP3/PDGFB/PDGFC/KCMF1/FLI1	17
DOID:0050589	inflammatory bowel disease	44/1925	90/8007	2.32899e-07	0.000199362	1.49528e-07	CDKN2A/NR1I2/CDKN1B/ICAM1/CDX2/MMP1/KRT7/MIF/ARHGDIA/CCNA2/HSPA1B/IFNG/IGF2/IL1B/IL4/IL6/CXCL8/IL10/IL12B/IL13/IL18/CXCL10/MTHFR/SLC6A4/SOCS3/LPL/MLH1/MMP3/CEACAM6/CCL5/XBP1/NAMPT/CCL26/CA2/IL11/MMP7/PTPN2/RELA/TXNIP/NOD2/IL1RN/LEPR/NFATC1/S100A12	44
DOID:3111	cystadenocarcinoma	25/1925	40/8007	2.44674e-07	0.000209441	1.55982e-07	KIT/ERBB2/CDKN2A/HMGA2/EGFR/RHOA/KRAS/PTGS2/TGFBR2/TP53/MUC4/BRCA1/BRCA2/IFNG/ITGB3/PIK3CA/SLC2A1/TNF/WT1/MSLN/MAP2K4/IGF2BP3/CDC25B/NOTCH3/FRAT1	25
DOID:3114	serous cystadenocarcinoma	25/1925	40/8007	2.44674e-07	0.000209441	1.55982e-07	KIT/ERBB2/CDKN2A/HMGA2/EGFR/RHOA/KRAS/PTGS2/TGFBR2/TP53/MUC4/BRCA1/BRCA2/IFNG/ITGB3/PIK3CA/SLC2A1/TNF/WT1/MSLN/MAP2K4/IGF2BP3/CDC25B/NOTCH3/FRAT1	25
DOID:1483	gingival disease	22/1925	33/8007	2.48638e-07	0.000212834	1.57401e-07	ABCB1/VEGFA/FGF7/HGF/IL1B/IL6/IL10/IL12A/IL18/MMP9/TGFB1/TLR2/EDN1/MMP3/NOS2/SPARC/IL11/TERT/ADM/IL1A/IL1RN/NFATC1	22
DOID:3277	thymus cancer	22/1925	33/8007	2.48638e-07	0.000212834	1.57401e-07	KIT/ESR1/PTEN/EGFR/NOTCH1/RUNX3/BCL2L1/ABL2/XIAP/IL12B/LAMP1/MMP2/MMP9/SLC2A1/NKX2-1/AQP4/LAMP2/EPO/PTPN22/GAPDH/TTN/FOXN1	22
DOID:0080008	ischemic bone disease	27/1925	45/8007	2.68772e-07	0.000230069	1.69554e-07	ABCB1/TP53/VEGFA/BDNF/BMP6/HIF1A/IGFBP3/MTHFR/NOS3/NTRK2/PPARG/SLC6A4/TNF/CTNNB1/CYP2C8/FGB/MMP3/MMP13/TFPI/KL/DKK1/ANXA2/SERPINE1/SREBF1/CREBBP/SLC6A3/IL23R	27
DOID:5223	infertility	82/1925	206/8007	2.71431e-07	0.000232345	1.70636e-07	HOXA11/ESR1/CD44/TLR4/CDC25A/DICER1/ABCB1/MUC1/TP53/ITGA5/FOXP3/MIF/VEGFA/MUC4/BIRC5/FAS/BDNF/BRCA1/BRCA2/CDH1/CYP19A1/IGF1R/IGF2/IL1B/IL4/IL6/IL6R/IL10/ITGB3/MMP2/MMP9/MTHFR/NOS3/OXTR/TGFB1/TNF/AHR/ARNT/FOXL2/CDH2/CFTR/ESR2/FMR1/H2AX/HOXA10/ITGA6/ITGB1/LIF/MLH1/CCL2/CCL5/SLC6A8/TFPI/CRISP2/AR/SCARB1/PDIA3/HSPD1/IL11/ITGA4/LMNA/TNFRSF11B/SERPINE1/PGR/CX3CL1/SOX11/XPA/EIF5A2/AHRR/NLRP3/ADM/GSTP1/H…	82
DOID:866	vein disease	24/1925	38/8007	3.21725e-07	0.000275397	2.01554e-07	BAK1/TP53/JAK2/VEGFA/PARP1/FASLG/EPAS1/HMOX1/IGF1/LRP6/MMP9/MTHFR/TNF/BNIP3/MMP3/NT5E/PAX3/CCL5/INHBB/SERPINE1/PCTP/CYP2C9/VKORC1/P2RX5	24
DOID:2916	hypersensitivity reaction type IV disease	43/1925	88/8007	3.24847e-07	0.000278069	2.02808e-07	CDKN1A/TLR4/PTGS2/COL1A1/FADD/FOXP3/STAT1/MIF/VEGFA/FAS/COL3A1/IFNG/IL1B/IL6/IL18/CXCL10/KDR/PPARG/S100A8/SELE/TF/TGFB1/TLR2/TNF/VDR/PPARGC1A/DDR1/CFTR/FLT1/MRC1/NFKBIA/S100A9/CCL2/CCL3/AGTR1/HLA-G/SPP1/TIMP1/NOD2/CD24/CD80/IL1RN/GREM1	43
DOID:2377	multiple sclerosis	70/1925	169/8007	3.48395e-07	0.000298226	2.16762e-07	ICAM1/CDX2/BCL2L1/AXL/XIAP/FAS/FASLG/BDNF/CCR1/CCR7/FCGR2B/NR3C1/HMGB1/HMOX1/HSPA4/IFNB1/IFNG/IL1B/IL6/IL6R/CXCL8/CXCR2/IL10/IL12B/IL13/IL18/CXCL10/IRF1/IRF5/MMP9/PLAT/CCL7/CXCL12/RTN4/APOE/AQP4/GRN/STMN1/MMP3/CCL2/CCL5/SLC1A2/BIRC2/CAT/CD4/CD40/GFI1/HLA-G/IL2/ITGA4/ND1/MX1/NAIP/SERPINE1/RELA/CX3CL1/NOD2/CD24/CD28/CD80/CD40LG/GAPDH/HFE/IL1RN/LEPR/MMP12/CNR1/CX3CR1/CKB/CNR2	70
DOID:3193	peripheral nerve sheath neoplasm	20/1925	29/8007	3.82576e-07	0.000327485	2.37213e-07	KIT/NF2/CDKN2A/CD44/PTEN/EGFR/CCN1/TP53/BMP2/CDK4/CDKN2B/FOXM1/SLC2A1/MMP13/NF1/SOX9/BMP4/RALA/NES/CXCR6	20
DOID:10159	osteonecrosis	19/1925	27/8007	4.61772e-07	0.000395277	2.84371e-07	ABCB1/TP53/VEGFA/BMP6/HIF1A/IGFBP3/MTHFR/NOS3/PPARG/CTNNB1/CYP2C8/TFPI/KL/DKK1/ANXA2/SERPINE1/SREBF1/CREBBP/IL23R	19
DOID:2513	basal cell carcinoma	19/1925	27/8007	4.61772e-07	0.000395277	2.84371e-07	MCL1/CDKN2A/MYCN/SMO/PTGS2/MUC1/RUNX3/BMP2/IGF1R/IL6/CXCL8/CXCL12/WNT1/MSH3/S100A9/CCL5/BMP4/XPA/ITGAV	19
DOID:332	amyotrophic lateral sclerosis	65/1925	155/8007	5.36039e-07	0.00045885	3.28988e-07	LGALS3/TLR4/CASP3/APP/TIMP3/PTGS2/MET/SMAD2/VEGFA/STAT3/FGFR1/PARP1/BDNF/MAPK14/FGF2/HDAC2/HGF/HMGB1/IGF1/IGF2/IGFBP3/IL13/KDR/SMAD3/MMP2/MMP9/MTHFR/SLC11A2/RET/SMN1/TLR2/TNF/RTN4/ANG/APOE/CHGA/GRN/GSK3B/LAMC1/LOX/RAB5A/CCL2/SLC1A2/KIF1B/AR/DDIT3/EPO/GRIA2/IGFBP2/P4HB/PTPA/TERT/TIMP1/LRRK2/GSTP1/HFE/HTR1A/NOS1/PIN1/SLC16A2/XRCC1/HDAC11/SOD1/ENG/NEFL	65
DOID:0060118	thoracic disease	18/1925	25/8007	5.438e-07	0.000465493	3.31503e-07	BCL2/ESR1/PTEN/EGFR/BRCA1/BRCA2/CYP19A1/MSH2/PCNA/ESR2/AR/HSD17B1/MGMT/PTPA/NOD2/XRCC1/PRKDC/LHCGR	18
DOID:3463	breast disease	18/1925	25/8007	5.438e-07	0.000465493	3.31503e-07	BCL2/ESR1/PTEN/EGFR/BRCA1/BRCA2/CYP19A1/MSH2/PCNA/ESR2/AR/HSD17B1/MGMT/PTPA/NOD2/XRCC1/PRKDC/LHCGR	18
DOID:8469	influenza	51/1925	113/8007	6.31556e-07	0.000540612	3.83708e-07	IKBKB/PIK3R1/CASP3/PIK3R2/CRKL/UBE2I/BAX/ICAM1/TP53/STAT1/MIF/ADAR/HMGB1/IFNB1/IFNG/CXCL8/IL10/CXCL10/MAP3K5/PTX3/TGFB1/TLR3/TNF/SOCS1/SOCS3/VPS4B/HDAC6/SIVA1/IFNAR1/NOS2/MAPK8/CCL2/CCL3/CCL5/TNFSF10/IL32/ANXA2/CCNT1/CD4/CRK/ILF3/MX1/SERPINE1/RELA/RPS6KA3/IFITM1/SPHK1/SGPL1/DDX58/CDK9/EIF4E	51
DOID:4233	clear cell sarcoma	10/1925	10/8007	6.33697e-07	0.000542445	3.83721e-07	KIT/ERBB3/PTEN/MYC/EGFR/CREB1/EWSR1/IGF2/ATF1/NRG1	10
DOID:0050938	breast lobular carcinoma	14/1925	17/8007	6.63411e-07	0.00056788	3.96411e-07	ERBB2/ESR1/MUC1/CDH1/HSP90AA1/MMP9/CTNND1/ESR2/KRT5/TWIST1/PGR/CHEK2/NKX3-1/PLAUR	14
DOID:11971	synostosis	14/1925	17/8007	6.63411e-07	0.00056788	3.96411e-07	KRAS/FGFR3/FGFR1/GJA1/IGF1R/PDGFRA/GDF5/TWIST1/FGFR2/JUN/POR/GLI3/NOG/ROR2	14
DOID:3457	invasive lobular carcinoma	14/1925	17/8007	6.63411e-07	0.00056788	3.96411e-07	ERBB2/ESR1/MUC1/CDH1/HSP90AA1/MMP9/CTNND1/ESR2/KRT5/TWIST1/PGR/CHEK2/NKX3-1/PLAUR	14
DOID:8923	skin melanoma	14/1925	17/8007	6.63411e-07	0.00056788	3.96411e-07	CDKN2A/CDKN1A/CDKN1B/CASP3/MET/BAX/CDKN2B/MSH2/PCNA/MLH1/MMP13/PAX3/SKP2/XRCC3	14
DOID:1564	fungal infectious disease	38/1925	76/8007	7.50751e-07	0.000642643	4.47123e-07	CDKN2A/PTEN/TLR4/NOTCH1/SOD2/FOXP3/STAT1/STAT3/FAS/BCL7A/CDKN2B/CLU/MAPK14/IFNG/IL1B/IL4/IL6/IL10/IL13/CXCL10/MMP9/NFKB1/S100A8/TGFB1/TLR2/TLR3/NAV3/APOE/MLH1/NOS2/DIABLO/PTPN22/IL23A/IFNGR1/IL1A/SLPI/CXCR6/MICA	38
DOID:4481	allergic rhinitis	46/1925	99/8007	8.06781e-07	0.000690605	4.78918e-07	BCL2/VCAM1/TLR4/EGFR/TGFBR2/ICAM1/FOXP3/VEGFA/MIR21/GATA3/HMOX1/IL4/IL6/CXCL8/IL12A/IL12B/IL13/IL18/NFKB1/TAP1/TGFB1/TLR2/TLR3/TNF/EDN1/NOS2/CCL5/TBX21/CD40/HLA-G/JUN/SERPINE1/RELA/CX3CL1/TAC1/NOX4/IL23A/NOD2/NLRP3/ADM/CD28/CD40LG/ITK/NOS1/PRKCA/CX3CR1	46
DOID:11612	polycystic ovary syndrome	68/1925	166/8007	8.32374e-07	0.000712512	4.92495e-07	ESR1/PTEN/IRS1/IRS2/PIK3R1/KRAS/AKT2/CCN1/FOXO1/GATA6/MIF/VEGFA/ACVR1/AKT1/CYP19A1/HMOX1/IGF1/IGF2/IL1B/IL6/IL10/IL18/ITGB3/MMP2/MMP9/MTHFR/NOS3/PLAT/PPARG/RASA1/TGFBR3/TNF/VDR/SOCS3/PPARGC1A/ESR2/GSK3B/HMGCR/HOXA10/PRKAA2/SLC2A4/NAMPT/LPIN1/AR/CAPN5/HSD17B1/INHBB/INSR/LMNA/TNFRSF11B/SERPINE1/TIMP1/MMP26/ADM/BGLAP/CD40LG/FABP4/HFE/IGFBP1/IL1A/IL1RN/LCN2/LEPR/PLAUR/SOS1/ADIPOR2/ITGAV/NRIP1	68
DOID:2355	anemia	92/1925	244/8007	9.2974e-07	0.000795858	5.48312e-07	CDKN1A/VCAM1/RUNX1/TLR4/DHFR/ZEB1/CDC42/MTOR/BAX/ICAM1/TP53/JAK2/PLAU/FOXP3/MIF/VEGFA/PARP1/FASLG/ATM/BRCA2/CD34/CHEK1/CLU/FANCG/FGF2/G6PC/GATA3/HES1/HSP90AA1/IFNG/IGF1/IGF1R/IGFBP3/IL1B/IL6/CXCL8/IL10/IL12A/IL12B/IL18/ITGB3/LGALS9/MCM4/MPL/MTHFR/SLC11A2/SLC2A1/TFRC/TGFB1/TNF/VDR/WT1/TET2/SIRPA/CBL/GATA2/NF1/NOS2/PRKCE/CCL5/TNFSF10/TBX21/BCL11A/CA2/CYP3A4/EGR1/EPO/EPOR/G6PD/LTF/CX3CL1/PRDX2/TERT/…	92
DOID:6050	esophageal disease	30/1925	55/8007	1.03819e-06	0.000888688	6.10281e-07	CDKN2A/CDX2/SOD2/RUNX3/CCNA2/IL1B/IL6/CXCL8/CXCR2/IL13/PITX1/SOX2/POSTN/ATP2A2/CYP2C19/MAD2L1/MLH1/CCL2/SFRP1/NR1H4/CCL26/IGF2BP3/DKK1/CCNB1/FHIT/GSTP1/SKI/XRCC1/AKR1B10/MKI67	30
DOID:10608	celiac disease	43/1925	91/8007	1.04201e-06	0.00089196	6.10546e-07	BCL2/CD44/BAK1/TLR4/RHOA/ICAM1/FOXP3/STAT1/MIF/PARP1/FAS/FASLG/CCN2/HIF1A/IFNG/IGF1/IL1B/IL6/CXCL8/IL10/IL12A/IL12B/IRF1/NFKB1/SELE/TFRC/TGFB1/TNF/VDR/CLDN2/UBD/ATG16L1/PBX3/S100B/TGFB3/GSR/IL2/PTPN22/ADA/CD28/MICA/SOD1/IL23R	43
DOID:8552	chronic myeloid leukemia	19/1925	28/8007	1.11277e-06	0.000952527	6.499e-07	BCL2/KIT/MCL1/CDKN2A/CDKN1A/RUNX1/BCL2L11/CCND1/MUC1/BMI1/JAK2/BCL2L1/MTHFR/RPS6KB1/SOCS3/CBL/PIK3CG/SOCS2/P2RX5	19
DOID:1070	primary open angle glaucoma	28/1925	50/8007	1.16634e-06	0.000998388	6.79e-07	CYP1B1/CDKN1A/TBK1/TP53/FAS/FASLG/CDH1/HSPA4/IL1B/LDLR/MTHFR/NOS3/NTRK2/TAP1/TNF/APOE/CAV1/CAV2/ELN/ESR2/HSPA5/SPARC/EPO/SERPINE1/VAV2/IL1A/IL1RN/VAV3	28
DOID:12365	malaria	47/1925	103/8007	1.17453e-06	0.0010054	6.81577e-07	TLR4/PTGS2/MET/ICAM1/MMP1/MIF/VEGFA/ADORA2A/FCGR2B/HMOX1/IFNG/IL1B/IL4/IL6/IL10/IL12A/IL12B/IL18/CXCL10/IRF1/MYD88/NOS3/TLR2/TNF/APOE/EDN1/FLT1/IFNAR1/NOS2/CCL5/ANGPT2/CYBB/EPO/EPOR/G6PD/GSR/HPRT1/IL2/CX3CL1/AQP3/CD40LG/GSTP1/IFNGR1/IL1RN/NOS1/TIRAP/ENG	47
DOID:750	peptic ulcer disease	34/1925	66/8007	1.18278e-06	0.00101246	6.8317e-07	PTGS2/TP53/PLAU/MIF/VEGFA/HIF1A/IL1B/IL6/CXCL8/CXCR2/IL10/IL12B/ITGB3/LDHA/MMP9/PPARG/SELE/TGFB1/TLR2/TNF/CYP2C19/EDN1/MMP3/NFE2L2/NOS2/CCL2/SRF/BDKRB2/IL2/POU5F1/ADA/GSTP1/IL1RN/XRCC1	34
DOID:2789	parasitic protozoa infectious disease	55/1925	127/8007	1.18482e-06	0.00101421	6.8317e-07	TLR4/PTGS2/MET/ICAM1/MMP1/MIF/VEGFA/COL2A1/ADORA2A/FAS/FASLG/FCGR2B/HMOX1/IFNG/IL1B/IL4/IL6/IL10/IL12A/IL12B/IL18/CXCL10/IRF1/MYD88/NOS3/TGFB1/TLR2/TNF/APOE/EDN1/FLT1/IFNAR1/NOS2/CCL5/ANGPT2/CYBB/EPO/EPOR/G6PD/GSR/HLA-G/HPRT1/IL2/CX3CL1/TAC1/PTPN22/AQP3/CD40LG/GSTP1/IFNGR1/IL1RN/NOS1/P2RX7/TIRAP/ENG	55
DOID:231	motor neuron disease	74/1925	187/8007	1.34883e-06	0.0011546	7.75267e-07	LGALS3/TLR4/CASP3/APP/TIMP3/PTGS2/MET/SMAD2/SNCA/VEGFA/STAT3/FGFR1/PARP1/BDNF/MAPK14/FGF2/HDAC2/HGF/HMGB1/IGF1/IGF2/IGFBP3/IL13/KDR/SMAD3/MMP2/MMP9/MTHFR/NEFM/SLC11A2/RET/SMN1/TLR2/TNF/RTN4/ANG/APOE/CHGA/GRN/GSK3B/LAMC1/LOX/RAB5A/CCL2/SLC1A2/KIF1B/AR/DDIT3/EPO/GRIA2/IGFBP2/NAIP/P4HB/PTPA/TRA2B/TERT/TIMP1/SCO2/LRRK2/GSTP1/HFE/HTR1A/NOS1/PIN1/SLC16A2/XRCC1/GEMIN2/HDAC11/SOD1/SYNCRIP/GEMIN4/TIA1/ENG…	74
DOID:1067	open-angle glaucoma	32/1925	61/8007	1.44579e-06	0.0012376	8.28368e-07	CYP1B1/ESR1/CDKN1A/TBK1/TP53/ADRB1/FAS/FASLG/CDH1/HSPA4/IL1B/LDLR/MTHFR/NOS3/NTRK2/TAP1/TLR2/TNF/APOE/CAV1/CAV2/ELN/ESR2/HSPA5/SPARC/EDNRA/EPO/SERPINE1/VAV2/IL1A/IL1RN/VAV3	32
DOID:0060121	integumentary system benign neoplasm	21/1925	33/8007	1.48891e-06	0.00127451	8.45051e-07	CDKN1C/PTGS2/COL2A1/BMP2/FGF7/IGF2/IL6/MMP9/SLC2A1/SOX2/APC/SERPINH1/CTNNB1/AR/BMP4/FGFR2/MGMT/NES/CNR1/MKI67/CNR2	21
DOID:3165	skin benign neoplasm	21/1925	33/8007	1.48891e-06	0.00127451	8.45051e-07	CDKN1C/PTGS2/COL2A1/BMP2/FGF7/IGF2/IL6/MMP9/SLC2A1/SOX2/APC/SERPINH1/CTNNB1/AR/BMP4/FGFR2/MGMT/NES/CNR1/MKI67/CNR2	21
DOID:3355	fibrosarcoma	21/1925	33/8007	1.48891e-06	0.00127451	8.45051e-07	KIT/RECK/PTGS2/COL1A1/TP53/BCL2L1/CD34/IL6/KDR/MMP9/PDGFRA/PDGFRB/SOX2/TNF/MMP3/PDGFB/RARB/SLIT2/NES/ARFIP1/CD9	21
DOID:345	uterine disease	27/1925	48/8007	1.60897e-06	0.00137728	9.10336e-07	CDKN2A/CDKN1A/CCND1/PTGS2/SOD2/RB1/IGF1/IL6/CXCL8/IL10/MDM2/MMP2/MMP9/MTHFR/NOS3/SELE/TNF/MALAT1/EDN1/MTHFD1/CCL2/ANGPT2/CAT/AQP3/IL1RN/TEK/MKI67	27
DOID:2163	nasal cavity disease	46/1925	101/8007	1.62649e-06	0.00139227	9.11701e-07	BCL2/VCAM1/TLR4/EGFR/TGFBR2/ICAM1/FOXP3/VEGFA/MIR21/GATA3/HMOX1/IL4/IL6/CXCL8/IL12A/IL12B/IL13/IL18/NFKB1/TAP1/TGFB1/TLR2/TLR3/TNF/EDN1/NOS2/CCL5/TBX21/CD40/HLA-G/JUN/SERPINE1/RELA/CX3CL1/TAC1/NOX4/IL23A/NOD2/NLRP3/ADM/CD28/CD40LG/ITK/NOS1/PRKCA/CX3CR1	46
DOID:2825	nose disease	46/1925	101/8007	1.62649e-06	0.00139227	9.11701e-07	BCL2/VCAM1/TLR4/EGFR/TGFBR2/ICAM1/FOXP3/VEGFA/MIR21/GATA3/HMOX1/IL4/IL6/CXCL8/IL12A/IL12B/IL13/IL18/NFKB1/TAP1/TGFB1/TLR2/TLR3/TNF/EDN1/NOS2/CCL5/TBX21/CD40/HLA-G/JUN/SERPINE1/RELA/CX3CL1/TAC1/NOX4/IL23A/NOD2/NLRP3/ADM/CD28/CD40LG/ITK/NOS1/PRKCA/CX3CR1	46
DOID:4483	rhinitis	46/1925	101/8007	1.62649e-06	0.00139227	9.11701e-07	BCL2/VCAM1/TLR4/EGFR/TGFBR2/ICAM1/FOXP3/VEGFA/MIR21/GATA3/HMOX1/IL4/IL6/CXCL8/IL12A/IL12B/IL13/IL18/NFKB1/TAP1/TGFB1/TLR2/TLR3/TNF/EDN1/NOS2/CCL5/TBX21/CD40/HLA-G/JUN/SERPINE1/RELA/CX3CL1/TAC1/NOX4/IL23A/NOD2/NLRP3/ADM/CD28/CD40LG/ITK/NOS1/PRKCA/CX3CR1	46
DOID:4468	clear cell adenocarcinoma	17/1925	24/8007	1.64959e-06	0.00141205	9.21798e-07	PTEN/MTOR/TGFBR2/MUC1/KRT7/VEGFA/XIAP/CDH1/HIF1A/MMP2/PDGFA/ATF1/HOXA10/MITF/PTH1R/PDPN/GPC3	17
DOID:3713	ovary adenocarcinoma	23/1925	38/8007	1.6821e-06	0.00143988	9.34201e-07	PTEN/EGFR/CCND3/PTGS2/BAX/TP53/VEGFA/BRCA1/BRCA2/CDH1/IGFBP3/ITGB3/MMP2/MMP9/CTNNB1/HOXA10/MCM2/SKP2/TERT/PDPN/GPC3/ITGAV/FRAT1	23
DOID:883	parasitic helminthiasis infectious disease	23/1925	38/8007	1.6821e-06	0.00143988	9.34201e-07	BCL2/TLR4/CASP3/ICAM1/VEGFA/FAS/FASLG/MAPK14/IFNG/IL4/IL10/IL13/MDM2/TAP1/TLR2/TNF/EDN1/MAPK1/MAPK8/CCL3/IL2/STAT6/MAPK3	23
DOID:3211	lysosomal storage disease	62/1925	150/8007	1.7615e-06	0.00150785	9.75305e-07	PPARA/NR1I2/VCAM1/TLR4/MET/ICAM1/SNCA/SOD2/MIF/VEGFA/ABCA1/BIRC5/FAS/KLF6/HMOX1/IL6/IL10/MTHFR/NOS3/PPARG/SELE/SLC6A4/TGFB1/TNF/VDR/CLOCK/PPARGC1A/BAMBI/PLIN2/APOE/FLT1/NOS2/XBP1/TNFSF10/NR1H4/NAMPT/AGTR1/SCARB1/EIF2S1/FASN/GSS/JUN/LMNA/MTTP/NAIP/TNFRSF11B/SERPINE1/APLN/BGLAP/CD40LG/FABP4/GSTP1/HFE/IL1A/LEPR/SCD/SREBF1/SREBF2/NR1H3/FGF21/ADIPOR2/SLC6A3	62
DOID:11335	sarcoidosis	40/1925	84/8007	1.92859e-06	0.00165088	1.06235e-06	CDKN1A/TLR4/PTGS2/COL1A1/FOXP3/STAT1/MIF/VEGFA/FAS/COL3A1/IFNG/IL1B/IL6/IL18/CXCL10/KDR/PPARG/S100A8/SELE/TF/TGFB1/TLR2/TNF/VDR/PPARGC1A/DDR1/CFTR/FLT1/MRC1/NFKBIA/S100A9/CCL2/CCL3/AGTR1/HLA-G/SPP1/NOD2/CD24/CD80/GREM1	40
DOID:6741	bilateral breast cancer	16/1925	22/8007	1.93045e-06	0.00165246	1.06235e-06	KIT/NF2/TP53/RB1/ATM/BRCA1/BRCA2/MAOA/SOX2/WT1/PINK1/PRKN/CHEK2/TMPRSS3/SLC6A3/LHCGR	16
DOID:4610	intestinal benign neoplasm	20/1925	31/8007	1.9387e-06	0.00165953	1.06366e-06	BCL2/KRAS/PTGS2/NOTCH1/MAP2K1/KLF4/MUC1/BCL2L1/VEGFA/BIRC5/HIF1A/HNRNPK/IL4/IL6/MTHFR/LOX/PROX1/NDRG1/TNKS2/BRAF	20
DOID:3149	keratoacanthoma	12/1925	14/8007	2.00747e-06	0.00171839	1.09475e-06	CDKN2A/CD44/CCND1/THBS1/TP53/BCL2L1/SLC2A1/CTNNB1/S100A9/AREG/TERT/IKBKG	12
DOID:4231	histiocytoma	12/1925	14/8007	2.00747e-06	0.00171839	1.09475e-06	CDKN2A/HMGA2/EZR/CREB1/RB1/EWSR1/EREG/MCM2/NOS2/HBEGF/BTC/MKI67	12
DOID:974	upper respiratory tract disease	54/1925	126/8007	2.18667e-06	0.00187179	1.1889e-06	BCL2/VCAM1/TLR4/EGFR/CASP3/TGFBR2/ICAM1/MUC1/FOXP3/VEGFA/MUC4/MIR21/FASLG/GATA3/HMOX1/IL4/IL6/CXCL8/CXCR2/IL12A/IL12B/IL13/IL18/NFKB1/NOS3/TAP1/TGFB1/TLR2/TLR3/TNF/EDN1/LPL/NOS2/CCL5/TBX21/CD40/HLA-G/JUN/SERPINE1/RELA/ROCK1/CX3CL1/TAC1/NOX4/IL23A/NOD2/NLRP3/ADM/CD28/CD40LG/ITK/NOS1/PRKCA/CX3CR1	54
DOID:161	keratosis	26/1925	46/8007	2.21773e-06	0.00189838	1.20217e-06	BCL2/CDKN2A/PPARA/CDKN1A/EGFR/CCND1/HRAS/FGFR3/TP53/FOXP3/TP63/VEGFA/CDKN2B/GJA1/PIK3CA/ATP2A2/MCM2/MAPK1/CCL3/PEBP1/BRAF/MMP12/WNT10A/MKI67/EGF/MAPK3	26
DOID:4928	intrahepatic cholangiocarcinoma	22/1925	36/8007	2.25674e-06	0.00193177	1.21967e-06	ANXA1/MET/EZR/MUC1/BMI1/CDX2/RUNX3/CD151/HDGF/MSH2/VIM/DUSP1/PIK3CG/VEGFC/S100P/SNAI2/SPP1/TFF1/MBD2/CD24/PROM1/PTP4A3	22
DOID:4989	pancreatitis	51/1925	117/8007	2.27992e-06	0.00195161	1.22853e-06	CDKN2A/CD44/TLR4/KRAS/PTGS2/ICAM1/SOD2/MIF/VEGFA/HMGB1/HSPA1B/IFNG/IL1B/IL6/CXCL8/IL10/IL18/CXCL10/MMP9/MTHFR/NRAS/SELE/TF/TGFB1/TLR2/TNF/TNFRSF10B/CFTR/CHGA/EDN1/LAMP2/LPL/PDGFB/CCL2/ST8SIA4/TNFSF10/CA2/CD4/EDNRA/LTF/PPP3CA/RELA/CX3CL1/SPP1/GSTP1/LCN2/TNFRSF10A/SOD1/PROS1/EGF/ENG	51
DOID:1993	rectum cancer	13/1925	16/8007	2.29385e-06	0.00196353	1.22872e-06	BCL2/CASP3/KRAS/PTGS2/BAX/CDX2/MMP9/MTHFR/CXCL12/WT1/APOE/MMP7/ADGRE5	13
DOID:3319	lymphangioleiomyomatosis	13/1925	16/8007	2.29385e-06	0.00196353	1.22872e-06	CD44/HMGA2/TIMP3/BSG/TSC1/CTNNB1/LAMC2/SRF/VEGFC/SERPINE1/CXCR4/PLAUR/PDPN	13
DOID:3007	breast ductal carcinoma	19/1925	29/8007	2.50012e-06	0.00214011	1.33134e-06	BCL2/CDKN1A/RHOA/KRAS/CDX2/PLAU/CXCL8/SMAD4/MSH2/S100A8/SLC5A5/SKAP2/LAMC2/MLH1/S100A9/ITIH5/PXN/S100P/NDRG1	19
DOID:4798	aggressive systemic mastocytosis	19/1925	29/8007	2.50012e-06	0.00214011	1.33134e-06	E2F1/NTRK3/TLR4/KLF4/VEGFA/BDNF/FGF2/IFNG/IL6/CXCL8/IL13/MMP2/TGFB1/ATP2A2/CFTR/DUSP1/PIK3CG/CCL5/CXCR4	19
DOID:5679	retinal disease	124/1925	358/8007	2.52112e-06	0.00215808	1.33858e-06	BCL2/KIT/CYP1B1/ESR1/CDKN1A/VCAM1/SP1/BAK1/TLR4/ZEB1/CASP3/ATXN1/TIMP3/BAX/TBK1/ICAM1/TP53/ITGA5/MMP1/SOD2/BCL2L1/VEGFA/COL2A1/ADRB1/FAS/FASLG/BDNF/CDH1/CLU/CCN2/EPAS1/FGF2/GJA1/HIF1A/HMGB1/HSPA4/IFNG/IGF1/IGF1R/IGFBP3/IL1B/IL6/CXCL8/IL10RA/IMPDH1/ITGA2/KDR/LDLR/LRP6/MMP2/MMP9/MTHFR/NFKB1/NOS3/NTRK2/RHO/CXCL12/SELE/TAP1/TF/TGFB1/TLR2/TLR3/TNF/UCP2/VLDLR/SMC1A/TNFRSF10B/TOPORS/POSTN/PLIN2/APOE/ARN…	124
DOID:655	inherited metabolic disorder	116/1925	331/8007	2.8092e-06	0.00240468	1.48717e-06	KIT/ESR1/PPARA/NR1I2/VCAM1/IRS1/TLR4/EGFR/MET/ICAM1/SNCA/SOD2/MIF/VEGFA/ABCA1/BIRC5/FAS/BMP2/KLF6/HMOX1/IFNG/IGF1/IGF1R/IGF2/IL6/CXCL8/IL10/LDLR/SMAD7/MMP9/MMP14/MTHFR/NFKB1/NOS3/SLC11A2/PPARG/CXCL12/SELE/SLC6A4/TF/TFRC/TGFB1/TGFBR3/TNF/VDR/CLOCK/PPARGC1A/BAMBI/PLIN2/APOE/ATF3/DPYD/FLT1/LOX/LOXL2/LPL/MMP3/NOS2/S100B/CCL2/CCL5/SLC2A4/XBP1/TNFSF10/NR1H4/NAMPT/AGTR1/SCARB1/CEBPA/EIF2S1/FASN/FN1/G6PD…	116
DOID:3275	thymoma	18/1925	27/8007	3.18591e-06	0.00272714	1.68168e-06	ESR1/PTEN/NOTCH1/RUNX3/ABL2/XIAP/IL12B/LAMP1/MMP2/MMP9/SLC2A1/NKX2-1/AQP4/LAMP2/PTPN22/GAPDH/TTN/FOXN1	18
DOID:1934	dysostosis	17/1925	25/8007	3.99939e-06	0.00342348	2.10494e-06	KRAS/FGFR3/FGFR1/GJA1/IGF1R/PDGFRA/PKD1/GDF5/TWIST1/FGFR2/JUN/POR/GLI3/LFNG/PRKAR1A/NOG/ROR2	17
DOID:1307	dementia	61/1925	150/8007	4.02776e-06	0.00344776	2.11373e-06	BCL2/E2F1/ESR1/APP/BAX/KLK10/THBS1/DNMT1/TP53/SNCA/VEGFA/ABCA1/BDNF/GLS/IGF1/IL1B/IL6/CXCL8/MAOA/MTHFR/NOS3/NR4A2/SERPINI1/PPARG/KLK6/SLC6A4/TGFB1/TNF/GLS2/SERPINA3/APOE/AQP4/ELAVL1/ESR2/FMR1/GRN/MMP3/NOS2/PER1/S100B/SNCG/PINK1/PRKN/SPP1/TAC1/TH/TIMP1/CXCR4/GAB2/NES/TREM2/LRRK2/HTR1A/PIN1/PLAUR/RELN/SEL1L/SREBF1/SREBF2/WWC1/SLC6A3	61
DOID:865	vasculitis	52/1925	122/8007	4.08343e-06	0.00349542	2.13675e-06	TLR4/ICAM1/SOD2/MIF/VEGFA/HIF1A/HMOX1/HSPA4/IFNG/IL1B/IL4/IL6/CXCL8/IL10/IL12B/IL18/IRF1/IRF5/ITGA2/ITGB3/MMP2/MMP9/NOS3/CXCL12/SELE/TNF/TNFAIP3/DDR1/CDH5/ESR2/NFKBIA/NOS2/S100A9/CCL2/CD40/HLA-G/HSPD1/IL2/MX1/PTPN22/IL23A/NOD2/CD24/GSTP1/IFNGR1/IL1A/TMEM9B/MICA/PROS1/IKBKG/CX3CR1/RORC	52
DOID:520	aortic disease	31/1925	61/8007	5.05024e-06	0.00432301	2.63504e-06	CD44/PTGS2/TGFBR2/TGFBR1/KLF15/ITGA5/MIF/IL6/CXCL8/IL10/MMP2/MMP9/MTHFR/NOS3/PLAT/PPARG/TIMP2/RTN4/APOE/ELN/ITGB1/PRKCD/AGTR1/EGR1/FN1/TNFRSF11B/CCL22/CX3CL1/TIMP1/PRKCB/FBLN5	31
DOID:9741	biliary tract disease	40/1925	87/8007	5.76807e-06	0.00493747	3.00093e-06	CDKN2A/ESR1/NR1I2/JAG1/ICAM1/TP53/VEGFA/MUC4/FAS/ATM/CDH1/CCN2/HGF/HIF1A/HMOX1/IL6/PPARG/SELE/TLR2/TLR3/TNFRSF10B/CLDN2/CFTR/EDN1/ESR2/MAPK1/CCL5/CLDN1/NR1H4/G6PD/HLA-G/MMP7/MX1/SPP1/TAC1/TIMP1/CD28/FHIT/NR1H3/ITGAV	40
DOID:14330	Parkinson's disease	72/1925	187/8007	5.99964e-06	0.00513569	3.11247e-06	E2F1/CDKN2A/ESR1/PITX3/CASP3/PTGS2/ABCB1/TBP/FADD/TP53/SNCA/BCL2L1/CCKBR/RB1/VEGFA/PARP1/XIAP/FAS/BDNF/CASP9/ELAVL4/HMOX1/IFNG/IGF1/IGF2/IL1B/CXCL8/IL10/MEF2D/MAP3K5/MTHFR/NEDD9/NTRK2/NR4A2/RET/SLC6A4/TF/TNF/VDR/FUBP1/PPARGC1A/SIRT2/ABL1/ANG/APOE/ESR2/GRN/NFE2L2/PER1/S100B/SIAH1/YWHAZ/PHACTR2/PRDX3/PINK1/ACHE/ASCL1/ND1/PRKN/PRDX2/TH/LRRK2/ARNTL/CFH/HFE/HTR1A/IL1A/TRAF6/SOD1/CNR1/SLC6A3/NRG1	72
DOID:870	neuropathy	74/1925	194/8007	6.63587e-06	0.00568031	3.43269e-06	BCL2/HOXA1/ERBB2/ERBB3/ESR1/HOXD10/TLR4/CASP3/APP/ABCB1/FGFR3/TP53/SNCA/CD276/FOXP3/RTKN/VEGFA/PARP1/FAS/FASLG/NR3C1/IGF1/IL1B/IL6/IL10/IL12B/CXCL10/ITGB3/LDLR/LGALS1/MMP2/MMP9/MTHFR/NOS3/PLAT/SELE/TGFB1/TNF/UCP2/VIM/TNFSF11/MFN2/BASP1/APOE/AQP4/CBL/DMD/EDN1/ESR2/PRKCD/TFAM/TWIST1/GDAP1/SALL4/DNM2/ACSL4/HSD17B1/HSPD1/LMNA/MMP11/ND1/NOTCH3/PAX6/RELA/CX3CL1/SPHK1/NDRG1/PTPN22/P2RX7/S100A12/TTN/KIF2…	74
DOID:6364	migraine	35/1925	73/8007	6.91159e-06	0.00591632	3.56513e-06	ESR1/ICAM1/VEGFA/BDNF/HTR2C/IL1B/IL6/LDLR/MMP9/MTHFR/NFKB1/NOS3/SLC6A4/TNF/APOE/EDN1/MMP3/NOS2/S100B/AGTR1/AR/EDNRA/INSR/NOTCH3/PGR/STX1A/ADM/HFE/HTR1A/IL1A/IL1RN/NOS1/CNR1/SLC6A3/CX3CR1	35
DOID:240	iris disease	13/1925	17/8007	7.59276e-06	0.0064994	3.8833e-06	MMP1/SOD2/CLU/MTHFR/TNF/WT1/APOE/ELN/MMP3/EPO/FOXC1/PAX6/ADA	13
DOID:9253	gastrointestinal stromal tumor	13/1925	17/8007	7.59276e-06	0.0064994	3.8833e-06	BCL2/KIT/CDKN2A/CDKN1A/BAX/IGF1/IGF2/WT1/NF1/L1CAM/ABCC1/SDHD/ADIPOR2	13
DOID:9675	pulmonary emphysema	13/1925	17/8007	7.59276e-06	0.0064994	3.8833e-06	CDKN2A/MET/BAX/MMP1/IFNG/MMP2/MMP9/MMP14/PCNA/TNFRSF10B/MMP12/TNFRSF10A/CX3CR1	13
DOID:421	hair disease	32/1925	65/8007	8.47617e-06	0.0072556	4.32291e-06	ICAM1/ST14/TP63/FAS/FASLG/CD34/IFNG/IGF1/IL6/NOS3/PPARG/VDR/CTNNB1/ITGB1/LIF/NF1/CCL2/SOX9/AR/CD40/TRPS1/PTPN22/IL1RN/NR3C2/TNFSF13/PDPN/PSIP1/RIN2/MICA/ATP7A/FOXN1/DSC3	32
DOID:1588	thrombocytopenia	33/1925	68/8007	9.0929e-06	0.00778352	4.62442e-06	CDKN1C/RUNX1/TLR4/ICAM1/JAK2/FAS/FASLG/CYP11B2/IL6/CXCL8/IL18/CXCL10/ITGA2/ITGB3/MPL/MYH9/TGFB1/CCL5/TGFB3/ADAM12/TNFSF10/IL11/SERPINE1/PTPN22/NOD2/ZFPM1/ADM/CFH/LEPR/STIM1/TNFSF13/MASTL/ENG	33
DOID:2723	dermatitis	72/1925	189/8007	9.29236e-06	0.00795426	4.71262e-06	PPARA/CDKN1A/TLR4/CASP3/ITCH/DNMT1/ICAM1/FGFR3/SMAD2/PLAU/FOXP3/MIF/VEGFA/MIR21/BCL3/BDNF/HMOX1/IFNG/IL1B/IL4/IL6/IL10/IL12A/IL12B/IL13/IL18/CXCL10/ITGB3/SMAD3/MMP9/PIK3CA/PPARG/CCL1/SELE/SLC6A4/TFRC/TLR2/TNF/TNFSF12/CHGA/ITGA6/ITGB1/LIF/CCL5/IL32/CCL26/IL25/ALDH1A1/ANXA2/HSPD1/LTF/REL/RELA/CCL22/CX3CL1/TAC1/TIMP1/IL24/NOD2/AQP3/GSTP1/HFE/HTR1A/IL1A/IL1RN/IL13RA1/ITGB4/NGFR/PLAUR/TIRAP/IL12RB2/CX…	72
DOID:3627	aortic aneurysm	30/1925	60/8007	1.09003e-05	0.00933067	5.51265e-06	CD44/PTGS2/TGFBR2/TGFBR1/KLF15/ITGA5/MIF/IL6/CXCL8/IL10/MMP2/MMP9/MTHFR/NOS3/PLAT/PPARG/TIMP2/RTN4/APOE/ITGB1/PRKCD/AGTR1/EGR1/FN1/TNFRSF11B/CCL22/CX3CL1/TIMP1/PRKCB/FBLN5	30
DOID:4138	bile duct disease	39/1925	86/8007	1.12861e-05	0.00966093	5.69188e-06	CDKN2A/ESR1/NR1I2/JAG1/ICAM1/TP53/VEGFA/FAS/ATM/CDH1/CCN2/HGF/HIF1A/HMOX1/IL6/PPARG/SELE/TLR2/TLR3/TNFRSF10B/CLDN2/CFTR/EDN1/ESR2/MAPK1/CCL5/CLDN1/NR1H4/G6PD/HLA-G/MMP7/MX1/SPP1/TAC1/TIMP1/CD28/FHIT/NR1H3/ITGAV	39
DOID:3907	lung squamous cell carcinoma	16/1925	24/8007	1.14759e-05	0.00982339	5.77152e-06	CDKN1A/PTGS2/MTOR/TP53/BIRC5/MTHFR/PIK3CA/WT1/EPHA2/PEBP1/IL24/FHIT/WASF2/PDPN/AKR1B10/GPC3	16
DOID:987	alopecia	27/1925	52/8007	1.22624e-05	0.0104966	6.14995e-06	ICAM1/TP63/FAS/FASLG/CD34/IFNG/IGF1/IL6/NOS3/PPARG/VDR/CTNNB1/ITGB1/LIF/NF1/CCL2/AR/CD40/PTPN22/IL1RN/NR3C2/TNFSF13/PDPN/PSIP1/RIN2/MICA/FOXN1	27
DOID:12894	Sjogren's syndrome	33/1925	69/8007	1.34476e-05	0.0115111	6.72575e-06	BAK1/ICAM1/MUC1/FOXP3/STAT1/STAT3/FAS/FASLG/BDNF/CASP8/CCR7/HGF/HMGB1/IFNB1/IFNG/IL1B/IL10/IL12A/IL18/IRF5/NOS3/FURIN/TLR3/TNF/TLR7/CHRM1/NFKBIA/MALT1/ITPR1/JUN/TNFSF13/RBBP4/EGF	33
DOID:0080006	bone development disease	28/1925	55/8007	1.38059e-05	0.0118178	6.88592e-06	HOXD10/KRAS/COL1A1/FGFR3/FGFR1/GJA1/IGF1/IGF1R/MTHFR/PDGFRA/PKD1/GDF5/RUNX2/COL1A2/CTNNB1/TWIST1/ALPL/FGFR2/JUN/POR/BGLAP/GLI3/LFNG/PRKAR1A/WNT7A/NOG/ROR2/PPIB	28
DOID:10223	dermatomyositis	20/1925	34/8007	1.4814e-05	0.0126807	7.36842e-06	TLR4/MET/VEGFA/FAS/HGF/HMGB1/IFNB1/IL1B/IL6/IL10/MMP2/MMP9/TLR2/TNF/CCL2/HSPD1/MMP7/CD28/HFE/IL1A	20
DOID:12930	dilated cardiomyopathy	41/1925	93/8007	1.58115e-05	0.0135347	7.84306e-06	ERBB2/TPM1/ESR1/TP53/MMP1/ADRB1/FAS/IFNG/IGF1/IL1B/IL6/MMP9/MMP14/NFKB1/TGFB1/TNF/TNFSF12/TNFRSF12A/CDH2/CHGA/DAG1/DMD/ESR2/LAMP2/MMP3/TNFSF10/ACTC1/EDNRA/EYA4/HLA-G/LMNA/TNFRSF11B/SERPINE1/CD40LG/HFE/NR3C2/TAZ/TTN/BAG3/DNAJC19/CX3CR1	41
DOID:784	chronic kidney failure	33/1925	70/8007	1.96329e-05	0.0168058	9.71199e-06	ESR1/PPARA/ICAM1/HGF/HIF1A/IL1B/IL4/IL6/IL10/IL18/MTHFR/NOS3/PKD2/PTX3/SELE/TGFB1/TNFSF11/CHGA/EDN1/CCL2/CCL5/KL/AGTR1/BDKRB2/EPO/SERPINE1/SHC1/ADA/COL4A4/IL1A/IL1RN/PVT1/SLC9A1	33
DOID:0060049	autoimmune disease of urogenital tract	34/1925	73/8007	2.03507e-05	0.0174202	1.00123e-05	CDKN1A/TLR4/TGFBR2/ICAM1/SNCA/BMI1/JAK2/STAT3/FAS/ATM/CHUK/HGF/IL12A/CXCL10/TGFB1/TLR2/TNF/CAV1/CAV2/NOS2/PTPN13/SIGLEC1/TNFSF10/ANXA2/FN1/ABCC1/TNFRSF11B/PTPN22/GSTP1/TNFSF13/CNR1/CYP7A1/IL12RB2/CNR2	34
DOID:12236	primary biliary cirrhosis	34/1925	73/8007	2.03507e-05	0.0174202	1.00123e-05	CDKN1A/TLR4/TGFBR2/ICAM1/SNCA/BMI1/JAK2/STAT3/FAS/ATM/CHUK/HGF/IL12A/CXCL10/TGFB1/TLR2/TNF/CAV1/CAV2/NOS2/PTPN13/SIGLEC1/TNFSF10/ANXA2/FN1/ABCC1/TNFRSF11B/PTPN22/GSTP1/TNFSF13/CNR1/CYP7A1/IL12RB2/CNR2	34
DOID:14256	adult-onset Still's disease	9/1925	10/8007	2.07493e-05	0.0177614	1.01259e-05	MIF/FAS/FASLG/HMOX1/IL18/TGFB1/S100A9/CD4/IL1RN	9
DOID:2340	craniosynostosis	9/1925	10/8007	2.07493e-05	0.0177614	1.01259e-05	KRAS/FGFR3/FGFR1/IGF1R/PDGFRA/TWIST1/FGFR2/JUN/POR	9
DOID:3737	verrucous carcinoma	9/1925	10/8007	2.07493e-05	0.0177614	1.01259e-05	BCL2/CDKN2A/CDKN1A/EGFR/CCND1/TP53/RB1/HSPA4/MDM2	9
DOID:10325	silicosis	13/1925	18/8007	2.12978e-05	0.0182309	1.03656e-05	FAS/FASLG/IFNG/IL1B/IL10/IL12B/NFKB1/TNF/NOS2/GSTP1/IFNGR1/IL1A/IL1RN	13
DOID:0050890	synucleinopathy	80/1925	220/8007	2.24796e-05	0.0192425	1.09115e-05	E2F1/CDKN2A/ESR1/PITX3/CASP3/APP/PTGS2/ABCB1/TBP/ICAM1/FADD/TP53/SNCA/BCL2L1/CCKBR/RB1/VEGFA/PARP1/XIAP/FAS/BDNF/CASP9/ELAVL4/HMOX1/IFNG/IGF1/IGF2/IL1B/CXCL8/IL10/MEF2D/MAP3K5/MTHFR/NEDD9/NOS3/NTRK2/NR4A2/RET/SLC6A4/TF/TNF/VDR/FUBP1/PPARGC1A/SIRT2/ABL1/ANG/APOE/AQP4/ESR2/GRN/GSK3B/NFE2L2/PER1/S100B/SIAH1/SNCG/YWHAZ/PHACTR2/PRDX3/PINK1/ACHE/ASCL1/ND1/PRKN/SPP1/PRDX2/TH/LRRK2/ARNTL/CFH/HFE/HTR1A/IL…	80
DOID:4535	hypotrichosis	29/1925	59/8007	2.31605e-05	0.0198254	1.12119e-05	ICAM1/ST14/TP63/FAS/FASLG/CD34/IFNG/IGF1/IL6/NOS3/PPARG/VDR/CTNNB1/ITGB1/LIF/NF1/CCL2/AR/CD40/PTPN22/IL1RN/NR3C2/TNFSF13/PDPN/PSIP1/RIN2/MICA/FOXN1/DSC3	29
DOID:0050339	commensal bacterial infectious disease	22/1925	40/8007	2.41867e-05	0.0207038	1.16698e-05	TLR4/ICAM1/ITGA5/FOXP3/STAT1/STAT3/HMGB1/IL6/CXCL8/IL10/IRAK1/NRAS/PIK3CG/MAPK1/CCL2/RELA/CCL22/TIMP1/IL23A/CFH/CXCR6/MAPK3	22
DOID:11729	Lyme disease	12/1925	16/8007	2.44285e-05	0.0209108	1.16698e-05	PTGS2/MMP1/CCR7/IL1B/IL6/MMP9/TGFB1/TLR2/MMP13/CCL2/HSPD1/CD38	12
DOID:12205	dengue disease	12/1925	16/8007	2.44285e-05	0.0209108	1.16698e-05	VCAM1/JAK1/ICAM1/VEGFA/IL10/KDR/TAP1/TGFB1/TNF/FLT1/CCL2/IL11	12
DOID:2526	prostate adenocarcinoma	12/1925	16/8007	2.44285e-05	0.0209108	1.16698e-05	KRAS/BMP7/SOD2/MMP2/ITGB1/XBP1/AR/RELA/CSMD1/SCD/XRCC1/XRCC3	12
DOID:2615	papilloma	12/1925	16/8007	2.44285e-05	0.0209108	1.16698e-05	BCL2/CDKN2A/CD44/PTEN/EGFR/TP53/BIRC5/MMP2/FSCN1/RARB/SMARCB1/MKI67	12
DOID:14069	cerebral malaria	16/1925	25/8007	2.47675e-05	0.021201	1.18006e-05	ICAM1/MMP1/VEGFA/HMOX1/IL1B/IL4/IL12B/CXCL10/NOS3/TNF/FLT1/IFNAR1/NOS2/ANGPT2/IFNGR1/IL1RN	16
DOID:3500	gallbladder adenocarcinoma	10/1925	12/8007	2.5612e-05	0.0219239	1.21074e-05	ERBB2/CDKN2A/MYC/EGFR/CD82/LAMC2/PIK3CG/MAPK1/ABCG2/MAPK3	10
DOID:4305	bone giant cell tumor	10/1925	12/8007	2.5612e-05	0.0219239	1.21074e-05	CCND1/PTGS2/MET/CEBPB/TP53/TP63/BIRC5/CTNNB1/MMP13/SRC	10
DOID:4415	fibrous histiocytoma	10/1925	12/8007	2.5612e-05	0.0219239	1.21074e-05	HMGA2/EZR/CREB1/EWSR1/EREG/MCM2/NOS2/HBEGF/BTC/MKI67	10
DOID:12206	dengue hemorrhagic fever	11/1925	14/8007	2.63124e-05	0.0225234	1.23738e-05	VCAM1/JAK1/ICAM1/VEGFA/IL10/KDR/TAP1/TGFB1/TNF/FLT1/CCL2	11
DOID:6204	follicular adenoma	11/1925	14/8007	2.63124e-05	0.0225234	1.23738e-05	CDKN2A/LGALS3/CCND1/CCND3/MIR21/PLAT/RBL1/RET/MCM2/PRKCE/LCN2	11
DOID:10316	pneumoconiosis	20/1925	35/8007	2.6788e-05	0.0229305	1.25649e-05	ERBB2/SOD2/FAS/FASLG/CASP8/IFNG/IL1B/IL10/IL12B/NFKB1/SOD3/TNF/MMP3/NOS2/CAT/GSTP1/IFNGR1/IL1A/IL1RN/SLC40A1	20
DOID:3146	lipid metabolism disorder	40/1925	92/8007	2.9696e-05	0.0254198	1.38929e-05	ESR1/PPARA/IRS1/EGFR/ABCA1/IGF1/IL6/CXCL8/IL10/LDLR/MMP9/MMP14/MTHFR/NFKB1/PPARG/TNF/APOE/LPL/MMP3/CCL2/CCL5/SLC2A4/NAMPT/CEBPA/FN1/LRP1/MTTP/SERPINE1/PAPPA/PROX1/TERT/TXNIP/FABP4/HTR1A/PLAUR/SCD/SOD1/CYP7A1/APOA5/ECM1	40
DOID:11201	parathyroid gland disease	17/1925	28/8007	3.71463e-05	0.0317972	1.72447e-05	KCNQ1/CDKN1A/CDKN1B/CCND1/COL1A1/FGFR1/GATA3/IL6R/MEN1/NOS3/RET/VDR/WT1/KL/PTPN22/SOST/ADM	17
DOID:4440	seminoma	17/1925	28/8007	3.71463e-05	0.0317972	1.72447e-05	BCL2/KIT/TCL1A/BAX/KLF4/TP53/RB1/FAS/FASLG/CDH1/GJA1/RET/SOX2/BRAF/PROM1/PDPN/SOX17	17
DOID:9446	cholangitis	17/1925	28/8007	3.71463e-05	0.0317972	1.72447e-05	CDKN2A/ICAM1/TP53/FAS/ATM/CDH1/HGF/IL6/PPARG/TLR2/TLR3/CLDN2/CFTR/CCL5/CLDN1/CD28/FHIT	17
DOID:3328	temporal lobe epilepsy	25/1925	49/8007	3.78617e-05	0.0324096	1.74871e-05	CASP3/PTGS2/ABCB1/BDNF/DPYSL2/IL1B/MDM2/MMP9/OPRM1/SLC6A4/RTN4/APOE/DAPK1/SLC1A2/EIF2S1/GRIA2/KCNJ10/SLIT2/HTR1A/IL1RN/NOS1/RELN/FAM3C/TLN2/SOD1	25
DOID:9952	acute lymphocytic leukemia	25/1925	49/8007	3.78617e-05	0.0324096	1.74871e-05	BCL2/CDKN2A/CDKN1A/RUNX1/JAK1/RB1/CASP8/CXCL8/IL10/MDM2/MTHFR/TGFB1/WT1/ARNT/AFF1/NCAM1/CCL2/IKZF1/SERPINE1/TAC1/CXCR4/SLIT2/ABCG2/FLT3/WWC1	25
DOID:235	colonic benign neoplasm	14/1925	21/8007	4.15848e-05	0.0355966	1.90609e-05	BCL2/KRAS/PTGS2/MUC1/BCL2L1/BIRC5/HNRNPK/IL4/IL6/MTHFR/LOX/NDRG1/TNKS2/BRAF	14
DOID:3087	gingivitis	14/1925	21/8007	4.15848e-05	0.0355966	1.90609e-05	VEGFA/IL1B/IL6/IL10/IL12A/IL18/MMP9/TLR2/NOS2/IL11/ADM/IL1A/IL1RN/NFATC1	14
DOID:3953	adrenal gland cancer	14/1925	21/8007	4.15848e-05	0.0355966	1.90609e-05	CCND1/TGFBR2/TP53/FAS/BMP2/SLC2A1/SMARCA4/ERCC1/ESR2/SMARCA2/ANGPT2/CCNB1/HBEGF/LHCGR	14
DOID:0060031	autoimmune disease of gastrointestinal tract	45/1925	109/8007	4.66402e-05	0.039924	2.13241e-05	BCL2/CD44/BAK1/TLR4/RHOA/ICAM1/FOXP3/STAT1/MIF/PARP1/FAS/FASLG/CCN2/FCGR2B/HIF1A/IFNG/IGF1/IL1B/IL6/CXCL8/IL10/IL12A/IL12B/IRF1/NFKB1/SELE/TFRC/TGFB1/TNF/VDR/CLDN2/UBD/ATG16L1/NOS2/PBX3/S100B/TGFB3/GSR/IL2/PTPN22/ADA/CD28/MICA/SOD1/IL23R	45
DOID:319	spinal cord disease	18/1925	31/8007	5.07826e-05	0.0434699	2.30434e-05	COL1A1/FOXP3/VEGFA/IL6/CXCL8/IL10/MMP9/MTHFR/SLC2A1/VDR/MTHFD1/PAX3/AR/BMP4/JARID2/LEPR/CX3CR1/NEFL	18
DOID:8029	sporadic breast cancer	18/1925	31/8007	5.07826e-05	0.0434699	2.30434e-05	CDKN2A/PTEN/TP53/SOD2/VEGFA/BRCA1/BRCA2/CYP19A1/HIF1A/IFNG/KDR/MTHFR/CAV1/ESR2/H2AX/AURKA/GSTP1/GADD45A	18
DOID:9744	type 1 diabetes mellitus	18/1925	31/8007	5.07826e-05	0.0434699	2.30434e-05	TLR4/FASLG/IL1B/IL4/IL6/CXCL8/IL13/CXCL10/MMP9/SLC2A1/TLR2/TNF/NEUROD1/CCL2/ALPL/IL2/BGLAP/IGFBP1	18
DOID:14250	Down syndrome	29/1925	61/8007	5.10037e-05	0.0436592	2.30859e-05	BACE1/RUNX1/CASP3/PAK1/APP/THBS1/JAK2/ACVR1/BDNF/IL6/MAOA/MTHFR/PKNOX1/REST/APOE/AQP4/BACH1/STMN1/NCAM1/S100B/CCL2/CA2/RCAN1/HSPD1/ITSN1/SOD1/SNAP25/CNR2/NPAS4	29
DOID:1205	hypersensitivity reaction type I disease	49/1925	122/8007	5.1384e-05	0.0439847	2.32e-05	CYP1B1/ESR1/TLR4/APP/TP53/JAK2/STAT5A/STAT3/FGFR1/ACVR1/BMPR1B/BRCA1/BRCA2/GATA3/NR3C1/IFNG/IL4/IL10/IL12A/IL13/IL18/ITGB3/MPL/MTHFR/NTRK2/PTPN11/TAP1/TGFB1/TLR2/TNF/VDR/SOCS3/HDAC6/AHR/GSK3B/CCL2/AREG/S1PR1/HLA-G/ABCG2/ADM/IFNGR1/NOS1/TEK/SOCS2/MICA/SOD1/SLC6A3/TBXAS1	49
DOID:2957	pulmonary tuberculosis	13/1925	19/8007	5.25728e-05	0.0450023	2.35605e-05	IFNG/IL4/IL10/IL12B/IL18/PTX3/CCL2/CCL3/CCL4/CCL5/RELA/NOD2/IFNGR1	13
DOID:3246	embryonal rhabdomyosarcoma	13/1925	19/8007	5.25728e-05	0.0450023	2.35605e-05	GLI1/KRAS/MAP2K1/FOXO1/HRAS/TP53/IGF1R/MDM2/PTPN11/DMD/PAX3/PAX7/CXCR4	13
DOID:9206	Barrett's esophagus	13/1925	19/8007	5.25728e-05	0.0450023	2.35605e-05	CDKN2A/CDX2/SOD2/RUNX3/CCNA2/IL6/PITX1/MAD2L1/SFRP1/IGF2BP3/SKI/XRCC1/AKR1B10	13
DOID:1100	ovarian disease	30/1925	64/8007	5.31266e-05	0.0454764	2.37499e-05	ESR1/CDKN1B/PTGS2/FOXO3/MMP1/TP63/VEGFA/CYP19A1/IGF1/CXCL8/IL18/MMP2/MMP9/CXCL12/TG/TGFBR3/FOXL2/FLT1/FMR1/PGRMC1/SALL4/AR/INHBB/LMNA/LTF/PGR/POU5F1/KLB/GSTP1/FOXE1	30
DOID:1168	familial hyperlipidemia	36/1925	82/8007	5.71661e-05	0.0489342	2.54928e-05	ESR1/PPARA/IRS1/EGFR/IGF1/IL6/CXCL8/IL10/LDLR/MMP9/MMP14/MTHFR/NFKB1/PPARG/TNF/APOE/LPL/MMP3/CCL2/CCL5/SLC2A4/NAMPT/CEBPA/FN1/LRP1/MTTP/SERPINE1/PAPPA/PROX1/TXNIP/FABP4/PLAUR/SCD/SOD1/CYP7A1/APOA5	36

## Sheet: DOSE_CAD_enriched_terms
ID	Description	GeneRatio	BgRatio	pvalue	p.adjust	qvalue	geneID	Count
DOID:2348	arteriosclerotic cardiovascular disease	159/1925	345/8007	4.83041e-20	4.13483e-17	9.30382e-20	MAPK7/CDKN2A/ESR1/PPARA/VCAM1/CDKN1C/TLR4/RHOA/CASP3/PTGS2/FOXO3/ICAM1/TP53/JAK2/PLAU/MMP1/SOD2/FOXP3/MIF/VEGFA/ABCA1/AKT1/ALOX5/FASLG/ARG2/BSG/CDH1/CDKN2B/CYP11B2/CYP19A1/HAS2/HGF/HMOX1/IGF1/IGF1R/IGFBP3/IL1B/IL6/CXCR2/IL10/IL18/ITGA2/ITGB3/KDR/LDLR/LGALS1/LRP6/MMP2/MMP9/MMP14/MTHFR/NFKB1/NOS3/PLAT/PPARG/PTX3/S100A8/CXCL12/SELE/SLC6A4/TGFB1/TLR2/TNF/UCP2/RGS5/TNFSF11/SOCS1/TNFSF12/SOCS3/PPARGC1A…	159
DOID:2349	arteriosclerosis	160/1925	356/8007	7.80982e-19	6.6852e-16	1.45772e-18	MAPK7/CDKN2A/ESR1/PPARA/VCAM1/CDKN1C/TLR4/RHOA/CASP3/PTGS2/FOXO3/ICAM1/TP53/JAK2/PLAU/MMP1/SOD2/FOXP3/MIF/VEGFA/ABCA1/AKT1/ALOX5/FASLG/ARG2/BSG/CDH1/CDKN2B/CYP11B2/CYP19A1/HAS2/HGF/HMOX1/IFNG/IGF1/IGF1R/IGFBP3/IL1B/IL6/CXCR2/IL10/IL18/ITGA2/ITGB3/KDR/LDLR/LGALS1/LRP6/MMP2/MMP9/MMP14/MTHFR/NFKB1/NOS3/PLAT/PPARG/PTX3/S100A8/CXCL12/SELE/SLC6A4/TGFB1/TLR2/TNF/UCP2/RGS5/TNFSF11/SOCS1/TNFSF12/SOCS3/PPA…	160
DOID:2462	retinal vascular disease	40/1925	58/8007	5.08904e-13	4.35622e-10	6.48862e-13	KIT/VCAM1/SP1/ICAM1/MMP1/SOD2/VEGFA/BDNF/CCN2/FGF2/HIF1A/IFNG/IGF1/IGFBP3/IL6/CXCL8/ITGA2/MMP2/MMP9/MTHFR/NFKB1/CXCL12/SELE/TNF/UCP2/TNFRSF10B/POSTN/ARNT/EDN1/LOX/CCL2/CCL5/SPARC/BMP4/EPO/SERPINE1/APLN/AKR1B10/SOD1/ECM1	40
DOID:3393	coronary artery disease	140/1925	348/8007	5.76879e-12	4.93808e-09	6.40769e-12	CDKN2A/ESR1/PPARA/VCAM1/SP1/SP3/CDKN1C/TLR4/TIMP3/PTGS2/THBS1/ICAM1/TP53/JAK2/LRRFIP1/MMP1/SOD2/MIF/VEGFA/ABCA1/PARP1/ADRB1/ALOX5/BDNF/CD34/CDKN2B/CYP2J2/FGF2/HGF/HIF1A/HMOX1/HSPA4/IFNG/IGF1/IGFBP3/IL1B/IL4/IL6/CXCL8/IL10/IL12B/IL18/CXCL10/INSIG1/ITGA2/ITGB3/KCNMA1/KDR/LDLR/MMP2/MMP9/MMP14/MTAP/MTHFR/NOS3/PLAT/PPARG/PTX3/CXCL12/SELE/SLC6A4/SOD3/SOX2/TGFB1/TLR2/TNF/TNFSF11/TNFSF12/KAT2B/STUB1/POST…	140
DOID:4195	hyperglycemia	70/1925	139/8007	1.13355e-11	9.70318e-09	1.23634e-11	PPARA/PTEN/MYC/TLR4/SMO/PIK3R2/PTGS2/AKT2/FOXO1/ICAM1/AKT1/BIRC5/G6PC/HIF1A/HMOX1/IGF1/IL4/IL6/CXCL8/IL12A/IL18/KCNMA1/KDR/MTHFR/NFKB1/NOS3/PPARG/SELE/SLC2A1/SNAI1/SOD3/HNF1B/TGFB1/TLR2/TNF/UCP2/PPARGC1A/SIRT1/EDN1/GRB2/LPL/NEUROD1/NOS2/PRKCD/MAPK1/CCL5/SLC2A4/TFPI/TRPC6/NAMPT/FASN/INPPL1/INSR/SERPINE1/PTCH1/RELA/ROCK1/SHC1/STX1A/HNF1A/TXNIP/CD40LG/CFH/HFE/IL1A/ITGB4/PRKCZ/SOD1/SGK1/ITGAV	70
DOID:5844	myocardial infarction	117/1925	279/8007	1.49031e-11	1.27571e-08	1.61572e-11	ESR1/PPARA/VCAM1/SP1/SP3/CDKN1C/TLR4/TIMP3/PTGS2/THBS1/ICAM1/TP53/JAK2/LRRFIP1/MMP1/MIF/VEGFA/ABCA1/PARP1/ADRB1/ALOX5/BDNF/CD34/CYP2J2/FGF2/HGF/HIF1A/HMOX1/HSPA4/IFNG/IGF1/IL1B/IL6/CXCL8/IL10/IL12B/IL18/ITGA2/ITGB3/KCNMA1/KDR/MMP2/MMP9/MMP14/MTAP/MTHFR/NOS3/PLAT/PPARG/PTX3/CXCL12/SELE/SLC6A4/SOD3/SOX2/TGFB1/TLR2/TNF/TNFSF11/TNFSF12/STUB1/POSTN/APOE/CYP2C19/CYP2C8/EDN1/ELN/FGA/FGB/FGG/HMGCR/ITGB1/…	117
DOID:9970	obesity	127/1925	313/8007	2.95637e-11	2.53065e-08	3.14858e-11	CDKN2A/ESR1/PPARA/VCAM1/IRS1/LGALS3/TLR4/IRS2/CCND1/APP/ABCB1/CEBPB/ICAM1/SOD2/MIF/STAT3/ABCA1/ADRB1/FAS/BDNF/CDK4/CHUK/CCN2/CYP2J2/CYP19A1/NR3C1/HGF/HIF1A/HSPA1B/HTR2C/IGF1/IGF1R/IGF2/IGFBP3/IL1B/IL6/CXCL8/IL10/IL18/LDLR/LRP5/MAOA/MAP3K5/MMP2/MMP9/MMP14/MTHFR/NOS3/NTRK2/OPRM1/PPARG/PRKAA1/S100A8/SELE/SLC2A1/SLC6A4/TGFB1/TLR2/TNF/UCP2/VDR/TNFSF12/DLK1/SOCS3/CLOCK/MFN2/PPARGC1A/APOE/ATF3/EDN1/ESR2…	127
DOID:341	peripheral vascular disease	39/1925	61/8007	3.71789e-11	3.18252e-08	3.89095e-11	E2F3/E2F1/CDKN2A/CDKN1A/VCAM1/BAK1/MTOR/BAX/ICAM1/TP53/JAK2/BMPR2/VEGFA/STAT3/AKT1/ATM/MAPK14/HGF/HIF1A/IGF1/IL6/IL10/ITGA2/SMAD4/MTHFR/NOS3/SELE/EDN1/H2AX/MMP3/SERPINE1/PPP1CC/RPS6KA3/TERT/ADM/ATR/VKORC1/PRKDC/ENG	39
DOID:6713	cerebrovascular disease	60/1925	116/8007	8.33906e-11	7.13824e-08	8.29565e-11	ESR1/TLR4/CASP3/APP/ANXA1/TIMP3/PTGS2/ICAM1/FASLG/BDNF/COL4A1/FGF2/NR3C1/HGF/HIF1A/IGFBP3/IL4/IL6/LDLR/LIMK1/MMP2/MMP9/MTHFR/NFKB1/NOS3/SOD3/TGFB1/TIMP2/TNF/DDAH1/APOE/AQP4/COL1A2/ELN/FBN2/FGB/LOX/LPL/MMP3/PDE4D/PRKCH/S100B/CCL2/TBXA2R/TFPI/CD40/NOTCH3/TNFRSF11B/RELA/SPP1/TIMP1/IL1RN/OLR1/SOD1/FGF1/KCNN4/APOA5/TBXAS1/ENG/ROS1	60
DOID:9408	acute myocardial infarction	48/1925	92/8007	4.47547e-09	3.831e-06	3.82215e-09	TLR4/PTGS2/TP53/JAK2/VEGFA/ADRB1/HIF1A/HMOX1/HSPA4/IFNG/IGF1/IL1B/IL6/IL10/ITGA2/ITGB3/KDR/MMP2/MMP9/MMP14/MTHFR/NOS3/PPARG/PTX3/SOX2/TGFB1/TNF/TNFSF12/POSTN/CYP2C19/EDN1/FGB/HMGCR/MMP3/CCL2/EPO/FABP3/FN1/TNFRSF11B/SERPINE1/PAPPA/CD40LG/HFE/IL1A/OLR1/PLAUR/PROM1/ENG	48
DOID:0050700	cardiomyopathy	68/1925	149/8007	4.97646e-09	4.25985e-06	4.21028e-09	ERBB2/TPM1/ESR1/HCN4/TP53/MMP1/ADRB1/BIRC5/FAS/CYP11B2/GJA1/IFNG/IGF1/IGF1R/IGFBP3/IL1B/IL6/MMP2/MMP9/MMP14/NFKB1/NOS3/PTPN11/PTX3/RAF1/SMARCA4/TGFB1/TLR3/TNF/TNFSF12/TNFRSF12A/CDH2/CHGA/DAG1/DMD/ESR2/LAMP2/MMP3/CCL2/TFPI/TNFSF10/JPH2/ACTC1/AGTR1/AR/EDNRA/EYA4/HLA-G/LMNA/ND1/TNFRSF11B/SERPINE1/SPP1/SCO2/CD274/CD40LG/FXN/HFE/IFNGR1/IGFBP1/LCN2/NR3C2/TAZ/TTN/BAG3/DNAJC19/CX3CR1/MYBPC3	68
DOID:13089	intracranial arterial disease	18/1925	22/8007	1.77984e-08	1.52355e-05	1.37712e-08	CASP3/TIMP3/HGF/IL6/LIMK1/MMP2/MTHFR/NOS3/TIMP2/TNF/COL1A2/ELN/FBN2/LOX/MMP3/TIMP1/FGF1/ENG	18
DOID:9455	lipid storage disease	60/1925	130/8007	2.38796e-08	2.04409e-05	1.80898e-08	PPARA/NR1I2/VCAM1/TLR4/MET/ICAM1/SOD2/MIF/VEGFA/ABCA1/BIRC5/FAS/KLF6/HMOX1/IL6/IL10/MTHFR/NOS3/PPARG/SELE/SLC6A4/TGFB1/TNF/VDR/CLOCK/PPARGC1A/BAMBI/PLIN2/APOE/FLT1/NOS2/XBP1/TNFSF10/NR1H4/NAMPT/AGTR1/SCARB1/EIF2S1/FASN/JUN/LMNA/MTTP/NAIP/TNFRSF11B/SERPINE1/APLN/BGLAP/CD40LG/FABP4/GSTP1/HFE/IL1A/LEPR/SCD/SREBF1/SREBF2/NR1H3/FGF21/ADIPOR2/SLC6A3	60
DOID:0060036	intrinsic cardiomyopathy	61/1925	135/8007	4.84362e-08	4.14614e-05	3.53609e-08	ERBB2/TPM1/ESR1/HCN4/TP53/MMP1/ADRB1/BIRC5/FAS/CYP11B2/GJA1/IFNG/IGF1/IGF1R/IGFBP3/IL1B/IL6/MMP2/MMP9/MMP14/NFKB1/NOS3/PTPN11/RAF1/SMARCA4/TGFB1/TNF/TNFSF12/TNFRSF12A/CDH2/CHGA/DAG1/DMD/ESR2/LAMP2/MMP3/CCL2/TNFSF10/JPH2/ACTC1/AGTR1/AR/EDNRA/EYA4/HLA-G/LMNA/ND1/TNFRSF11B/SERPINE1/SCO2/CD40LG/FXN/HFE/IGFBP1/NR3C2/TAZ/TTN/BAG3/DNAJC19/CX3CR1/MYBPC3	61
DOID:12930	dilated cardiomyopathy	41/1925	93/8007	1.58115e-05	0.0135347	7.84306e-06	ERBB2/TPM1/ESR1/TP53/MMP1/ADRB1/FAS/IFNG/IGF1/IL1B/IL6/MMP9/MMP14/NFKB1/TGFB1/TNF/TNFSF12/TNFRSF12A/CDH2/CHGA/DAG1/DMD/ESR2/LAMP2/MMP3/TNFSF10/ACTC1/EDNRA/EYA4/HLA-G/LMNA/TNFRSF11B/SERPINE1/CD40LG/HFE/NR3C2/TAZ/TTN/BAG3/DNAJC19/CX3CR1	41
DOID:3146	lipid metabolism disorder	40/1925	92/8007	2.9696e-05	0.0254198	1.38929e-05	ESR1/PPARA/IRS1/EGFR/ABCA1/IGF1/IL6/CXCL8/IL10/LDLR/MMP9/MMP14/MTHFR/NFKB1/PPARG/TNF/APOE/LPL/MMP3/CCL2/CCL5/SLC2A4/NAMPT/CEBPA/FN1/LRP1/MTTP/SERPINE1/PAPPA/PROX1/TERT/TXNIP/FABP4/HTR1A/PLAUR/SCD/SOD1/CYP7A1/APOA5/ECM1	40
DOID:1168	familial hyperlipidemia	36/1925	82/8007	5.71661e-05	0.0489342	2.54928e-05	ESR1/PPARA/IRS1/EGFR/IGF1/IL6/CXCL8/IL10/LDLR/MMP9/MMP14/MTHFR/NFKB1/PPARG/TNF/APOE/LPL/MMP3/CCL2/CCL5/SLC2A4/NAMPT/CEBPA/FN1/LRP1/MTTP/SERPINE1/PAPPA/PROX1/TXNIP/FABP4/PLAUR/SCD/SOD1/CYP7A1/APOA5	36

## Sheet: DOSE_CAD_terms_sem_similarity
DOID:2348	DOID:2349	DOID:2462	DOID:3393	DOID:4195	DOID:5844	DOID:9970	DOID:341	DOID:6713	DOID:9408	DOID:0050700	DOID:13089	DOID:9455	DOID:0060036	DOID:12930	DOID:3146	DOID:1168
1	0.833333	0.0783424	0.549999	0.0476199	0.44423	0.0476199	0.45301	0.549999	0.37258	0.210245	0.44423	0.0613433	0.176351	0.150525	0.0823791	0.0613433
0.833333	1	0.09999	0.659999	0.0571439	0.549999	0.0571439	0.527499	0.659999	0.475531	0.243646	0.549999	0.0714299	0.210899	0.185911	0.0933603	0.0714299
0.0783424	0.09999	1	0.09999	0.0411723	0.0783424	0.0411723	0.132409	0.09999	0.0636715	0.101869	0.0783424	0.0545214	0.0830439	0.0687134	0.0749632	0.0545214
0.549999	0.659999	0.09999	1	0.0571439	0.833333	0.0571439	0.527499	0.659999	0.720502	0.243646	0.549999	0.0714299	0.210899	0.185911	0.0933603	0.0714299
0.0476199	0.0571439	0.0411723	0.0571439	1	0.0476199	0.255398	0.0714299	0.0571439	0.0411723	0.0545145	0.0476199	0.173473	0.0471874	0.0415966	0.226732	0.173473
0.44423	0.549999	0.0783424	0.833333	0.0476199	1	0.0476199	0.45301	0.549999	0.838709	0.210245	0.44423	0.0613433	0.176351	0.150525	0.0823791	0.0613433
0.0476199	0.0571439	0.0411723	0.0571439	0.255398	0.0476199	1	0.0714299	0.0571439	0.0411723	0.0545145	0.0476199	0.173473	0.0471874	0.0415966	0.226732	0.173473
0.45301	0.527499	0.132409	0.527499	0.0714299	0.45301	0.0714299	1	0.527499	0.402632	0.293225	0.45301	0.0865818	0.26228	0.238618	0.109892	0.0865818
0.549999	0.659999	0.09999	0.659999	0.0571439	0.549999	0.0571439	0.527499	1	0.475531	0.243646	0.833333	0.0714299	0.210899	0.185911	0.0933603	0.0714299
0.37258	0.475531	0.0636715	0.720502	0.0411723	0.838709	0.0411723	0.402632	0.475531	1	0.187473	0.37258	0.0545214	0.152829	0.126456	0.0749632	0.0545214
0.210245	0.243646	0.101869	0.243646	0.0545145	0.210245	0.0545145	0.293225	0.243646	0.187473	1	0.210245	0.0656074	0.885433	0.799383	0.0823681	0.0656074
0.44423	0.549999	0.0783424	0.549999	0.0476199	0.44423	0.0476199	0.45301	0.833333	0.37258	0.210245	1	0.0613433	0.176351	0.150525	0.0823791	0.0613433
0.0613433	0.0714299	0.0545214	0.0714299	0.173473	0.0613433	0.173473	0.0865818	0.0714299	0.0545214	0.0656074	0.0613433	1	0.0586836	0.0533895	0.491152	0.386968
0.176351	0.210899	0.0830439	0.210899	0.0471874	0.176351	0.0471874	0.26228	0.210899	0.152829	0.885433	0.176351	0.0586836	1	0.876695	0.0761049	0.0586836
0.150525	0.185911	0.0687134	0.185911	0.0415966	0.150525	0.0415966	0.238618	0.185911	0.126456	0.799383	0.150525	0.0533895	0.876695	1	0.0713009	0.0533895
0.0823791	0.0933603	0.0749632	0.0933603	0.226732	0.0823791	0.226732	0.109892	0.0933603	0.0749632	0.0823681	0.0823791	0.491152	0.0761049	0.0713009	1	0.811538
0.0613433	0.0714299	0.0545214	0.0714299	0.173473	0.0613433	0.173473	0.0865818	0.0714299	0.0545214	0.0656074	0.0613433	0.386968	0.0586836	0.0533895	0.811538	1
