# Supplementary material for: Dissecting miRNA–Gene Networks to Map Clinical Utility Roads of Pharmacogenomics-Guided Therapeutic Decisions in Cardiovascular Precision Medicine
Source: Cells. 2022 Feb 10;11(4):607. doi: 10.3390/cells11040607 (PMC8870388; doi:10.3390/cells11040607)
Supplement: Supplementary file 1 [file cells-11-00607-s001.zip › Suppl.Table_S3_Reactome_pathways_enrichment_results.xlsx]

## Sheet: Sheet 1
ID	Description	GeneRatio	BgRatio	pvalue	p.adjust	qvalue	geneID	Count
R-HSA-449147	Signaling by Interleukins	220/2005	462/10856	1.39861e-48	2.06574e-45	1.20575e-45	BCL6/BCL2/MCL1/MAPK7/PDCD4/CDKN1A/VCAM1/IRS1/MYC/IKBKB/IRS2/ZEB1/PIK3R1/CDC42/CASP3/CCND1/APP/PIK3R2/ANXA1/CRKL/PTGS2/PIM1/CREB1/FOXO3/JAK1/MAP2K1/FOXO1/TBK1/ICAM1/MUC1/TP53/BTRC/JAK2/MMP1/SOD2/STAT1/MIF/BCL2L1/STAT5A/VEGFA/STAT3/AKT1/ALOX5/BIRC5/FASLG/CHUK/CCR1/MAPK14/CSF1R/FGF2/GATA3/HGF/HIF1A/HMGB1/HMOX1/HSP90AA1/IFNG/IL1B/IL4/IL6/IL6R/CXCL8/IL10/IL10RA/IL12A/IL12B/IL13/IL18/CXCL10/IRAK1/LGALS…	220
R-HSA-5663202	Diseases of signal transduction by growth factor receptors and second messengers	186/2005	395/10856	3.89247e-40	5.74918e-37	1.67786e-37	KIT/ERBB2/ERBB3/ESR1/CDKN1A/PTEN/CDKN1B/IRS1/MYC/IRS2/EGFR/PIK3R1/BCL2L11/PIK3R2/KRAS/MET/HDAC4/PIM1/WNT3A/CREB1/MTOR/AKT2/FOXO3/NOTCH1/JAG1/MAP2K1/FOXO1/TGFBR2/HRAS/FGFR3/TGFBR1/SMAD2/JAK2/LRRFIP1/STAT1/BCL2L1/FBXW7/STAT5A/STAT3/FGFR1/ACTG1/AKT1/CASP9/CHUK/ERBB4/FGF2/FGF7/HDAC2/HGF/HES1/HSP90AA1/ITGB3/KDR/LRP6/LRP5/SMAD3/SMAD4/MDM2/NRAS/PDGFA/PDGFRA/PDGFRB/PIK3CA/PPP2R5E/PSMD9/PTPN11/RAF1/TGFB1/…	186
R-HSA-6785807	Interleukin-4 and Interleukin-13 signaling	82/2005	108/10856	7.93471e-39	1.17196e-35	2.28019e-36	BCL6/BCL2/MCL1/CDKN1A/VCAM1/MYC/ZEB1/PIK3R1/CCND1/ANXA1/PTGS2/PIM1/FOXO3/JAK1/FOXO1/ICAM1/MUC1/TP53/JAK2/MMP1/STAT1/BCL2L1/VEGFA/STAT3/AKT1/ALOX5/BIRC5/FASLG/FGF2/GATA3/HGF/HIF1A/HMOX1/HSP90AA1/IL1B/IL4/IL6/IL6R/CXCL8/IL10/IL12A/IL12B/IL13/IL18/MAOA/MMP2/MMP9/OPRM1/FSCN1/SOX2/TGFB1/TNF/VIM/SOCS1/SOCS3/COL1A2/FOS/ITGB1/JUNB/LIF/MMP3/NOS2/RORA/CCL2/TWIST1/SOCS5/S1PR1/FN1/IRF4/CCL22/TIMP1/HSP90B1/IL…	82
R-HSA-9006925	Intracellular signaling by second messengers	140/2005	309/10856	3.908e-28	5.77211e-25	8.42276e-26	KIT/ERBB2/ERBB3/ESR1/CDKN1A/PTEN/CDKN1B/IRS1/IRS2/EGFR/PIK3R1/PIK3R2/EZH2/MET/CREB1/MTOR/RPTOR/AKT2/FOXO3/AGO1/AGO2/AGO3/FOXO1/FGFR3/TP53/BMI1/FGFR1/AKT1/XIAP/CASP9/CHUK/ERBB4/MECOM/FGF2/FGF7/HDAC2/HGF/IRAK1/MDM2/MYD88/PDGFA/PDGFRA/PDGFRB/PIK3CA/PPARG/PPP2R5E/PSMD9/PTPN11/REST/SNAI1/NR2E1/UBC/CBX4/MTA1/AKT3/STUB1/PHLPP2/RCOR1/PHLPP1/SUZ12/TRIB3/AGO4/RICTOR/EREG/ESR2/FGF9/GRB2/GSK3B/KPNA2/PDGFB/PD…	140
R-HSA-1257604	PIP3 activates AKT signaling	125/2005	267/10856	7.70324e-27	1.13777e-23	1.3282e-24	KIT/ERBB2/ERBB3/ESR1/CDKN1A/PTEN/CDKN1B/IRS1/IRS2/EGFR/PIK3R1/PIK3R2/EZH2/MET/CREB1/MTOR/RPTOR/AKT2/FOXO3/AGO1/AGO2/AGO3/FOXO1/FGFR3/TP53/BMI1/FGFR1/AKT1/XIAP/CASP9/CHUK/ERBB4/MECOM/FGF2/FGF7/HDAC2/HGF/IRAK1/MDM2/MYD88/PDGFA/PDGFRA/PDGFRB/PIK3CA/PPARG/PPP2R5E/PSMD9/PTPN11/REST/SNAI1/NR2E1/UBC/CBX4/MTA1/AKT3/STUB1/PHLPP2/RCOR1/PHLPP1/SUZ12/TRIB3/AGO4/RICTOR/EREG/ESR2/FGF9/GRB2/GSK3B/PDGFB/PDPK1/PI…	125
R-HSA-166520	Signaling by NTRKs	77/2005	134/10856	5.06134e-24	7.4756e-21	7.27235e-22	MAPK7/IRS1/NTRK3/IRS2/PIK3R1/RHOA/PIK3R2/CRKL/KRAS/CREB1/BAX/MAP2K1/HRAS/STAT3/ADORA2A/BDNF/MAPK14/EGR2/EGR3/MEF2C/MEF2D/NRAS/NTF3/NTRK2/FURIN/PIK3CA/PTPN11/PTPRO/REST/TIAM1/ATF1/CLTC/DUSP4/FOS/GRB2/ID1/ID2/JUNB/PIK3CB/MAPK1/RAC1/SH3GL2/SRC/SRF/ASCL1/AP2M1/CRK/DNM2/DOCK3/DUSP6/EGR1/FOSB/MEF2A/PPP2CB/RALA/RPS6KA1/RPS6KA3/SHC1/TCF12/FOSL1/RPS6KA5/TRIB1/FRS2/BRAF/EP300/FYN/MAPK13/RIT1/SOS1/ARC/CHD4/…	77
R-HSA-166058	MyD88:MAL(TIRAP) cascade initiated on plasma membrane	63/2005	101/10856	1.49944e-22	2.21467e-19	1.61584e-20	MAPK7/IKBKB/TLR4/APP/CREB1/MAP2K1/BTRC/CHUK/MAPK14/HMGB1/IRAK1/MEF2C/MYD88/NFKB1/NFKBIB/MAPK9/MAP2K3/S100A8/TLR2/UBC/UBE2N/SOCS1/NKIRAS2/PELI1/ATF1/DUSP4/FGA/FGB/FGG/FOS/NFKBIA/MAPK1/MAPK8/S100A9/S100B/MAP2K4/TAB1/TAB3/BTK/DUSP6/JUN/MEF2A/PPP2CB/RELA/RPS6KA1/RPS6KA3/MAP3K7/RPS6KA5/TAB2/IRAK4/NOD2/MAP3K8/IRAK2/MAP3K1/NFKB2/MAP2K6/S100A1/S100A12/TRAF6/TIRAP/IKBKG/MAPK3/ATF2	63
R-HSA-168188	Toll Like Receptor TLR6:TLR2 Cascade	63/2005	101/10856	1.49944e-22	2.21467e-19	1.61584e-20	MAPK7/IKBKB/TLR4/APP/CREB1/MAP2K1/BTRC/CHUK/MAPK14/HMGB1/IRAK1/MEF2C/MYD88/NFKB1/NFKBIB/MAPK9/MAP2K3/S100A8/TLR2/UBC/UBE2N/SOCS1/NKIRAS2/PELI1/ATF1/DUSP4/FGA/FGB/FGG/FOS/NFKBIA/MAPK1/MAPK8/S100A9/S100B/MAP2K4/TAB1/TAB3/BTK/DUSP6/JUN/MEF2A/PPP2CB/RELA/RPS6KA1/RPS6KA3/MAP3K7/RPS6KA5/TAB2/IRAK4/NOD2/MAP3K8/IRAK2/MAP3K1/NFKB2/MAP2K6/S100A1/S100A12/TRAF6/TIRAP/IKBKG/MAPK3/ATF2	63
R-HSA-2219528	PI3K/AKT Signaling in Cancer	64/2005	104/10856	2.0007e-22	2.95503e-19	1.91646e-20	KIT/ERBB2/ERBB3/ESR1/CDKN1A/PTEN/CDKN1B/IRS1/IRS2/EGFR/PIK3R1/PIK3R2/MET/CREB1/MTOR/AKT2/FOXO3/FOXO1/FGFR3/FGFR1/AKT1/CASP9/CHUK/ERBB4/FGF2/FGF7/HGF/MDM2/PDGFA/PDGFRA/PDGFRB/PIK3CA/PTPN11/AKT3/RICTOR/EREG/ESR2/FGF9/GRB2/GSK3B/PDGFB/PDPK1/PIK3CB/PIK3CD/RAC1/SRC/KL/AREG/HBEGF/FGFR2/PIK3R3/GAB2/FRS2/KLB/BTC/CD28/CD80/FLT3/FYN/FGF1/FOXO4/EGF/FGF5/NRG1	64
R-HSA-194138	Signaling by VEGF	65/2005	108/10856	5.36137e-22	7.91874e-19	4.62206e-20	PIK3R1/CDC42/RHOA/PAK1/PIK3R2/KRAS/MTOR/AKT2/ROCK2/HRAS/VEGFA/AXL/ACTG1/AKT1/MAPK14/HSP90AA1/ITGB3/KDR/NOS3/NRAS/PIK3CA/RASA1/AKT3/TRIB3/RICTOR/CAV1/CDH5/CTNNB1/CTNND1/DOCK1/FLT1/PDPK1/PIK3CB/PRKCD/RAC1/SRC/VEGFC/NRP2/NRP1/BCAR1/WASF3/CALM2/CALM3/CRK/CYBB/PTK2B/ITPR1/PAK2/PRKACB/PTK2/PXN/ROCK1/VAV2/SPHK1/ACTB/FYN/PRKCA/PRKCB/PRKCZ/MAPK13/WASF2/ELMO2/VAV3/ITGAV/PLCG1	65
R-HSA-5683057	MAPK family signaling cascades	133/2005	325/10856	9.91826e-22	1.46493e-18	7.77326e-20	KIT/NCOA3/ERBB2/ERBB3/IRS1/MYC/IGF2BP1/IRS2/EGFR/PIK3R1/CDC42/PAK1/CCND3/PIK3R2/KRAS/MET/FOXO3/JAK1/MAP2K1/AGO1/AGO2/AGO3/FOXO1/HRAS/FGFR3/JAK2/BCL2L1/FGFR1/ACTG1/ARL2/CDK1/DUSP2/ERBB4/FGF2/FGF7/HGF/IL6/IL6R/ITGB3/NRAS/PDGFA/PDGFRA/PDGFRB/PIK3CA/PPP2R5E/PSMD9/PTPN11/RAF1/RASA1/RET/UBC/RASGRP1/DUSP10/AGO4/SEPTIN7/DUSP1/DUSP4/DUSP5/EREG/FGA/FGB/FGF9/FGG/GRB2/MAP3K11/NCAM1/NF1/PDGFB/PHB/PIK3CB/PPP1C…	133
R-HSA-168179	Toll Like Receptor TLR1:TLR2 Cascade	63/2005	104/10856	1.42614e-21	2.10642e-18	9.45759e-20	MAPK7/IKBKB/TLR4/APP/CREB1/MAP2K1/BTRC/CHUK/MAPK14/HMGB1/IRAK1/MEF2C/MYD88/NFKB1/NFKBIB/MAPK9/MAP2K3/S100A8/TLR2/UBC/UBE2N/SOCS1/NKIRAS2/PELI1/ATF1/DUSP4/FGA/FGB/FGG/FOS/NFKBIA/MAPK1/MAPK8/S100A9/S100B/MAP2K4/TAB1/TAB3/BTK/DUSP6/JUN/MEF2A/PPP2CB/RELA/RPS6KA1/RPS6KA3/MAP3K7/RPS6KA5/TAB2/IRAK4/NOD2/MAP3K8/IRAK2/MAP3K1/NFKB2/MAP2K6/S100A1/S100A12/TRAF6/TIRAP/IKBKG/MAPK3/ATF2	63
R-HSA-181438	Toll Like Receptor 2 (TLR2) Cascade	63/2005	104/10856	1.42614e-21	2.10642e-18	9.45759e-20	MAPK7/IKBKB/TLR4/APP/CREB1/MAP2K1/BTRC/CHUK/MAPK14/HMGB1/IRAK1/MEF2C/MYD88/NFKB1/NFKBIB/MAPK9/MAP2K3/S100A8/TLR2/UBC/UBE2N/SOCS1/NKIRAS2/PELI1/ATF1/DUSP4/FGA/FGB/FGG/FOS/NFKBIA/MAPK1/MAPK8/S100A9/S100B/MAP2K4/TAB1/TAB3/BTK/DUSP6/JUN/MEF2A/PPP2CB/RELA/RPS6KA1/RPS6KA3/MAP3K7/RPS6KA5/TAB2/IRAK4/NOD2/MAP3K8/IRAK2/MAP3K1/NFKB2/MAP2K6/S100A1/S100A12/TRAF6/TIRAP/IKBKG/MAPK3/ATF2	63
R-HSA-4420097	VEGFA-VEGFR2 Pathway	61/2005	99/10856	1.78509e-21	2.63657e-18	1.09924e-19	PIK3R1/CDC42/RHOA/PAK1/PIK3R2/KRAS/MTOR/AKT2/ROCK2/HRAS/VEGFA/AXL/ACTG1/AKT1/MAPK14/HSP90AA1/ITGB3/KDR/NOS3/NRAS/PIK3CA/RASA1/AKT3/TRIB3/RICTOR/CAV1/CDH5/CTNNB1/CTNND1/DOCK1/PDPK1/PIK3CB/PRKCD/RAC1/SRC/BCAR1/WASF3/CALM2/CALM3/CRK/CYBB/PTK2B/ITPR1/PAK2/PRKACB/PTK2/PXN/ROCK1/VAV2/SPHK1/ACTB/FYN/PRKCA/PRKCB/PRKCZ/MAPK13/WASF2/ELMO2/VAV3/ITGAV/PLCG1	61
R-HSA-187037	Signaling by NTRK1 (TRKA)	66/2005	115/10856	9.94537e-21	1.46893e-17	5.5894e-19	MAPK7/IRS1/IRS2/PIK3R1/RHOA/PIK3R2/CRKL/KRAS/CREB1/MAP2K1/HRAS/STAT3/ADORA2A/MAPK14/EGR2/EGR3/MEF2C/MEF2D/NRAS/NTRK2/PIK3CA/REST/ATF1/CLTC/DUSP4/FOS/GRB2/ID1/ID2/JUNB/PIK3CB/MAPK1/SH3GL2/SRC/SRF/ASCL1/AP2M1/CRK/DNM2/DUSP6/EGR1/FOSB/MEF2A/PPP2CB/RALA/RPS6KA1/RPS6KA3/SHC1/TCF12/FOSL1/RPS6KA5/TRIB1/FRS2/BRAF/EP300/MAPK13/RIT1/SOS1/ARC/CHD4/ID3/ID4/SGK1/MAPK3/ATF2/PLCG1	66
R-HSA-166016	Toll Like Receptor 4 (TLR4) Cascade	73/2005	135/10856	1.03735e-20	1.53216e-17	5.5894e-19	MAPK7/IKBKB/TLR4/APP/CREB1/MAP2K1/TBK1/FADD/IKBKE/BTRC/CASP8/CHUK/MAPK14/HMGB1/IRAK1/MEF2C/MYD88/NFKB1/NFKBIB/MAPK9/MAP2K3/PTPN11/S100A8/TLR2/UBC/UBE2N/SOCS1/NKIRAS2/PELI1/TICAM2/ATF1/DUSP4/FGA/FGB/FGG/FOS/NFKBIA/MAPK1/MAPK8/S100A9/S100B/MAP2K4/TRAF3/TAB1/TAB3/BIRC2/BTK/DNM2/DUSP6/JUN/MEF2A/PPP2CB/RELA/RPS6KA1/RPS6KA3/MAP3K7/RPS6KA5/TAB2/IRAK4/NOD2/TICAM1/MAP3K8/IRAK2/MAP3K1/NFKB2/MAP2K6/S100A1/S…	73
R-HSA-199418	Negative regulation of the PI3K/AKT network	65/2005	113/10856	1.65616e-20	2.44615e-17	8.39874e-19	KIT/ERBB2/ERBB3/ESR1/PTEN/IRS1/IRS2/EGFR/PIK3R1/PIK3R2/MET/AKT2/FGFR3/FGFR1/AKT1/ERBB4/FGF2/FGF7/HGF/IRAK1/MYD88/PDGFA/PDGFRA/PDGFRB/PIK3CA/PPP2R5E/PTPN11/AKT3/PHLPP2/PHLPP1/TRIB3/EREG/ESR2/FGF9/GRB2/PDGFB/PIK3CB/PIK3CD/MAPK1/RAC1/SRC/KL/AREG/HBEGF/FGFR2/INSR/PPP2CB/PPP2R5A/PIK3R3/GAB2/FRS2/IRAK4/KLB/BTC/CD28/CD80/FLT3/FYN/IL1RAP/TRAF6/FGF1/EGF/FGF5/NRG1/MAPK3	65
R-HSA-186797	Signaling by PDGF	43/2005	58/10856	3.15143e-20	4.65466e-17	1.50937e-18	PIK3R1/PIK3R2/CRKL/KRAS/THBS1/HRAS/STAT1/STAT5A/COL2A1/STAT3/COL3A1/COL4A1/NRAS/FURIN/PDGFA/PDGFRA/PDGFRB/PIK3CA/PLAT/PTPN11/RASA1/COL4A2/COL5A1/COL5A2/COL6A3/GRB2/PDGFB/PIK3CB/SRC/STAT5B/THBS2/BCAR1/COL5A3/PDGFC/CRK/SPP1/COL4A4/COL6A2/PTPN12/SOS1/STAT6/THBS4/PLCG1	43
R-HSA-975138	TRAF6 mediated induction of NFkB and MAP kinases upon TLR7/8 or 9 activation	56/2005	91/10856	8.77565e-20	1.29616e-16	3.98186e-18	MAPK7/IKBKB/TLR4/APP/CREB1/MAP2K1/BTRC/CHUK/MAPK14/HMGB1/IRAK1/MEF2C/MYD88/NFKB1/NFKBIB/MAPK9/MAP2K3/UBC/UBE2N/NKIRAS2/TLR7/PELI1/TICAM2/ATF1/DUSP4/FOS/NFKBIA/MAPK1/MAPK8/S100B/MAP2K4/TAB1/TAB3/DUSP6/JUN/MEF2A/PPP2CB/RELA/RPS6KA1/RPS6KA3/MAP3K7/RPS6KA5/TAB2/IRAK4/NOD2/TICAM1/MAP3K8/IRAK2/MAP3K1/NFKB2/MAP2K6/S100A12/TRAF6/IKBKG/MAPK3/ATF2	56
R-HSA-975155	MyD88 dependent cascade initiated on endosome	56/2005	92/10856	1.84484e-19	2.72483e-16	7.95225e-18	MAPK7/IKBKB/TLR4/APP/CREB1/MAP2K1/BTRC/CHUK/MAPK14/HMGB1/IRAK1/MEF2C/MYD88/NFKB1/NFKBIB/MAPK9/MAP2K3/UBC/UBE2N/NKIRAS2/TLR7/PELI1/TICAM2/ATF1/DUSP4/FOS/NFKBIA/MAPK1/MAPK8/S100B/MAP2K4/TAB1/TAB3/DUSP6/JUN/MEF2A/PPP2CB/RELA/RPS6KA1/RPS6KA3/MAP3K7/RPS6KA5/TAB2/IRAK4/NOD2/TICAM1/MAP3K8/IRAK2/MAP3K1/NFKB2/MAP2K6/S100A12/TRAF6/IKBKG/MAPK3/ATF2	56
R-HSA-168181	Toll Like Receptor 7/8 (TLR7/8) Cascade	56/2005	93/10856	3.81448e-19	5.63399e-16	1.56594e-17	MAPK7/IKBKB/TLR4/APP/CREB1/MAP2K1/BTRC/CHUK/MAPK14/HMGB1/IRAK1/MEF2C/MYD88/NFKB1/NFKBIB/MAPK9/MAP2K3/UBC/UBE2N/NKIRAS2/TLR7/PELI1/TICAM2/ATF1/DUSP4/FOS/NFKBIA/MAPK1/MAPK8/S100B/MAP2K4/TAB1/TAB3/DUSP6/JUN/MEF2A/PPP2CB/RELA/RPS6KA1/RPS6KA3/MAP3K7/RPS6KA5/TAB2/IRAK4/NOD2/TICAM1/MAP3K8/IRAK2/MAP3K1/NFKB2/MAP2K6/S100A12/TRAF6/IKBKG/MAPK3/ATF2	56
R-HSA-166166	MyD88-independent TLR4 cascade	58/2005	99/10856	5.71573e-19	8.44213e-16	2.14242e-17	MAPK7/IKBKB/TLR4/APP/CREB1/MAP2K1/TBK1/FADD/IKBKE/BTRC/CASP8/CHUK/MAPK14/HMGB1/IRAK1/MEF2C/NFKB1/NFKBIB/MAPK9/MAP2K3/PTPN11/UBC/UBE2N/NKIRAS2/TICAM2/ATF1/DUSP4/FOS/NFKBIA/MAPK1/MAPK8/S100B/MAP2K4/TRAF3/TAB1/TAB3/BIRC2/DUSP6/JUN/MEF2A/PPP2CB/RELA/RPS6KA1/RPS6KA3/MAP3K7/RPS6KA5/TAB2/NOD2/TICAM1/MAP3K8/IRAK2/NFKB2/MAP2K6/S100A12/TRAF6/IKBKG/MAPK3/ATF2	58
R-HSA-937061	TRIF(TICAM1)-mediated TLR4 signaling	58/2005	99/10856	5.71573e-19	8.44213e-16	2.14242e-17	MAPK7/IKBKB/TLR4/APP/CREB1/MAP2K1/TBK1/FADD/IKBKE/BTRC/CASP8/CHUK/MAPK14/HMGB1/IRAK1/MEF2C/NFKB1/NFKBIB/MAPK9/MAP2K3/PTPN11/UBC/UBE2N/NKIRAS2/TICAM2/ATF1/DUSP4/FOS/NFKBIA/MAPK1/MAPK8/S100B/MAP2K4/TRAF3/TAB1/TAB3/BIRC2/DUSP6/JUN/MEF2A/PPP2CB/RELA/RPS6KA1/RPS6KA3/MAP3K7/RPS6KA5/TAB2/NOD2/TICAM1/MAP3K8/IRAK2/NFKB2/MAP2K6/S100A12/TRAF6/IKBKG/MAPK3/ATF2	58
R-HSA-168164	Toll Like Receptor 3 (TLR3) Cascade	56/2005	94/10856	7.76201e-19	1.14645e-15	2.7882e-17	MAPK7/IKBKB/APP/CREB1/MAP2K1/TBK1/FADD/IKBKE/BTRC/CASP8/CHUK/MAPK14/HMGB1/IRAK1/MEF2C/NFKB1/NFKBIB/MAPK9/MAP2K3/TLR3/UBC/UBE2N/NKIRAS2/ATF1/DUSP4/FOS/NFKBIA/MAPK1/MAPK8/S100B/MAP2K4/TRAF3/TAB1/TAB3/BIRC2/DUSP6/JUN/MEF2A/PPP2CB/RELA/RPS6KA1/RPS6KA3/MAP3K7/RPS6KA5/TAB2/NOD2/TICAM1/MAP3K8/IRAK2/NFKB2/MAP2K6/S100A12/TRAF6/IKBKG/MAPK3/ATF2	56
R-HSA-168142	Toll Like Receptor 10 (TLR10) Cascade	52/2005	85/10856	2.65872e-18	3.92694e-15	8.48926e-17	MAPK7/IKBKB/APP/CREB1/MAP2K1/BTRC/CHUK/MAPK14/HMGB1/IRAK1/MEF2C/MYD88/NFKB1/NFKBIB/MAPK9/MAP2K3/UBC/UBE2N/NKIRAS2/PELI1/ATF1/DUSP4/FOS/NFKBIA/MAPK1/MAPK8/S100B/MAP2K4/TAB1/TAB3/DUSP6/JUN/MEF2A/PPP2CB/RELA/RPS6KA1/RPS6KA3/MAP3K7/RPS6KA5/TAB2/IRAK4/NOD2/MAP3K8/IRAK2/MAP3K1/NFKB2/MAP2K6/S100A12/TRAF6/IKBKG/MAPK3/ATF2	52
R-HSA-168176	Toll Like Receptor 5 (TLR5) Cascade	52/2005	85/10856	2.65872e-18	3.92694e-15	8.48926e-17	MAPK7/IKBKB/APP/CREB1/MAP2K1/BTRC/CHUK/MAPK14/HMGB1/IRAK1/MEF2C/MYD88/NFKB1/NFKBIB/MAPK9/MAP2K3/UBC/UBE2N/NKIRAS2/PELI1/ATF1/DUSP4/FOS/NFKBIA/MAPK1/MAPK8/S100B/MAP2K4/TAB1/TAB3/DUSP6/JUN/MEF2A/PPP2CB/RELA/RPS6KA1/RPS6KA3/MAP3K7/RPS6KA5/TAB2/IRAK4/NOD2/MAP3K8/IRAK2/MAP3K1/NFKB2/MAP2K6/S100A12/TRAF6/IKBKG/MAPK3/ATF2	52
R-HSA-975871	MyD88 cascade initiated on plasma membrane	52/2005	85/10856	2.65872e-18	3.92694e-15	8.48926e-17	MAPK7/IKBKB/APP/CREB1/MAP2K1/BTRC/CHUK/MAPK14/HMGB1/IRAK1/MEF2C/MYD88/NFKB1/NFKBIB/MAPK9/MAP2K3/UBC/UBE2N/NKIRAS2/PELI1/ATF1/DUSP4/FOS/NFKBIA/MAPK1/MAPK8/S100B/MAP2K4/TAB1/TAB3/DUSP6/JUN/MEF2A/PPP2CB/RELA/RPS6KA1/RPS6KA3/MAP3K7/RPS6KA5/TAB2/IRAK4/NOD2/MAP3K8/IRAK2/MAP3K1/NFKB2/MAP2K6/S100A12/TRAF6/IKBKG/MAPK3/ATF2	52
R-HSA-168138	Toll Like Receptor 9 (TLR9) Cascade	56/2005	96/10856	3.07067e-18	4.53538e-15	9.45443e-17	MAPK7/IKBKB/TLR4/APP/CREB1/MAP2K1/BTRC/CHUK/MAPK14/HMGB1/IRAK1/MEF2C/MYD88/NFKB1/NFKBIB/MAPK9/MAP2K3/UBC/UBE2N/NKIRAS2/TLR7/PELI1/TICAM2/ATF1/DUSP4/FOS/NFKBIA/MAPK1/MAPK8/S100B/MAP2K4/TAB1/TAB3/DUSP6/JUN/MEF2A/PPP2CB/RELA/RPS6KA1/RPS6KA3/MAP3K7/RPS6KA5/TAB2/IRAK4/NOD2/TICAM1/MAP3K8/IRAK2/MAP3K1/NFKB2/MAP2K6/S100A12/TRAF6/IKBKG/MAPK3/ATF2	56
R-HSA-9006936	Signaling by TGFB family members	58/2005	102/10856	4.12482e-18	6.09236e-15	1.22622e-16	SMAD1/SP1/MYC/ACVR1B/RHOA/TGFBR2/TGFBR1/SMAD2/BMPR2/ACVR2A/PARP1/BMP2/BMPR1B/CCNT2/CDKN2B/SMAD3/SMAD4/SMAD5/SMAD7/MEN1/FURIN/RBL1/TGFB1/TGIF1/UBC/ZFYVE9/NCOR2/STUB1/BAMBI/PMEPA1/SMURF1/ACVR1C/CBL/CDK8/E2F5/JUNB/PPP1CB/USP9X/FSTL1/NEDD4L/ACVR2B/CCNT1/HDAC1/INHBB/SERPINE1/PPP1CA/PPP1CC/CGN/TGIF2/CDK9/PRKCZ/SKI/NOG/F11R/PPM1A/SMAD6/PARD3/NCOR1	58
R-HSA-168898	Toll-like Receptor Cascades	76/2005	157/10856	8.28766e-18	1.22409e-14	2.38161e-16	MAPK7/IKBKB/TLR4/APP/CREB1/MAP2K1/TBK1/FADD/IKBKE/BTRC/CASP8/CHUK/MAPK14/HMGB1/IRAK1/MEF2C/MYD88/NFKB1/NFKBIB/MAPK9/MAP2K3/PTPN11/S100A8/TLR2/TLR3/UBC/UBE2N/SOCS1/NKIRAS2/TLR7/PELI1/TICAM2/ATF1/DUSP4/FGA/FGB/FGG/FOS/NFKBIA/MAPK1/MAPK8/S100A9/S100B/MAP2K4/TRAF3/TAB1/TAB3/BIRC2/BTK/DNM2/DUSP6/JUN/MEF2A/PPP2CB/RELA/RPS6KA1/RPS6KA3/MAP3K7/HSP90B1/RPS6KA5/TAB2/IRAK4/NOD2/TICAM1/MAP3K8/IRAK2/MAP3K1/NFK…	76
R-HSA-6811558	PI5P, PP2A and IER3 Regulate PI3K/AKT Signaling	59/2005	106/10856	8.60577e-18	1.27107e-14	2.39325e-16	KIT/ERBB2/ERBB3/ESR1/IRS1/IRS2/EGFR/PIK3R1/PIK3R2/MET/FGFR3/FGFR1/AKT1/ERBB4/FGF2/FGF7/HGF/IRAK1/MYD88/PDGFA/PDGFRA/PDGFRB/PIK3CA/PPP2R5E/PTPN11/EREG/ESR2/FGF9/GRB2/PDGFB/PIK3CB/PIK3CD/MAPK1/RAC1/SRC/KL/AREG/HBEGF/FGFR2/INSR/PPP2CB/PPP2R5A/PIK3R3/GAB2/FRS2/IRAK4/KLB/BTC/CD28/CD80/FLT3/FYN/IL1RAP/TRAF6/FGF1/EGF/FGF5/NRG1/MAPK3	59
R-HSA-1474244	Extracellular matrix organization	118/2005	301/10856	1.18438e-17	1.74932e-14	3.1908e-16	CD44/VCAM1/CASP3/APP/BMP7/THBS1/COL1A1/ICAM1/ITGA5/MMP16/MMP1/COL2A1/BMP2/BSG/CD151/CDH1/COL3A1/COL4A1/FGF2/FMOD/ITGA2/ITGB3/ITGB8/KDR/MMP2/MMP9/MMP14/FURIN/PDGFA/SDC4/TGFB1/TGFB2/TIMP2/GDF5/PLOD3/SH3PXD2A/NCSTN/NTN4/ADAM10/BMP1/DDR1/SERPINH1/COL1A2/COL4A2/COL5A1/COL5A2/COL6A3/COL10A1/COL15A1/NCAN/DAG1/DMD/ELN/FBN1/FBN2/FGA/FGB/FGG/ITGA6/ITGA3/ITGB1/LAMA2/LAMC1/LAMC2/LOX/LOXL2/MMP3/MMP13/MMP15/CE…	118
R-HSA-3700989	Transcriptional Regulation by TP53	135/2005	365/10856	1.70135e-17	2.51289e-14	4.44466e-16	BCL6/E2F1/CDKN2A/CDKN1A/PTEN/CDKN1B/CCNE1/MTOR/RPTOR/BAX/TBP/AKT2/AGO1/AGO2/AGO3/DDIT4/BNIP3L/TP53/BTG2/TP63/BBC3/AKT1/APAF1/BIRC5/FAS/ATM/PRDM1/BRCA1/CCNA2/CCNT2/CDK1/CHEK1/MAPK14/DAXX/ARID3A/GLS/GPX2/HDAC2/IGFBP3/MDM2/MSH2/COX2/PCNA/POU4F2/PRKAA1/RBL1/RBL2/TP53BP2/TSC1/UBC/DYRK2/TNFRSF10B/CCNA1/AURKB/AKT3/PRMT5/CARM1/GLS2/TP53INP1/RFFL/JMY/AGO4/HIPK1/RICTOR/CDK2/CDK7/FOS/MLH1/CNOT4/PDPK1/PMAIP1…	135
R-HSA-2990846	SUMOylation	85/2005	188/10856	1.97035e-17	2.91021e-14	4.99604e-16	DNMT3B/CDKN2A/ESR1/PPARA/NR1I2/SP3/HDAC4/DNMT3A/UBE2I/DNMT1/TP53/IKBKE/BMI1/SATB2/PARP1/BIRC5/BRCA1/DAXX/NR3C1/HDAC2/HNRNPK/MDM2/NR4A2/PCNA/PPARG/RAD21/SATB1/TOP1/VDR/VHL/PCGF2/SMC1A/CBX4/NCOA1/MTA1/AURKB/NCOR2/TOPORS/PIAS3/PPARGC1A/SUZ12/UHRF2/FOXL2/MITF/NFKBIA/RARA/TRIM27/RORA/RPA1/RXRA/AURKA/TDG/THRB/NR1H4/CBX5/HIPK2/AR/DDX5/NR5A2/HDAC1/PGR/RAD52/RELA/RNF2/TFAP2C/TP53BP1/NUP93/CASP8AP2/SEH1L/P…	85
R-HSA-3108232	SUMO E3 ligases SUMOylate target proteins	83/2005	182/10856	2.48673e-17	3.6729e-14	6.12521e-16	DNMT3B/CDKN2A/ESR1/PPARA/NR1I2/SP3/HDAC4/DNMT3A/UBE2I/DNMT1/TP53/IKBKE/BMI1/SATB2/PARP1/BIRC5/BRCA1/DAXX/NR3C1/HDAC2/HNRNPK/MDM2/NR4A2/PCNA/PPARG/RAD21/SATB1/TOP1/VDR/VHL/PCGF2/SMC1A/CBX4/NCOA1/MTA1/AURKB/NCOR2/TOPORS/PIAS3/PPARGC1A/SUZ12/UHRF2/FOXL2/MITF/NFKBIA/RARA/TRIM27/RORA/RPA1/RXRA/AURKA/TDG/THRB/NR1H4/CBX5/HIPK2/AR/DDX5/NR5A2/HDAC1/PGR/RAD52/RELA/RNF2/TFAP2C/TP53BP1/NUP93/CASP8AP2/SEH1L/P…	83
R-HSA-9614085	FOXO-mediated transcription	43/2005	65/10856	3.28374e-17	4.85008e-14	7.86369e-16	BCL6/CDKN1A/CDKN1B/BCL2L11/AKT2/FOXO3/FOXO1/KLF4/SMAD2/SOD2/BBC3/AKT1/FASLG/BTG1/G6PC1/NR3C1/HDAC2/SMAD3/SMAD4/RBL2/KAT2B/AKT3/PPARGC1A/SIRT1/TRIM63/CAV1/STK11/YWHAZ/PINK1/CAT/DDIT3/HDAC1/TXNIP/EP300/IGFBP1/SREBF1/GADD45A/CREBBP/FOXG1/FOXO4/NFYB/CCNG2/YWHAG	43
R-HSA-5684996	MAPK1/MAPK3 signaling	112/2005	286/10856	8.99395e-17	1.32841e-13	2.0956e-15	KIT/ERBB2/ERBB3/IRS1/IRS2/EGFR/PIK3R1/PIK3R2/KRAS/MET/JAK1/MAP2K1/HRAS/FGFR3/JAK2/BCL2L1/FGFR1/ACTG1/ARL2/CDK1/DUSP2/ERBB4/FGF2/FGF7/HGF/IL6/IL6R/ITGB3/NRAS/PDGFA/PDGFRA/PDGFRB/PIK3CA/PPP2R5E/PSMD9/PTPN11/RAF1/RASA1/RET/UBC/RASGRP1/DUSP10/DUSP1/DUSP4/DUSP5/EREG/FGA/FGB/FGF9/FGG/GRB2/MAP3K11/NCAM1/NF1/PDGFB/PHB/PIK3CB/PPP1CB/MAPK1/RAP1B/SRC/KL/RASAL2/SPRED1/SPRED2/AREG/CALM2/CALM3/CAMK2D/HBEGF/DUS…	112
R-HSA-9009391	Extra-nuclear estrogen signaling	47/2005	77/10856	1.29539e-16	1.9133e-13	2.93886e-15	BCL2/ESR1/CDKN1B/EGFR/PIK3R1/CCND1/PIK3R2/KRAS/CREB1/AKT2/FOXO3/GNAI2/HRAS/AKT1/HSP90AA1/IGF1R/MMP2/MMP9/NOS3/NRAS/PIK3CA/AKT3/CAV1/CAV2/EREG/ESR2/FOS/MMP3/PDPK1/MAPK1/SRC/SRF/AREG/CALM2/CALM3/HBEGF/GNAI3/MMP7/PTK2/SHC1/PIK3R3/SPHK1/BTC/PRKCZ/EGF/MAPK3/GNG13	47
R-HSA-2219530	Constitutive Signaling by Aberrant PI3K in Cancer	47/2005	78/10856	2.68155e-16	3.96065e-13	5.92764e-15	KIT/ERBB2/ERBB3/ESR1/IRS1/IRS2/EGFR/PIK3R1/PIK3R2/MET/FGFR3/FGFR1/ERBB4/FGF2/FGF7/HGF/PDGFA/PDGFRA/PDGFRB/PIK3CA/PTPN11/EREG/ESR2/FGF9/GRB2/PDGFB/PIK3CB/PIK3CD/RAC1/SRC/KL/AREG/HBEGF/FGFR2/PIK3R3/GAB2/FRS2/KLB/BTC/CD28/CD80/FLT3/FYN/FGF1/EGF/FGF5/NRG1	47
R-HSA-170834	Signaling by TGF-beta Receptor Complex	45/2005	73/10856	3.37798e-16	4.98928e-13	7.28044e-15	SP1/MYC/RHOA/TGFBR2/TGFBR1/SMAD2/PARP1/CCNT2/CDKN2B/SMAD3/SMAD4/SMAD7/MEN1/FURIN/RBL1/TGFB1/TGIF1/UBC/ZFYVE9/NCOR2/STUB1/BAMBI/PMEPA1/SMURF1/CBL/CDK8/E2F5/JUNB/PPP1CB/USP9X/NEDD4L/CCNT1/HDAC1/SERPINE1/PPP1CA/PPP1CC/CGN/TGIF2/CDK9/PRKCZ/SKI/F11R/PPM1A/PARD3/NCOR1	45
R-HSA-8939211	ESR-mediated signaling	93/2005	223/10856	3.73964e-16	5.52344e-13	7.86332e-15	BCL2/NCOA3/ESR1/SP1/CDKN1B/MYC/RUNX1/EGFR/PIK3R1/CCND1/MYB/PIK3R2/KRAS/USF2/CREB1/TBP/AKT2/FOXO3/AGO1/AGO2/AGO3/MED1/GNAI2/HRAS/AKT1/ERBB4/GATA3/FOXA1/HSP90AA1/IGF1R/MMP2/MMP9/NOS3/NRAS/PIK3CA/RAD21/CXCL12/ZNF217/SMC1A/NCOA1/KAT2B/AKT3/CARM1/AGO4/CAV1/CAV2/CHD1/EREG/ESR2/FKBP5/FOS/H2AX/KPNA2/MMP3/PDPK1/MAPK1/SRC/SRF/YY1/TNRC6A/AREG/CALM2/CALM3/CBFB/CCNT1/DDX5/HBEGF/FOSB/NR5A2/GNAI3/HDAC1/JUN/MMP7…	93
R-HSA-8848021	Signaling by PTK6	37/2005	54/10856	9.44323e-16	1.39477e-12	1.89327e-14	ERBB2/ERBB3/CDKN1B/EGFR/RHOA/CCND1/CCNE1/KRAS/HRAS/STAT3/AKT1/CDK4/EPAS1/ERBB4/NR3C1/HIF1A/NRAS/RASA1/UBC/SOCS3/CBL/CDK2/DOCK1/EREG/RAC1/SFPQ/BCAR1/CRK/HBEGF/PTPN1/PXN/LRRK2/BTC/ELMO2/EGF/NRG1/KHDRBS1	37
R-HSA-9006927	Signaling by Non-Receptor Tyrosine Kinases	37/2005	54/10856	9.44323e-16	1.39477e-12	1.89327e-14	ERBB2/ERBB3/CDKN1B/EGFR/RHOA/CCND1/CCNE1/KRAS/HRAS/STAT3/AKT1/CDK4/EPAS1/ERBB4/NR3C1/HIF1A/NRAS/RASA1/UBC/SOCS3/CBL/CDK2/DOCK1/EREG/RAC1/SFPQ/BCAR1/CRK/HBEGF/PTPN1/PXN/LRRK2/BTC/ELMO2/EGF/NRG1/KHDRBS1	37
R-HSA-5673001	RAF/MAP kinase cascade	108/2005	280/10856	1.13213e-15	1.67215e-12	2.21821e-14	KIT/ERBB2/ERBB3/IRS1/IRS2/EGFR/PIK3R1/PIK3R2/KRAS/MET/JAK1/MAP2K1/HRAS/FGFR3/JAK2/BCL2L1/FGFR1/ACTG1/ARL2/DUSP2/ERBB4/FGF2/FGF7/HGF/ITGB3/NRAS/PDGFA/PDGFRA/PDGFRB/PIK3CA/PPP2R5E/PSMD9/RAF1/RASA1/RET/UBC/RASGRP1/DUSP10/DUSP1/DUSP4/DUSP5/EREG/FGA/FGB/FGF9/FGG/GRB2/MAP3K11/NCAM1/NF1/PDGFB/PHB/PIK3CB/PPP1CB/MAPK1/RAP1B/SRC/KL/RASAL2/SPRED1/SPRED2/AREG/CALM2/CALM3/CAMK2D/HBEGF/DUSP6/FGFR2/FN1/GFRA3/IL…	108
R-HSA-9006931	Signaling by Nuclear Receptors	113/2005	299/10856	1.35104e-15	1.99549e-12	2.58831e-14	BCL2/NCOA3/ESR1/SP1/CDKN1B/MYC/RUNX1/EGFR/PIK3R1/CCND1/MYB/PIK3R2/KRAS/USF2/CREB1/TBP/AKT2/FOXO3/AGO1/AGO2/AGO3/MED1/GNAI2/HRAS/RARG/ABCA1/AKT1/ERBB4/GATA3/FOXA1/HSP90AA1/IGF1R/MMP2/MMP9/NOS3/NRAS/PIK3CA/RAD21/CXCL12/ZNF217/SMC1A/NCOA1/KAT2B/NCOR2/AKT3/CARM1/MYLIP/RDH10/AGO4/APOE/CAV1/CAV2/CHD1/EREG/ESR2/FKBP5/FOS/H2AX/KPNA2/MMP3/PDPK1/MAPK1/RARA/RARB/RXRA/SRC/SRF/YY1/ARL4C/TNRC6A/ALDH1A1/AREG/CA…	113
R-HSA-186763	Downstream signal transduction	25/2005	29/10856	4.44492e-15	6.56515e-12	8.33042e-14	PIK3R1/PIK3R2/CRKL/KRAS/HRAS/STAT1/STAT5A/STAT3/NRAS/PDGFA/PDGFRA/PDGFRB/PIK3CA/PTPN11/RASA1/GRB2/PDGFB/PIK3CB/SRC/STAT5B/BCAR1/CRK/SOS1/STAT6/PLCG1	25
R-HSA-1227986	Signaling by ERBB2	34/2005	50/10856	1.99426e-14	2.94552e-11	3.658e-13	ERBB2/ERBB3/EGFR/PIK3R1/RHOA/KRAS/AKT2/HRAS/AKT1/ERBB4/HSP90AA1/NRAS/PIK3CA/UBC/YES1/CUL5/AKT3/STUB1/EREG/GRB2/PRKCD/PRKCE/SRC/HBEGF/SHC1/BTC/FYN/PRKCA/PTPN12/SOS1/ERBIN/EGF/NRG1/PLCG1	34
R-HSA-450294	MAP kinase activation	39/2005	64/10856	5.57844e-14	8.23935e-11	1.00192e-12	MAPK7/IKBKB/CREB1/MAP2K1/BTRC/CHUK/MAPK14/IRAK1/MEF2C/NFKB1/MAPK9/MAP2K3/UBC/UBE2N/ATF1/DUSP4/FOS/MAPK1/MAPK8/MAP2K4/TAB1/TAB3/DUSP6/JUN/MEF2A/PPP2CB/RPS6KA1/RPS6KA3/MAP3K7/RPS6KA5/TAB2/NOD2/MAP3K8/IRAK2/MAP2K6/TRAF6/IKBKG/MAPK3/ATF2	39
R-HSA-8878166	Transcriptional regulation by RUNX2	58/2005	121/10856	1.13948e-13	1.68302e-10	2.0048e-12	ESR1/CDKN1A/SMAD1/LGALS3/RUNX1/CCND1/HDAC4/BAX/AKT2/COL1A1/ITGA5/STAT1/FBXW7/SATB2/RB1/AKT1/BMP2/CDK1/CDK4/NR3C1/HES1/SMAD4/PSMD9/UBC/YES1/PPM1D/AKT3/HDAC6/STUB1/YAP1/PPARGC1A/WWP1/SMURF1/ABL1/RUNX2/GSK3B/MMP13/MAPK1/SKP2/SOX9/SRC/TWIST1/HAND2/SP7/AR/CBFB/CCNB1/GLI2/PSMD10/PSME3/BGLAP/ESRRA/GLI3/RBX1/TWIST2/SMAD6/MAPK3/MAF	58
R-HSA-6806834	Signaling by MET	44/2005	79/10856	1.26512e-13	1.86858e-10	2.18133e-12	PIK3R1/CRKL/KRAS/MET/COL1A1/HRAS/COL2A1/STAT3/COL3A1/HGF/ITGA2/NRAS/PIK3CA/PTPN11/UBC/LRIG1/DOCK7/CBL/COL1A2/COL5A1/COL5A2/GRB2/ITGA3/ITGB1/LAMA2/LAMC1/LAMC2/RAC1/RAP1B/SH3GL2/SRC/COL5A3/CRK/FN1/LAMB3/PTK2/PTPN1/PTPN2/SH3GL1/SHC1/STAM2/ARF6/SOS1/HGS	44
R-HSA-177929	Signaling by EGFR	33/2005	50/10856	1.80594e-13	2.66738e-10	3.05277e-12	EGFR/PIK3R1/CDC42/KRAS/HRAS/NRAS/PIK3CA/PTPN11/UBC/SPRY2/LRIG1/ADAM10/CBL/EREG/GRB2/SH3GL2/SRC/ADAM17/ADAM12/SPRY1/AREG/HBEGF/PXN/SH3GL1/SHC1/STAM2/BTC/PTPN12/SOS1/HGS/PTPRK/EGF/PLCG1	33
R-HSA-1433557	Signaling by SCF-KIT	30/2005	43/10856	2.41901e-13	3.57288e-10	4.01047e-12	KIT/PIK3R1/PIK3R2/KRAS/HRAS/JAK2/STAT1/STAT5A/STAT3/CHEK1/MMP9/NRAS/PIK3CA/PTPN11/YES1/SOCS1/SOCS6/CBL/GRB2/RAC1/SRC/STAT5B/FES/GRB10/PIK3R3/GAB2/FYN/PRKCA/SOS1/PTPRU	30
R-HSA-76002	Platelet activation, signaling and aggregation	98/2005	263/10856	3.01723e-13	4.45644e-10	4.86648e-12	PIK3R1/CDC42/RHOA/APP/PIK3R2/TIMP3/THBS1/COL1A1/GNAI2/RHOB/VEGFA/AKT1/CLU/MAPK14/HGF/HRG/IGF1/IGF2/ITGB3/MPL/PDGFA/PIK3CA/PSAP/PTPN11/RAF1/TF/TGFB1/TGFB2/RASGRP1/SERPINA3/COL1A2/FGA/FGB/FGG/GRB2/HSPA5/LAMP2/PDGFB/PDPK1/PIK3CB/PIK3CG/PRKCD/PRKCE/PRKCH/MAPK1/RAC1/RAP1B/SPARC/SRC/TBXA2R/TGFB3/TRPC6/VEGFC/YWHAZ/BCAR1/PHACTR2/GNA13/MGLL/ACTN1/CALM2/CALM3/CRK/FN1/GNAI3/GP1BA/ITPR1/SERPINE1/PFN1/SERPINF…	98
R-HSA-198725	Nuclear Events (kinase and transcription factor activation)	37/2005	61/10856	3.04823e-13	4.50224e-10	4.86648e-12	MAPK7/CREB1/MAPK14/EGR2/EGR3/MEF2C/MEF2D/REST/ATF1/DUSP4/FOS/ID1/ID2/JUNB/MAPK1/SRF/ASCL1/DNM2/DUSP6/EGR1/FOSB/MEF2A/PPP2CB/RPS6KA1/RPS6KA3/TCF12/FOSL1/RPS6KA5/TRIB1/EP300/ARC/CHD4/ID3/ID4/SGK1/MAPK3/ATF2	37
R-HSA-448424	Interleukin-17 signaling	41/2005	72/10856	3.16702e-13	4.67768e-10	4.96418e-12	MAPK7/IKBKB/CREB1/MAP2K1/BTRC/CHUK/MAPK14/IRAK1/MEF2C/NFKB1/MAPK9/MAP2K3/UBC/UBE2N/ATF1/DUSP4/FOS/MAPK1/MAPK8/MAP2K4/TAB1/IL25/TAB3/DUSP6/JUN/MEF2A/PPP2CB/RPS6KA1/RPS6KA3/MAP3K7/RPS6KA5/TAB2/NOD2/MAP3K8/IRAK2/MAP2K6/TRAF6/IL17RB/IKBKG/MAPK3/ATF2	41
R-HSA-1236394	Signaling by ERBB4	35/2005	58/10856	1.66188e-12	2.45459e-09	2.55841e-11	ERBB3/ESR1/EGFR/PIK3R1/KRAS/ITCH/HRAS/STAT5A/ERBB4/NRAS/PIK3CA/CXCL12/UBC/YAP1/WWP1/NCSTN/APOE/EREG/GRB2/STMN1/S100B/SPARC/SRC/ADAM17/HBEGF/NEDD4/PGR/SHC1/TAB2/BTC/SOS1/APH1A/EGF/NRG1/NCOR1	35
R-HSA-9703648	Signaling by FLT3 ITD and TKD mutants	16/2005	16/10856	1.74524e-12	2.57772e-09	2.63962e-11	CDKN1A/PIK3R1/KRAS/PIM1/HRAS/BCL2L1/STAT5A/NRAS/PIK3CA/PTPN11/GRB2/STAT5B/GAB2/NOX4/FLT3/SOS1	16
R-HSA-3000171	Non-integrin membrane-ECM interactions	35/2005	59/10856	3.364e-12	4.96863e-09	5.00021e-11	THBS1/COL1A1/COL2A1/COL3A1/COL4A1/FGF2/ITGA2/ITGB3/PDGFA/SDC4/TGFB1/NTN4/DDR1/COL1A2/COL4A2/COL5A1/COL5A2/COL10A1/DAG1/DMD/ITGA6/ITGB1/LAMA2/LAMC1/LAMC2/PDGFB/COL5A3/ACTN1/FN1/LAMB3/SDC1/COL4A4/ITGB4/PRKCA/ITGAV	35
R-HSA-5633007	Regulation of TP53 Activity	67/2005	160/10856	4.20703e-12	6.21378e-09	6.14729e-11	CDKN2A/MTOR/TBP/AKT2/TP53/TP63/AKT1/ATM/PRDM1/BRCA1/CCNA2/CDK1/CHEK1/MAPK14/DAXX/HDAC2/MDM2/POU4F2/PRKAA1/TP53BP2/UBC/DYRK2/CCNA1/AURKB/AKT3/PRMT5/TP53INP1/RFFL/JMY/HIPK1/RICTOR/CDK2/PDPK1/PRKAA2/PRKAB1/RPA1/AURKA/STK11/PPP1R13B/HIPK2/BARD1/CCNG1/CSNK2A1/HDAC1/MDM4/MRE11/PPP2CB/RAD17/SSRP1/TP73/MTA2/NUAK1/CHEK2/TAF9B/KMT5A/ATR/EP300/PIN1/MAP2K6/PPP1R13L/BRPF3/BRD7/CHD4/RBBP4/SGK1/TAF10/ING5	67
R-HSA-74751	Insulin receptor signalling cascade	33/2005	54/10856	4.3895e-12	6.48329e-09	6.30701e-11	IRS1/IRS2/PIK3R1/PIK3R2/KRAS/AKT2/HRAS/FGFR3/FGFR1/FGF2/FGF7/NRAS/PIK3CA/PTPN11/TRIB3/FGF9/GRB2/PDPK1/PIK3CB/MAPK1/KL/FGFR2/GRB10/INSR/SHC1/GAB2/FRS2/KLB/FLT3/SOS1/FGF1/FGF5/MAPK3	33
R-HSA-2454202	Fc epsilon receptor (FCERI) signaling	59/2005	134/10856	6.58451e-12	9.72531e-09	9.3058e-11	IKBKB/PIK3R1/CDC34/PAK1/PIK3R2/KRAS/HRAS/BTRC/CHUK/NFKB1/NRAS/PIK3CA/MAPK9/PSMD9/UBC/UBE2N/BCL10/RASGRP1/FOS/GRB2/NFATC3/NFKBIA/PDPK1/PIK3CB/MAPK1/MAPK8/RAC1/MAP2K4/TAB1/MALT1/TAB3/BTK/CALM2/CALM3/ITPR1/JUN/PAK2/PPP3CA/PSMD10/RELA/SHC1/MAP3K7/VAV2/GAB2/PSME3/TAB2/FYN/ITK/MAP3K1/NFATC1/NFATC2/SOS1/TRAF6/CARD11/IKBKG/VAV3/MAPK3/SYK/PLCG1	59
R-HSA-9669938	Signaling by KIT in disease	18/2005	20/10856	7.62037e-12	1.12553e-08	1.04279e-10	KIT/PIK3R1/PIK3R2/KRAS/HRAS/JAK2/STAT1/STAT5A/STAT3/NRAS/PIK3CA/YES1/GRB2/SRC/STAT5B/PIK3R3/FYN/SOS1	18
R-HSA-9670439	Signaling by phosphorylated juxtamembrane, extracellular and kinase domain KIT mutants	18/2005	20/10856	7.62037e-12	1.12553e-08	1.04279e-10	KIT/PIK3R1/PIK3R2/KRAS/HRAS/JAK2/STAT1/STAT5A/STAT3/NRAS/PIK3CA/YES1/GRB2/SRC/STAT5B/PIK3R3/FYN/SOS1	18
R-HSA-69231	Cyclin D associated events in G1	30/2005	47/10856	8.35158e-12	1.23353e-08	1.10768e-10	E2F3/E2F1/CDKN2A/CDKN1A/CDK6/CDKN1B/CDKN1C/CCND1/CCNE1/CCND3/PPP2R2A/E2F2/JAK2/RB1/CCND2/CDK4/CDKN2B/RBL1/RBL2/UBC/ABL1/CDK2/CDK7/E2F5/SKP2/SRC/CCNE2/CDKN2C/CDKN2D/PPP2CB	30
R-HSA-69236	G1 Phase	30/2005	47/10856	8.35158e-12	1.23353e-08	1.10768e-10	E2F3/E2F1/CDKN2A/CDKN1A/CDK6/CDKN1B/CDKN1C/CCND1/CCNE1/CCND3/PPP2R2A/E2F2/JAK2/RB1/CCND2/CDK4/CDKN2B/RBL1/RBL2/UBC/ABL1/CDK2/CDK7/E2F5/SKP2/SRC/CCNE2/CDKN2C/CDKN2D/PPP2CB	30
R-HSA-109606	Intrinsic Pathway for Apoptosis	33/2005	55/10856	9.03804e-12	1.33492e-08	1.17176e-10	BCL2/E2F1/CDKN2A/BAK1/CASP3/BCL2L11/BAX/AKT2/TP53/BMF/TP63/BCL2L1/BBC3/STAT3/AKT1/APAF1/XIAP/CASP8/CASP9/TP53BP2/AKT3/CASP7/PMAIP1/MAPK1/MAPK8/YWHAZ/PPP1R13B/DIABLO/AVEN/TP73/BID/MAPK3/YWHAG	33
R-HSA-1227990	Signaling by ERBB2 in Cancer	21/2005	26/10856	9.10652e-12	1.34503e-08	1.17176e-10	ERBB2/ERBB3/EGFR/PIK3R1/KRAS/HRAS/ERBB4/HSP90AA1/NRAS/PIK3CA/EREG/GRB2/HBEGF/SHC1/BTC/PTPN12/SOS1/ERBIN/EGF/NRG1/PLCG1	21
R-HSA-1250196	SHC1 events in ERBB2 signaling	19/2005	22/10856	9.3447e-12	1.38021e-08	1.18472e-10	ERBB2/ERBB3/EGFR/KRAS/HRAS/ERBB4/NRAS/EREG/GRB2/PRKCD/PRKCE/HBEGF/SHC1/BTC/PRKCA/PTPN12/SOS1/EGF/NRG1	19
R-HSA-453279	Mitotic G1 phase and G1/S transition	63/2005	149/10856	1.11208e-11	1.64254e-08	1.38946e-10	E2F3/E2F1/CDKN2A/CDKN1A/CDK6/CDKN1B/MYC/CDKN1C/DHFR/CDC25A/CCND1/CCNE1/CCND3/AKT2/MAX/PPP2R2A/E2F2/JAK2/RB1/AKT1/CCNA2/CCND2/CDK1/CDK4/CDKN2B/MCM4/PCNA/PSMD9/RBL1/RBL2/RRM2/UBC/WEE1/CCNA1/AKT3/MCM10/ABL1/CDC6/CDK2/CDK7/E2F5/E2F6/MCM2/RPA1/SKP2/SRC/TYMS/CDC7/CCNE2/CCNB1/CDKN2C/CDKN2D/HDAC1/MCM3/PPP2CB/PSMD10/PSME3/MYBL2/POLE3/MCM8/LIN52/RBBP4/DYRK1A	63
R-HSA-2428924	IGF1R signaling cascade	32/2005	53/10856	1.47582e-11	2.17978e-08	1.81759e-10	IRS1/IRS2/PIK3R1/PIK3R2/KRAS/AKT2/HRAS/FGFR3/FGFR1/FGF2/FGF7/IGF1/IGF1R/IGF2/NRAS/PIK3CA/PTPN11/TRIB3/FGF9/GRB2/PDPK1/PIK3CB/KL/FGFR2/SHC1/GAB2/FRS2/KLB/FLT3/SOS1/FGF1/FGF5	32
R-HSA-2559585	Oncogene Induced Senescence	24/2005	33/10856	1.50728e-11	2.22625e-08	1.83019e-10	E2F3/E2F1/CDKN2A/CDK6/SP1/AGO1/AGO3/TP53/E2F2/RB1/CDK4/CDKN2B/MDM2/UBC/AGO4/ETS1/ID1/MAPK1/TNRC6A/CDKN2C/CDKN2D/MDM4/TNRC6B/MAPK3	24
R-HSA-9607240	FLT3 Signaling	26/2005	38/10856	1.97301e-11	2.91414e-08	2.36242e-10	CDKN1B/PIK3R1/BCL2L11/KRAS/AKT2/FOXO3/HRAS/STAT5A/ABL2/AKT1/NRAS/PIK3CA/PTPN11/UBC/SOCS6/AKT3/CBL/GRB2/STAT5B/GRB10/GAB2/FLT3/FYN/SOS1/SOCS2/SYK	26
R-HSA-5260271	Diseases of Immune System	23/2005	31/10856	2.04799e-11	3.02488e-08	2.38592e-10	IKBKB/TLR4/CHUK/HMGB1/MYD88/NFKB1/S100A8/TLR2/TLR3/FGA/FGB/FGG/NFKBIA/S100A9/TRAF3/BTK/RELA/IRAK4/TICAM1/NFKB2/S100A1/TIRAP/IKBKG	23
R-HSA-5602358	Diseases associated with the TLR signaling cascade	23/2005	31/10856	2.04799e-11	3.02488e-08	2.38592e-10	IKBKB/TLR4/CHUK/HMGB1/MYD88/NFKB1/S100A8/TLR2/TLR3/FGA/FGB/FGG/NFKBIA/S100A9/TRAF3/BTK/RELA/IRAK4/TICAM1/NFKB2/S100A1/TIRAP/IKBKG	23
R-HSA-2404192	Signaling by Type 1 Insulin-like Growth Factor 1 Receptor (IGF1R)	32/2005	54/10856	2.98399e-11	4.40735e-08	3.43002e-10	IRS1/IRS2/PIK3R1/PIK3R2/KRAS/AKT2/HRAS/FGFR3/FGFR1/FGF2/FGF7/IGF1/IGF1R/IGF2/NRAS/PIK3CA/PTPN11/TRIB3/FGF9/GRB2/PDPK1/PIK3CB/KL/FGFR2/SHC1/GAB2/FRS2/KLB/FLT3/SOS1/FGF1/FGF5	32
R-HSA-168643	Nucleotide-binding domain, leucine rich repeat containing receptor (NLR) signaling pathways	33/2005	57/10856	3.54553e-11	5.23674e-08	4.02186e-10	BCL2/IKBKB/APP/ITCH/BCL2L1/CASP8/CASP9/CHUK/MAPK14/HMOX1/IRAK1/NFKB1/TNFAIP3/UBC/UBE2N/TAB1/TAB3/BIRC2/CYLD/RELA/MAP3K7/TXNIP/TAB2/NOD2/NLRP3/CASP2/IRAK2/NFKB2/P2RX7/MAPK13/MAP2K6/TRAF6/IKBKG	33
R-HSA-9664565	Signaling by ERBB2 KD Mutants	20/2005	25/10856	4.02346e-11	5.94265e-08	4.50473e-10	ERBB2/ERBB3/EGFR/PIK3R1/KRAS/HRAS/ERBB4/HSP90AA1/NRAS/PIK3CA/EREG/GRB2/HBEGF/SHC1/BTC/SOS1/ERBIN/EGF/NRG1/PLCG1	20
R-HSA-2428928	IRS-related events triggered by IGF1R	31/2005	52/10856	4.90187e-11	7.24007e-08	5.34928e-10	IRS1/IRS2/PIK3R1/PIK3R2/KRAS/AKT2/HRAS/FGFR3/FGFR1/FGF2/FGF7/IGF1/IGF1R/IGF2/NRAS/PIK3CA/PTPN11/TRIB3/FGF9/GRB2/PDPK1/PIK3CB/KL/FGFR2/GAB2/FRS2/KLB/FLT3/SOS1/FGF1/FGF5	31
R-HSA-383280	Nuclear Receptor transcription pathway	31/2005	52/10856	4.90187e-11	7.24007e-08	5.34928e-10	ESR1/PPARA/NR1I2/MED1/RARG/NR3C1/HNF4A/NR4A2/PPARG/NR2E1/VDR/NCOR2/ESR2/HNF4G/RARA/RARB/RORA/RXRA/THRB/NR2C2/NR1H4/AR/ESRRG/NR5A2/PGR/NR4A3/ESRRA/NR3C2/NR1H3/RORC/NCOR1	31
R-HSA-6802957	Oncogenic MAPK signaling	42/2005	84/10856	5.08207e-11	7.50622e-08	5.4766e-10	BCL2L11/KRAS/MAP2K1/HRAS/JAK2/ACTG1/ITGB3/NRAS/RAF1/DUSP10/FGA/FGB/FGG/MAP3K11/NF1/PHB/PPP1CB/MAPK1/RAP1B/SRC/QKI/ATG7/MPRIP/SPRED1/SPRED2/CALM2/CALM3/CAMK2D/DUSP6/FN1/LMNA/PEBP1/PPP1CC/BRAP/ACTB/ARRB2/BRAF/TRAK1/SND1/KSR1/ARRB1/MAPK3	42
R-HSA-8941326	RUNX2 regulates bone development	23/2005	32/10856	6.00809e-11	8.87396e-08	6.39458e-10	SMAD1/HDAC4/COL1A1/SATB2/RB1/HES1/SMAD4/YES1/HDAC6/YAP1/ABL1/RUNX2/MAPK1/SRC/SP7/AR/CBFB/GLI2/BGLAP/GLI3/SMAD6/MAPK3/MAF	23
R-HSA-8943724	Regulation of PTEN gene transcription	34/2005	61/10856	7.55177e-11	1.1154e-07	7.93954e-10	EZH2/MTOR/RPTOR/TP53/BMI1/MECOM/HDAC2/PPARG/REST/SNAI1/NR2E1/CBX4/MTA1/RCOR1/SUZ12/MAPK1/EED/SALL4/EGR1/HDAC1/JUN/RNF2/SNAI2/MTA2/PHC2/RHEB/HDAC5/HDAC7/CHD4/RBBP4/LAMTOR5/MTA3/MAPK3/ATF2	34
R-HSA-5357801	Programmed Cell Death	78/2005	210/10856	9.87992e-11	1.45926e-07	1.02621e-09	BCL2/E2F1/CDKN2A/TJP1/BAK1/TLR4/CASP3/BCL2L11/BAX/AKT2/FADD/TP53/BMF/TP63/BCL2L1/BBC3/STAT3/AKT1/APAF1/XIAP/FAS/FASLG/CASP8/CASP9/CDH1/DAPK3/HMGB1/HMGB2/HSP90AA1/IL1B/IL18/IRF1/IRF2/PSMD9/SATB1/TP53BP2/UBC/VIM/TNFRSF10B/AKT3/DNM1L/STUB1/PELI1/TICAM2/APC/CASP7/CTNNB1/DAPK1/PMAIP1/PRKCD/MAPK1/MAPK8/YWHAZ/TNFSF10/PPP1R13B/DIABLO/AVEN/BIRC2/FLOT2/KPNB1/LMNA/PAK2/PSMD10/PTK2/ROCK1/TP73/PSME3/FLOT1/ARH…	78
R-HSA-2029480	Fcgamma receptor (FCGR) dependent phagocytosis	42/2005	86/10856	1.33033e-10	1.9649e-07	1.36534e-09	NF2/PIK3R1/CDC42/PAK1/PIK3R2/ACTG1/HSP90AA1/LIMK1/MYH2/MYH9/PIK3CA/YES1/ARPC5/ABL1/DOCK1/GRB2/PIK3CB/PRKCD/PRKCE/MAPK1/RAC1/SRC/WASF3/BTK/CRK/ITPR1/PLD1/PTK2/VAV2/ACTB/FYN/MYO5A/MYO10/WASL/ARPC3/ACTR2/WASF2/ELMO2/VAV3/MAPK3/SYK/PLCG1	42
R-HSA-8986944	Transcriptional Regulation by MECP2	34/2005	62/10856	1.37726e-10	2.03422e-07	1.39688e-09	PTEN/MET/CREB1/AGO1/AGO2/AGO3/BDNF/HDAC2/IRAK1/MECP2/MEF2C/OPRM1/PPARG/SOX2/AURKB/NCOR2/AGO4/FKBP5/SLC2A3/TNRC6A/HIPK2/CALM2/CALM3/CAMK2D/GRIA2/GRIN2A/HDAC1/PTPN1/DLL1/CAMK4/FOXG1/SGK1/TNRC6B/NCOR1	34
R-HSA-1980143	Signaling by NOTCH1	38/2005	74/10856	1.53389e-10	2.26555e-07	1.53764e-09	MYC/ITCH/HDAC4/NOTCH1/JAG1/FBXW7/HDAC2/HIF1A/HES1/UBC/NUMB/DLK1/KAT2B/NCOR2/HDAC6/NCSTN/ADAM10/CDK8/KAT2A/ADAM17/HDAC1/DLL1/DLL4/MIB1/ARRB2/EP300/RBPJ/TLE4/RBX1/HDAC5/APH1A/HDAC7/HDAC11/ARRB1/CREBBP/NCOR1/HDAC9/TLE3	38
R-HSA-389356	CD28 co-stimulation	23/2005	33/10856	1.636e-10	2.41637e-07	1.60273e-09	PIK3R1/CDC42/PAK1/PIK3R2/MTOR/AKT2/AKT1/PIK3CA/YES1/AKT3/TRIB3/RICTOR/GRB2/PDPK1/RAC1/SRC/PAK2/PIK3R3/MAP3K14/CD28/CD80/MAP3K8/FYN	23
R-HSA-445989	TAK1 activates NFkB by phosphorylation and activation of IKKs complex	23/2005	33/10856	1.636e-10	2.41637e-07	1.60273e-09	IKBKB/APP/CHUK/HMGB1/IRAK1/NFKB1/NFKBIB/UBC/UBE2N/NKIRAS2/NFKBIA/S100B/TAB1/TAB3/RELA/MAP3K7/TAB2/NOD2/IRAK2/NFKB2/S100A12/TRAF6/IKBKG	23
R-HSA-9634638	Estrogen-dependent nuclear events downstream of ESR-membrane signaling	19/2005	24/10856	1.76045e-10	2.60018e-07	1.70527e-09	BCL2/CDKN1B/EGFR/CCND1/CREB1/AKT2/FOXO3/AKT1/AKT3/EREG/FOS/MAPK1/SRF/AREG/HBEGF/PTK2/BTC/EGF/MAPK3	19
R-HSA-881907	Gastrin-CREB signalling pathway via PKC and MAPK	16/2005	18/10856	1.82784e-10	2.69972e-07	1.75088e-09	MAPK7/EGFR/KRAS/CREB1/HRAS/CCKBR/NRAS/GRB2/MMP3/MAPK1/HBEGF/RPS6KA1/RPS6KA3/PRKCA/SOS1/MAPK3	16
R-HSA-9665686	Signaling by ERBB2 TMD/JMD mutants	18/2005	22/10856	2.00427e-10	2.96031e-07	1.89879e-09	ERBB2/ERBB3/EGFR/KRAS/HRAS/ERBB4/HSP90AA1/NRAS/EREG/GRB2/HBEGF/SHC1/BTC/SOS1/ERBIN/EGF/NRG1/PLCG1	18
R-HSA-195721	Signaling by WNT	108/2005	332/10856	3.17342e-10	4.68714e-07	2.97372e-09	MYC/RHOA/KRAS/WNT3A/AKT2/AGO1/AGO2/AGO3/SOX4/BTRC/NLK/FZD3/RUNX3/AKT1/XIAP/LRP6/LRP5/MEN1/PPP2R5E/PRKG1/PSMD9/SMARCA4/SOX2/TCF7/UBC/WNT1/FZD5/AXIN2/FZD6/WNT4/LGR4/SOX6/SMURF1/AGO4/APC/BCL9/CAV1/CLTC/CTNNB1/DVL1/GSK3B/H2AX/RAC1/SFRP1/SFRP2/SOX9/WNT2/WNT2B/YWHAZ/FZD4/DKK1/DKK2/TNRC6A/CTNNBIP1/KREMEN2/ZNRF3/CALM2/CALM3/AP2M1/CSNK2A1/DVL2/DVL3/HDAC1/ITPR1/ROR1/PFN1/PPP2CB/PPP2R5A/PPP3CA/PSMD10/MAP3K7…	108
R-HSA-2173793	Transcriptional activity of SMAD2/SMAD3:SMAD4 heterotrimer	27/2005	44/10856	3.47048e-10	5.1259e-07	3.21712e-09	SP1/MYC/SMAD2/PARP1/CCNT2/CDKN2B/SMAD3/SMAD4/SMAD7/MEN1/RBL1/TGIF1/UBC/NCOR2/CDK8/E2F5/JUNB/USP9X/NEDD4L/CCNT1/HDAC1/SERPINE1/TGIF2/CDK9/SKI/PPM1A/NCOR1	27
R-HSA-216083	Integrin cell surface interactions	41/2005	85/10856	3.58787e-10	5.29928e-07	3.29055e-09	CD44/VCAM1/THBS1/COL1A1/ICAM1/ITGA5/COL2A1/BSG/CDH1/COL3A1/COL4A1/ITGA2/ITGB3/ITGB8/KDR/COL1A2/COL4A2/COL5A1/COL5A2/COL6A3/COL10A1/FBN1/FGA/FGB/FGG/ITGA6/ITGA3/ITGB1/ITGA11/COL5A3/COL16A1/FN1/ICAM2/ITGA4/SPP1/COL4A4/COL6A2/COL7A1/ITGA9/F11R/ITGAV	41
R-HSA-9031628	NGF-stimulated transcription	25/2005	39/10856	4.10316e-10	6.06037e-07	3.72353e-09	CREB1/EGR2/EGR3/MEF2D/REST/ATF1/FOS/ID1/ID2/JUNB/SRF/ASCL1/DNM2/EGR1/FOSB/TCF12/FOSL1/TRIB1/EP300/ARC/CHD4/ID3/ID4/SGK1/ATF2	25
R-HSA-6783783	Interleukin-10 signaling	28/2005	47/10856	4.36004e-10	6.43978e-07	3.75882e-09	PTGS2/JAK1/ICAM1/STAT3/CCR1/IL1B/IL6/CXCL8/IL10/IL10RA/IL12A/IL12B/IL18/CXCL10/CCL20/TNF/LIF/CCL2/CCL3/CCL4/CCL5/CSF1/CXCL2/CCL22/TIMP1/CD80/IL1A/IL1RN	28
R-HSA-6802946	Signaling by moderate kinase activity BRAF mutants	28/2005	47/10856	4.36004e-10	6.43978e-07	3.75882e-09	KRAS/MAP2K1/HRAS/JAK2/ACTG1/ITGB3/NRAS/RAF1/FGA/FGB/FGG/MAP3K11/PHB/MAPK1/RAP1B/SRC/CALM2/CALM3/CAMK2D/FN1/PEBP1/BRAP/ACTB/ARRB2/BRAF/KSR1/ARRB1/MAPK3	28
R-HSA-6802949	Signaling by RAS mutants	28/2005	47/10856	4.36004e-10	6.43978e-07	3.75882e-09	KRAS/MAP2K1/HRAS/JAK2/ACTG1/ITGB3/NRAS/RAF1/FGA/FGB/FGG/MAP3K11/PHB/MAPK1/RAP1B/SRC/CALM2/CALM3/CAMK2D/FN1/PEBP1/BRAP/ACTB/ARRB2/BRAF/KSR1/ARRB1/MAPK3	28
R-HSA-6802955	Paradoxical activation of RAF signaling by kinase inactive BRAF	28/2005	47/10856	4.36004e-10	6.43978e-07	3.75882e-09	KRAS/MAP2K1/HRAS/JAK2/ACTG1/ITGB3/NRAS/RAF1/FGA/FGB/FGG/MAP3K11/PHB/MAPK1/RAP1B/SRC/CALM2/CALM3/CAMK2D/FN1/PEBP1/BRAP/ACTB/ARRB2/BRAF/KSR1/ARRB1/MAPK3	28
R-HSA-9649948	Signaling downstream of RAS mutants	28/2005	47/10856	4.36004e-10	6.43978e-07	3.75882e-09	KRAS/MAP2K1/HRAS/JAK2/ACTG1/ITGB3/NRAS/RAF1/FGA/FGB/FGG/MAP3K11/PHB/MAPK1/RAP1B/SRC/CALM2/CALM3/CAMK2D/FN1/PEBP1/BRAP/ACTB/ARRB2/BRAF/KSR1/ARRB1/MAPK3	28
R-HSA-400253	Circadian Clock	36/2005	70/10856	4.41428e-10	6.5199e-07	3.7679e-09	PPARA/CREB1/MED1/KLF15/BTRC/NR3C1/HIF1A/MEF2C/MEF2D/UBC/NCOA1/PER2/CLOCK/CARM1/PPARGC1A/SIRT1/NPAS2/PER1/PPP1CB/RORA/RXRA/NAMPT/NFIL3/SERPINE1/PPP1CA/PPP1CC/SMARCD3/NCOA6/CHD9/ARNTL/EP300/SREBF1/CREBBP/NRIP1/NCOR1/ATF2	36
R-HSA-2559583	Cellular Senescence	73/2005	197/10856	4.46311e-10	6.59202e-07	3.77223e-09	E2F3/MAPK7/E2F1/CDKN2A/CDKN1A/CDK6/SP1/CDKN1B/HMGA2/CCNE1/EZH2/AGO1/AGO3/CEBPB/TP53/BMI1/E2F2/RB1/STAT3/ATM/CCNA2/CDK4/CDKN2B/MAPK14/HMGA1/IFNB1/IL6/CXCL8/MDM2/MAP3K5/NFKB1/MAPK9/MAP2K3/TERF2/UBC/CBX4/CCNA1/MAP4K4/UBE2C/SUZ12/ANAPC1/AGO4/CDC27/CDK2/ETS1/FOS/H2AX/ID1/MAPK1/MAPK8/MAP2K4/EED/CCNE2/TNRC6A/CDKN2C/CDKN2D/JUN/MDM4/MRE11/RELA/RNF2/RPS6KA1/RPS6KA3/PHC2/IL1A/MAP2K6/TERF1/TERF2IP/ANAPC16/H3…	73
R-HSA-1538133	G0 and Early G1	20/2005	27/10856	4.58752e-10	6.77577e-07	3.80281e-09	E2F1/MYC/CDC25A/CCNE1/MAX/CCNA2/CDK1/PCNA/RBL1/RBL2/CCNA1/CDC6/CDK2/E2F5/CCNE2/HDAC1/MYBL2/LIN52/RBBP4/DYRK1A	20
R-HSA-3000170	Syndecan interactions	20/2005	27/10856	4.58752e-10	6.77577e-07	3.80281e-09	THBS1/COL1A1/COL3A1/FGF2/ITGA2/ITGB3/SDC4/TGFB1/COL1A2/COL5A1/COL5A2/ITGA6/ITGB1/COL5A3/ACTN1/FN1/SDC1/ITGB4/PRKCA/ITGAV	20
R-HSA-2682334	EPH-Ephrin signaling	43/2005	92/10856	4.74832e-10	7.01327e-07	3.89862e-09	EFNA3/CDC42/RHOA/PAK1/ROCK2/HRAS/EPHA5/ACTG1/LIMK1/MMP2/MMP9/MYH9/RASA1/TIAM1/YES1/ARPC5/NCSTN/ADAM10/CLTC/EPHA2/RAC1/SRC/AP2M1/EFNA1/EFNB2/EPHA4/PAK2/PTK2/ROCK1/VAV2/MYL9/ACTB/EPHB2/FYN/SDCBP/ITSN1/WASL/ARPC3/ACTR2/GIT1/APH1A/EPHB4/VAV3	43
R-HSA-373760	L1CAM interactions	51/2005	119/10856	5.72762e-10	8.45969e-07	4.65831e-09	EGFR/PAK1/EZR/MAP2K1/ITGA5/RDX/FGFR1/ACTG1/DPYSL2/ITGA2/ITGB3/NUMB/CLTC/NCAN/ITGB1/LAMC1/NCAM1/MAPK1/RAC1/SH3GL2/SRC/TUBB2A/TUBA1A/NRP2/NRP1/RPS6KA4/TUBB4B/ALCAM/ANK3/AP2M1/CSNK2A1/DNM2/L1CAM/RPS6KA1/RPS6KA3/VAV2/RPS6KA5/CHL1/CD24/ACTB/EPHB2/GAP43/ITGA9/MSN/SDCBP/SPTBN1/TUBB3/LYPLA2/ITGAV/MAPK3/NFASC	51
R-HSA-9006115	Signaling by NTRK2 (TRKB)	19/2005	25/10856	6.06109e-10	8.95223e-07	4.83824e-09	PIK3R1/KRAS/HRAS/BDNF/NRAS/NTF3/NTRK2/PIK3CA/PTPN11/TIAM1/GRB2/RAC1/SRC/DOCK3/SHC1/FRS2/FYN/SOS1/PLCG1	19
R-HSA-9006335	Signaling by Erythropoietin	19/2005	25/10856	6.06109e-10	8.95223e-07	4.83824e-09	IRS2/PIK3R1/CRKL/KRAS/HRAS/JAK2/STAT5A/NRAS/PIK3CA/GRB2/PIK3CB/PIK3CD/PIK3CG/STAT5B/EPO/EPOR/SHC1/SOS1/PLCG1	19
R-HSA-446652	Interleukin-1 family signaling	57/2005	141/10856	8.52166e-10	1.25865e-06	6.66031e-09	IKBKB/APP/MAP2K1/TBK1/BTRC/STAT3/ALOX5/CHUK/HMGB1/IL1B/IL4/IL13/IL18/IRAK1/SMAD3/MYD88/NFKB1/NFKBIB/PSMD9/PTPN9/PTPN11/PTPN14/UBC/UBE2N/NKIRAS2/PELI1/NFKBIA/MAPK8/PTPN13/S100B/MAP2K4/TAB1/TAB3/PSMD10/PTPN2/RELA/MAP3K7/PSME3/TAB2/IRAK4/NOD2/MAP3K8/IL1A/IL1RAP/IL1RN/IRAK2/NFKB2/MAP2K6/PTPN7/PTPN12/S100A12/TRAF6/IL1RL2/RBX1/PTPN23/IKBKG/IL1RAPL1	57
R-HSA-112399	IRS-mediated signalling	28/2005	48/10856	8.62648e-10	1.27413e-06	6.66031e-09	IRS1/IRS2/PIK3R1/PIK3R2/KRAS/AKT2/HRAS/FGFR3/FGFR1/FGF2/FGF7/NRAS/PIK3CA/PTPN11/TRIB3/FGF9/GRB2/PDPK1/PIK3CB/KL/FGFR2/GAB2/FRS2/KLB/FLT3/SOS1/FGF1/FGF5	28
R-HSA-9034015	Signaling by NTRK3 (TRKC)	15/2005	17/10856	8.86427e-10	1.30925e-06	6.66031e-09	IRS1/NTRK3/PIK3R1/KRAS/BAX/HRAS/NRAS/NTF3/PIK3CA/PTPRO/GRB2/SRC/SHC1/SOS1/PLCG1	15
R-HSA-9617828	FOXO-mediated transcription of cell cycle genes	15/2005	17/10856	8.86427e-10	1.30925e-06	6.66031e-09	CDKN1A/CDKN1B/FOXO3/FOXO1/KLF4/SMAD2/BTG1/SMAD3/SMAD4/RBL2/CAV1/GADD45A/FOXG1/FOXO4/CCNG2	15
R-HSA-9659787	Aberrant regulation of mitotic G1/S transition in cancer due to RB1 defects	15/2005	17/10856	8.86427e-10	1.30925e-06	6.66031e-09	E2F3/E2F1/CDKN1A/CDK6/CDKN1B/CDKN1C/CCND1/CCNE1/CCND3/E2F2/RB1/CCND2/CDK4/CDK2/CCNE2	15
R-HSA-9661069	Defective binding of RB1 mutants to E2F1,(E2F2, E2F3)	15/2005	17/10856	8.86427e-10	1.30925e-06	6.66031e-09	E2F3/E2F1/CDKN1A/CDK6/CDKN1B/CDKN1C/CCND1/CCNE1/CCND3/E2F2/RB1/CCND2/CDK4/CDK2/CCNE2	15
R-HSA-445144	Signal transduction by L1	17/2005	21/10856	8.96174e-10	1.32365e-06	6.66031e-09	EGFR/PAK1/MAP2K1/ITGA5/FGFR1/ITGB3/ITGB1/NCAM1/MAPK1/RAC1/NRP1/CSNK2A1/L1CAM/VAV2/ITGA9/ITGAV/MAPK3	17
R-HSA-5218921	VEGFR2 mediated cell proliferation	17/2005	21/10856	8.96174e-10	1.32365e-06	6.66031e-09	KRAS/HRAS/VEGFA/KDR/NRAS/RASA1/PDPK1/PRKCD/SRC/CALM2/CALM3/ITPR1/SPHK1/PRKCA/PRKCB/PRKCZ/PLCG1	17
R-HSA-4090294	SUMOylation of intracellular receptors	21/2005	30/10856	9.20383e-10	1.35941e-06	6.78177e-09	ESR1/PPARA/NR1I2/HDAC4/UBE2I/NR3C1/NR4A2/PPARG/VDR/PIAS3/RARA/RORA/RXRA/THRB/NR1H4/AR/NR5A2/PGR/NR3C2/NR1H3/PIAS1	21
R-HSA-381340	Transcriptional regulation of white adipocyte differentiation	40/2005	84/10856	9.55674e-10	1.41153e-06	6.98213e-09	NCOA3/PPARA/CCND3/CEBPB/KLF4/MED1/CDK4/EGR2/NFKB1/PPARG/TGFB1/TNF/WNT1/NCOA1/NCOR2/CARM1/PPARGC1A/CDK19/CDK8/LPL/RXRA/SLC2A4/MED13/ANGPTL4/CEBPA/RELA/SMARCD3/NR2F2/WNT10B/MED23/NCOA6/CHD9/KLF5/CEBPD/EP300/FABP4/SREBF1/SREBF2/CREBBP/NCOR1	40
R-HSA-9682385	FLT3 signaling in disease	20/2005	28/10856	1.32633e-09	1.95899e-06	9.60872e-09	CDKN1A/PIK3R1/KRAS/PIM1/HRAS/BCL2L1/STAT5A/NRAS/PIK3CA/PTPN11/UBC/CBL/ETV6/GRB2/STAT5B/GAB2/NOX4/FLT3/SOS1/SPTBN1	20
R-HSA-9673767	Signaling by PDGFRA transmembrane, juxtamembrane and kinase domain mutants	12/2005	12/10856	1.53339e-09	2.26482e-06	1.09251e-08	PIK3R1/PIK3R2/KRAS/HRAS/STAT1/STAT3/NRAS/PDGFRA/PIK3CA/GRB2/PIK3CB/SOS1	12
R-HSA-9673770	Signaling by PDGFRA extracellular domain mutants	12/2005	12/10856	1.53339e-09	2.26482e-06	1.09251e-08	PIK3R1/PIK3R2/KRAS/HRAS/STAT1/STAT3/NRAS/PDGFRA/PIK3CA/GRB2/PIK3CB/SOS1	12
R-HSA-109581	Apoptosis	67/2005	180/10856	1.87057e-09	2.76284e-06	1.32183e-08	BCL2/E2F1/CDKN2A/TJP1/BAK1/TLR4/CASP3/BCL2L11/BAX/AKT2/FADD/TP53/BMF/TP63/BCL2L1/BBC3/STAT3/AKT1/APAF1/XIAP/FAS/FASLG/CASP8/CASP9/CDH1/DAPK3/HMGB1/HMGB2/PSMD9/SATB1/TP53BP2/UBC/VIM/TNFRSF10B/AKT3/DNM1L/TICAM2/APC/CASP7/CTNNB1/DAPK1/PMAIP1/PRKCD/MAPK1/MAPK8/YWHAZ/TNFSF10/PPP1R13B/DIABLO/AVEN/BIRC2/KPNB1/LMNA/PAK2/PSMD10/PTK2/ROCK1/TP73/PSME3/ARHGAP10/TICAM1/DFFA/TNFRSF10A/DAPK2/BID/MAPK3/YWHAG	67
R-HSA-8875878	MET promotes cell motility	25/2005	41/10856	1.90786e-09	2.8179e-06	1.33721e-08	CRKL/MET/COL1A1/COL2A1/COL3A1/HGF/ITGA2/DOCK7/COL1A2/COL5A1/COL5A2/GRB2/ITGA3/ITGB1/LAMA2/LAMC1/LAMC2/RAC1/RAP1B/SRC/COL5A3/CRK/FN1/LAMB3/PTK2	25
R-HSA-8940973	RUNX2 regulates osteoblast differentiation	18/2005	24/10856	2.52051e-09	3.7228e-06	1.75238e-08	COL1A1/SATB2/RB1/HES1/YES1/HDAC6/YAP1/ABL1/RUNX2/MAPK1/SRC/SP7/AR/CBFB/BGLAP/GLI3/MAPK3/MAF	18
R-HSA-5654736	Signaling by FGFR1	28/2005	50/10856	3.1095e-09	4.59273e-06	2.14457e-08	PIK3R1/KRAS/HRAS/FGFR1/FGF2/NRAS/PIK3CA/PTPN11/UBC/SPRY2/CBL/FGF9/GRB2/MAPK1/SRC/KL/SPRED1/SPRED2/PPP2CB/SHC1/FRS2/FGFRL1/BRAF/SOS1/FGF1/FGF5/MAPK3/PLCG1	28
R-HSA-5218920	VEGFR2 mediated vascular permeability	20/2005	29/10856	3.53066e-09	5.21479e-06	2.41572e-08	PAK1/MTOR/AKT2/AKT1/HSP90AA1/NOS3/AKT3/TRIB3/RICTOR/CAV1/CDH5/CTNNB1/CTNND1/PDPK1/RAC1/CALM2/CALM3/PAK2/VAV2/VAV3	20
R-HSA-9665348	Signaling by ERBB2 ECD mutants	14/2005	16/10856	4.2664e-09	6.30147e-06	2.89613e-08	ERBB2/EGFR/PIK3R1/KRAS/HRAS/HSP90AA1/NRAS/PIK3CA/GRB2/SHC1/SOS1/ERBIN/EGF/PLCG1	14
R-HSA-168638	NOD1/2 Signaling Pathway	23/2005	37/10856	5.00768e-09	7.39635e-06	3.34663e-08	IKBKB/ITCH/CASP8/CASP9/CHUK/MAPK14/IRAK1/TNFAIP3/UBC/UBE2N/TAB1/TAB3/BIRC2/CYLD/MAP3K7/TAB2/NOD2/CASP2/IRAK2/MAPK13/MAP2K6/TRAF6/IKBKG	23
R-HSA-6806003	Regulation of TP53 Expression and Degradation	23/2005	37/10856	5.00768e-09	7.39635e-06	3.34663e-08	CDKN2A/MTOR/AKT2/TP53/AKT1/ATM/PRDM1/CCNA2/CDK1/DAXX/MDM2/UBC/CCNA1/AKT3/RFFL/RICTOR/CDK2/PDPK1/CCNG1/MDM4/PPP2CB/CHEK2/SGK1	23
R-HSA-2871796	FCERI mediated MAPK activation	21/2005	32/10856	5.66099e-09	8.36128e-06	3.75413e-08	PAK1/KRAS/HRAS/NRAS/MAPK9/FOS/GRB2/MAPK1/MAPK8/RAC1/MAP2K4/JUN/PAK2/SHC1/VAV2/MAP3K1/SOS1/VAV3/MAPK3/SYK/PLCG1	21
R-HSA-5654741	Signaling by FGFR3	24/2005	40/10856	6.39139e-09	9.44009e-06	4.20615e-08	PIK3R1/KRAS/HRAS/FGFR3/FGF2/NRAS/PIK3CA/PTPN11/UBC/SPRY2/CBL/FGF9/GRB2/MAPK1/SRC/PPP2CB/SHC1/FRS2/BRAF/SOS1/FGF1/FGF5/MAPK3/PLCG1	24
R-HSA-1643713	Signaling by EGFR in Cancer	18/2005	25/10856	7.44327e-09	1.09937e-05	4.86127e-08	EGFR/PIK3R1/KRAS/HRAS/HSP90AA1/NRAS/PIK3CA/UBC/CBL/EREG/GRB2/AREG/HBEGF/SHC1/BTC/SOS1/EGF/PLCG1	18
R-HSA-73887	Death Receptor Signalling	55/2005	141/10856	7.74171e-09	1.14345e-05	5.01817e-08	IKBKB/RHOA/CASP3/BCL2L11/FADD/XIAP/FAS/FASLG/ARHGDIA/CASP8/CHUK/HDAC2/IRAK1/MYD88/NFKB1/TIAM1/TNF/TNFAIP3/UBC/TNFRSF10B/NET1/PRDM4/NCSTN/RTN4/NFKBIA/MAPK8/RAC1/ADAM17/TNFSF10/BAG4/TAB1/GNA13/TAB3/BIRC2/CYLD/ECT2/HDAC1/RELA/MAP3K7/USP4/VAV2/ARHGEF6/TAB2/OTUD7B/CASP2/NGFR/ITSN1/SOS1/TRAF6/TNFRSF10A/ARHGEF3/APH1A/IKBKG/VAV3/TAX1BP1	55
R-HSA-2644602	Signaling by NOTCH1 PEST Domain Mutants in Cancer	30/2005	58/10856	1.05453e-08	1.55754e-05	6.58779e-08	MYC/HDAC4/NOTCH1/JAG1/FBXW7/HDAC2/HES1/UBC/KAT2B/NCOR2/HDAC6/NCSTN/ADAM10/CDK8/KAT2A/ADAM17/HDAC1/DLL1/DLL4/MIB1/EP300/RBPJ/RBX1/HDAC5/APH1A/HDAC7/HDAC11/CREBBP/NCOR1/HDAC9	30
R-HSA-2644603	Signaling by NOTCH1 in Cancer	30/2005	58/10856	1.05453e-08	1.55754e-05	6.58779e-08	MYC/HDAC4/NOTCH1/JAG1/FBXW7/HDAC2/HES1/UBC/KAT2B/NCOR2/HDAC6/NCSTN/ADAM10/CDK8/KAT2A/ADAM17/HDAC1/DLL1/DLL4/MIB1/EP300/RBPJ/RBX1/HDAC5/APH1A/HDAC7/HDAC11/CREBBP/NCOR1/HDAC9	30
R-HSA-2644606	Constitutive Signaling by NOTCH1 PEST Domain Mutants	30/2005	58/10856	1.05453e-08	1.55754e-05	6.58779e-08	MYC/HDAC4/NOTCH1/JAG1/FBXW7/HDAC2/HES1/UBC/KAT2B/NCOR2/HDAC6/NCSTN/ADAM10/CDK8/KAT2A/ADAM17/HDAC1/DLL1/DLL4/MIB1/EP300/RBPJ/RBX1/HDAC5/APH1A/HDAC7/HDAC11/CREBBP/NCOR1/HDAC9	30
R-HSA-2894858	Signaling by NOTCH1 HD+PEST Domain Mutants in Cancer	30/2005	58/10856	1.05453e-08	1.55754e-05	6.58779e-08	MYC/HDAC4/NOTCH1/JAG1/FBXW7/HDAC2/HES1/UBC/KAT2B/NCOR2/HDAC6/NCSTN/ADAM10/CDK8/KAT2A/ADAM17/HDAC1/DLL1/DLL4/MIB1/EP300/RBPJ/RBX1/HDAC5/APH1A/HDAC7/HDAC11/CREBBP/NCOR1/HDAC9	30
R-HSA-2894862	Constitutive Signaling by NOTCH1 HD+PEST Domain Mutants	30/2005	58/10856	1.05453e-08	1.55754e-05	6.58779e-08	MYC/HDAC4/NOTCH1/JAG1/FBXW7/HDAC2/HES1/UBC/KAT2B/NCOR2/HDAC6/NCSTN/ADAM10/CDK8/KAT2A/ADAM17/HDAC1/DLL1/DLL4/MIB1/EP300/RBPJ/RBX1/HDAC5/APH1A/HDAC7/HDAC11/CREBBP/NCOR1/HDAC9	30
R-HSA-9707616	Heme signaling	26/2005	47/10856	1.61437e-08	2.38442e-05	1.00126e-07	PPARA/TLR4/CREB1/MED1/HMOX1/MEF2C/MEF2D/NCOA1/CLOCK/CARM1/PPARGC1A/SIRT1/BACH1/NFE2L2/NPAS2/RORA/RXRA/SMARCD3/NCOA6/CHD9/ARNTL/EP300/CREBBP/NRIP1/NCOR1/ATF2	26
R-HSA-1474228	Degradation of the extracellular matrix	54/2005	140/10856	1.67408e-08	2.47262e-05	1.02357e-07	CD44/CASP3/COL1A1/MMP16/MMP1/COL2A1/BSG/CDH1/COL3A1/COL4A1/MMP2/MMP9/MMP14/FURIN/TIMP2/NCSTN/ADAM10/BMP1/COL1A2/COL4A2/COL5A1/COL5A2/COL6A3/COL10A1/COL15A1/ELN/FBN1/FBN2/LAMC1/LAMC2/MMP3/MMP13/MMP15/NID1/ADAM17/MMP24/COL5A3/ADAMTS9/CAPN5/COL16A1/FN1/LAMB3/MMP7/MMP11/SPP1/TIMP1/CAST/COL4A4/COL6A2/COL7A1/MMP12/ADAM15/ADAM9/CAPNS1	54
R-HSA-6807070	PTEN Regulation	54/2005	140/10856	1.67408e-08	2.47262e-05	1.02357e-07	PTEN/EZH2/MTOR/RPTOR/AKT2/AGO1/AGO2/AGO3/TP53/BMI1/AKT1/XIAP/MECOM/HDAC2/PPARG/PSMD9/REST/SNAI1/NR2E1/UBC/CBX4/MTA1/AKT3/STUB1/RCOR1/SUZ12/AGO4/MAPK1/TRIM27/EED/TNRC6A/SALL4/CSNK2A1/EGR1/HDAC1/JUN/NEDD4/PSMD10/RNF2/SNAI2/MTA2/PSME3/TNKS2/PHC2/RHEB/HDAC5/HDAC7/CHD4/RBBP4/LAMTOR5/TNRC6B/MTA3/MAPK3/ATF2	54
R-HSA-6804757	Regulation of TP53 Degradation	22/2005	36/10856	1.70936e-08	2.52473e-05	1.03778e-07	CDKN2A/MTOR/AKT2/TP53/AKT1/ATM/CCNA2/CDK1/DAXX/MDM2/UBC/CCNA1/AKT3/RFFL/RICTOR/CDK2/PDPK1/CCNG1/MDM4/PPP2CB/CHEK2/SGK1	22
R-HSA-9703465	Signaling by FLT3 fusion proteins	15/2005	19/10856	1.73297e-08	2.55959e-05	1.04476e-07	CDKN1A/PIK3R1/KRAS/PIM1/HRAS/STAT5A/NRAS/PIK3CA/ETV6/GRB2/STAT5B/GAB2/NOX4/SOS1/SPTBN1	15
R-HSA-8934593	Regulation of RUNX1 Expression and Activity	14/2005	17/10856	2.00396e-08	2.95985e-05	1.19406e-07	CDK6/RUNX1/CCND1/CCND3/AGO1/AGO2/AGO3/CCND2/PTPN11/AGO4/SRC/TNRC6A/CBFB/TNRC6B	14
R-HSA-3772470	Negative regulation of TCF-dependent signaling by WNT ligand antagonists	13/2005	15/10856	2.03603e-08	3.00721e-05	1.19406e-07	WNT3A/LRP6/LRP5/WNT4/SFRP1/SFRP2/DKK1/DKK2/KREMEN2/WIF1/SOST/KREMEN1/WNT5A	13
R-HSA-5637810	Constitutive Signaling by EGFRvIII	13/2005	15/10856	2.03603e-08	3.00721e-05	1.19406e-07	EGFR/PIK3R1/KRAS/HRAS/HSP90AA1/NRAS/PIK3CA/CBL/GRB2/SHC1/SOS1/EGF/PLCG1	13
R-HSA-5637812	Signaling by EGFRvIII in Cancer	13/2005	15/10856	2.03603e-08	3.00721e-05	1.19406e-07	EGFR/PIK3R1/KRAS/HRAS/HSP90AA1/NRAS/PIK3CA/CBL/GRB2/SHC1/SOS1/EGF/PLCG1	13
R-HSA-3928662	EPHB-mediated forward signaling	24/2005	42/10856	2.44978e-08	3.61833e-05	1.42701e-07	CDC42/RHOA/PAK1/ROCK2/HRAS/ACTG1/LIMK1/RASA1/TIAM1/YES1/ARPC5/RAC1/SRC/EFNB2/PTK2/ROCK1/ACTB/EPHB2/FYN/ITSN1/WASL/ARPC3/ACTR2/EPHB4	24
R-HSA-375165	NCAM signaling for neurite out-growth	31/2005	63/10856	2.78466e-08	4.11294e-05	1.61119e-07	KRAS/CREB1/HRAS/COL2A1/FGFR1/COL3A1/COL4A1/NRAS/CACNA1C/CACNB2/COL4A2/COL5A1/COL5A2/COL6A3/NCAN/GRB2/NCAM1/MAPK1/SRC/ST8SIA4/COL5A3/CACNB3/PTK2/ARTN/RPS6KA5/COL4A4/COL6A2/FYN/SOS1/SPTBN1/MAPK3	31
R-HSA-512988	Interleukin-3, Interleukin-5 and GM-CSF signaling	26/2005	48/10856	2.90576e-08	4.29181e-05	1.65899e-07	PIK3R1/PIK3R2/CRKL/JAK1/JAK2/STAT5A/PIK3CA/PTPN11/UBC/YES1/CBL/GRB2/PIK3CB/PIK3CD/STAT5B/YWHAZ/CRK/IL2/INPPL1/SHC1/PIK3R3/GAB2/FYN/INPP5D/SOS1/SYK	26
R-HSA-6791312	TP53 Regulates Transcription of Cell Cycle Genes	26/2005	48/10856	2.90576e-08	4.29181e-05	1.65899e-07	E2F1/CDKN1A/CDKN1B/CCNE1/BAX/TP53/BTG2/CCNA2/CDK1/ARID3A/PCNA/RBL1/RBL2/CCNA1/CARM1/CDK2/CNOT4/AURKA/CCNE2/E2F7/CCNB1/PLK2/CDC25C/EP300/CNOT6L/GADD45A	26
R-HSA-8853659	RET signaling	23/2005	40/10856	4.09333e-08	6.04585e-05	2.32163e-07	MAPK7/IRS2/PIK3R1/PIK3R2/PIK3CA/PTPN11/RET/PDLIM7/GRB2/PIK3CB/PIK3CD/SRC/GFRA3/GRB10/PRKACB/SHC1/PIK3R3/ARTN/GAB2/FRS2/PRKCA/SOS1/PLCG1	23
R-HSA-6802952	Signaling by BRAF and RAF fusions	32/2005	67/10856	4.13844e-08	6.11248e-05	2.33188e-07	BCL2L11/KRAS/MAP2K1/HRAS/JAK2/ACTG1/ITGB3/NRAS/RAF1/FGA/FGB/FGG/MAPK1/RAP1B/SRC/QKI/ATG7/MPRIP/CALM2/CALM3/CAMK2D/FN1/LMNA/PEBP1/ACTB/ARRB2/BRAF/TRAK1/SND1/KSR1/ARRB1/MAPK3	32
R-HSA-389357	CD28 dependent PI3K/Akt signaling	16/2005	22/10856	4.18374e-08	6.17938e-05	2.34209e-07	PIK3R1/PIK3R2/MTOR/AKT2/AKT1/PIK3CA/AKT3/TRIB3/RICTOR/PDPK1/PIK3R3/MAP3K14/CD28/CD80/MAP3K8/FYN	16
R-HSA-1251985	Nuclear signaling by ERBB4	20/2005	32/10856	4.49077e-08	6.63287e-05	2.48174e-07	ESR1/STAT5A/ERBB4/CXCL12/YAP1/NCSTN/APOE/EREG/STMN1/S100B/SPARC/SRC/ADAM17/HBEGF/PGR/TAB2/BTC/APH1A/NRG1/NCOR1	20
R-HSA-2173796	SMAD2/SMAD3:SMAD4 heterotrimer regulates transcription	20/2005	32/10856	4.49077e-08	6.63287e-05	2.48174e-07	SP1/MYC/SMAD2/CCNT2/CDKN2B/SMAD3/SMAD4/SMAD7/MEN1/RBL1/TGIF1/UBC/CDK8/E2F5/JUNB/CCNT1/HDAC1/SERPINE1/TGIF2/CDK9	20
R-HSA-9702518	STAT5 activation downstream of FLT3 ITD mutants	10/2005	10/10856	4.53402e-08	6.69675e-05	2.48968e-07	CDKN1A/PIM1/BCL2L1/STAT5A/PTPN11/GRB2/STAT5B/GAB2/NOX4/FLT3	10
R-HSA-9656223	Signaling by RAF1 mutants	24/2005	43/10856	4.57618e-08	6.75901e-05	2.49693e-07	KRAS/MAP2K1/HRAS/JAK2/ACTG1/ITGB3/NRAS/RAF1/FGA/FGB/FGG/MAPK1/RAP1B/SRC/CALM2/CALM3/CAMK2D/FN1/ACTB/ARRB2/BRAF/KSR1/ARRB1/MAPK3	24
R-HSA-2029482	Regulation of actin dynamics for phagocytic cup formation	30/2005	61/10856	4.7305e-08	6.98695e-05	2.5649e-07	NF2/CDC42/PAK1/ACTG1/HSP90AA1/LIMK1/MYH2/MYH9/ARPC5/ABL1/DOCK1/GRB2/MAPK1/RAC1/WASF3/BTK/CRK/PTK2/VAV2/ACTB/MYO5A/MYO10/WASL/ARPC3/ACTR2/WASF2/ELMO2/VAV3/MAPK3/SYK	30
R-HSA-354192	Integrin signaling	18/2005	27/10856	4.96353e-08	7.33113e-05	2.67443e-07	AKT1/ITGB3/RASGRP1/FGA/FGB/FGG/GRB2/PDPK1/RAP1B/SRC/BCAR1/CRK/FN1/PTK2/PTPN1/SHC1/SOS1/SYK	18
R-HSA-202733	Cell surface interactions at the vascular wall	52/2005	137/10856	5.72954e-08	8.46253e-05	3.06799e-07	CD44/PIK3R1/PIK3R2/KRAS/COL1A1/HRAS/ITGA5/MMP1/MIF/BSG/ITGB3/NRAS/PIK3CA/PTPN11/SDC4/SELE/TGFB1/YES1/TNFRSF10B/SIRPA/CAV1/COL1A2/GRB2/ITGA6/ITGA3/ITGB1/CD99/CEACAM6/PIK3CB/SRC/SLC7A6/SLC7A11/ANGPT2/FN1/ITGA4/L1CAM/SDC1/SHC1/SLC7A5/FYN/GPC1/JCHAIN/INPP5D/OLR1/SOS1/TEK/TNFRSF10A/MERTK/F11R/PROS1/ITGAV/PLCG1	52
R-HSA-168928	DDX58/IFIH1-mediated induction of interferon-alpha/beta	36/2005	81/10856	6.24382e-08	9.22213e-05	3.32274e-07	IKBKB/APP/ITCH/TBK1/FADD/IKBKE/CASP8/CHUK/HMGB1/HSP90AA1/IFNB1/NFKB1/NFKBIB/TNFAIP3/UBC/NKIRAS2/NFKBIA/S100B/TRAF3/CYLD/PCBP2/RELA/ATG12/ATG5/DDX58/NLRC5/EP300/MAP3K1/NFKB2/PIN1/S100A12/TRAF6/SIKE1/CREBBP/IKBKG/TAX1BP1	36
R-HSA-5655302	Signaling by FGFR1 in disease	22/2005	38/10856	6.82979e-08	0.000100876	3.59024e-07	PIK3R1/KRAS/HRAS/LRRFIP1/STAT1/STAT5A/STAT3/FGFR1/FGF2/NRAS/PIK3CA/CUX1/FGF9/GRB2/STAT5B/BAG4/GAB2/FRS2/SOS1/FGF1/FGF5/PLCG1	22
R-HSA-9675126	Diseases of mitotic cell cycle	22/2005	38/10856	6.82979e-08	0.000100876	3.59024e-07	E2F3/E2F1/CDKN1A/CDK6/CDKN1B/CDKN1C/CCND1/CCNE1/CCND3/E2F2/RB1/CCND2/CDK4/DAXX/UBE2C/ANAPC1/CDC27/CDK2/SKP2/CCNE2/ATRX/ANAPC16	22
R-HSA-8874081	MET activates PTK2 signaling	19/2005	30/10856	7.21335e-08	0.000106541	3.76889e-07	MET/COL1A1/COL2A1/COL3A1/HGF/ITGA2/COL1A2/COL5A1/COL5A2/ITGA3/ITGB1/LAMA2/LAMC1/LAMC2/SRC/COL5A3/FN1/LAMB3/PTK2	19
R-HSA-5654743	Signaling by FGFR4	23/2005	41/10856	7.69822e-08	0.000113703	3.998e-07	PIK3R1/KRAS/HRAS/FGF2/NRAS/PIK3CA/PTPN11/UBC/SPRY2/CBL/FGF9/GRB2/MAPK1/SRC/PPP2CB/SHC1/FRS2/KLB/BRAF/SOS1/FGF1/MAPK3/PLCG1	23
R-HSA-9664407	Parasite infection	29/2005	59/10856	8.03808e-08	0.000118722	4.1004e-07	CDC42/ACTG1/MYH2/MYH9/YES1/ARPC5/ABL1/DOCK1/GRB2/MAPK1/RAC1/SRC/WASF3/BTK/CRK/PTK2/VAV2/ACTB/FYN/MYO5A/MYO10/WASL/ARPC3/ACTR2/WASF2/ELMO2/VAV3/MAPK3/SYK	29
R-HSA-9664417	Leishmania phagocytosis	29/2005	59/10856	8.03808e-08	0.000118722	4.1004e-07	CDC42/ACTG1/MYH2/MYH9/YES1/ARPC5/ABL1/DOCK1/GRB2/MAPK1/RAC1/SRC/WASF3/BTK/CRK/PTK2/VAV2/ACTB/FYN/MYO5A/MYO10/WASL/ARPC3/ACTR2/WASF2/ELMO2/VAV3/MAPK3/SYK	29
R-HSA-9664422	FCGR3A-mediated phagocytosis	29/2005	59/10856	8.03808e-08	0.000118722	4.1004e-07	CDC42/ACTG1/MYH2/MYH9/YES1/ARPC5/ABL1/DOCK1/GRB2/MAPK1/RAC1/SRC/WASF3/BTK/CRK/PTK2/VAV2/ACTB/FYN/MYO5A/MYO10/WASL/ARPC3/ACTR2/WASF2/ELMO2/VAV3/MAPK3/SYK	29
R-HSA-109704	PI3K Cascade	24/2005	44/10856	8.31035e-08	0.000122744	4.21435e-07	IRS1/IRS2/PIK3R1/PIK3R2/AKT2/FGFR3/FGFR1/FGF2/FGF7/PIK3CA/PTPN11/TRIB3/FGF9/GRB2/PDPK1/PIK3CB/KL/FGFR2/GAB2/FRS2/KLB/FLT3/FGF1/FGF5	24
R-HSA-8856828	Clathrin-mediated endocytosis	54/2005	146/10856	8.83883e-08	0.00013055	4.45614e-07	EGFR/ACTG1/GPS1/LDLR/RAB5B/TF/TFRC/UBC/HIP1R/ARPC5/COPS8/COPS6/COPS5/CBL/CFTR/CLTC/DAB2/EREG/GRB2/PIK3C2A/RAB5A/SH3GL2/FZD4/TRIP10/SNX9/AGTR1/AREG/CD4/AP2M1/DNM2/HBEGF/DVL2/IGF2R/M6PR/SH3GL1/VAMP2/SYT1/STAM2/UBQLN1/ACTB/ARF6/ARRB2/BTC/LRP2/ITSN1/PICALM/WASL/HGS/ARPC3/ACTR2/LDLRAP1/WNT5A/ARRB1/EGF	54
R-HSA-1963640	GRB2 events in ERBB2 signaling	13/2005	16/10856	9.01005e-08	0.000133078	4.48995e-07	ERBB2/EGFR/KRAS/HRAS/ERBB4/NRAS/EREG/GRB2/HBEGF/BTC/SOS1/EGF/NRG1	13
R-HSA-9614657	FOXO-mediated transcription of cell death genes	13/2005	16/10856	9.01005e-08	0.000133078	4.48995e-07	BCL6/BCL2L11/FOXO3/FOXO1/BBC3/FASLG/STK11/PINK1/DDIT3/EP300/CREBBP/FOXO4/NFYB	13
R-HSA-180336	SHC1 events in EGFR signaling	12/2005	14/10856	9.62312e-08	0.000142133	4.7679e-07	EGFR/KRAS/HRAS/NRAS/EREG/GRB2/AREG/HBEGF/SHC1/BTC/SOS1/EGF	12
R-HSA-8878159	Transcriptional regulation by RUNX3	40/2005	96/10856	1.03918e-07	0.000153488	5.11935e-07	CDKN2A/CDKN1A/MYC/RUNX1/BCL2L11/CCND1/KRAS/HDAC4/FOXO3/NOTCH1/JAG1/TP53/RUNX3/CCN2/HES1/SMAD3/SMAD4/MDM2/PSMD9/TCF7/TGFB1/UBC/KAT2B/YAP1/SMURF1/CTNNB1/KAT2A/SRC/CBFB/ITGA4/PSMD10/SPP1/PSME3/LEF1/EP300/RBPJ/TCF7L1/CREBBP/TEAD4/RORC	40
R-HSA-6802948	Signaling by high-kinase activity BRAF mutants	21/2005	36/10856	1.13765e-07	0.000168031	5.54391e-07	KRAS/MAP2K1/HRAS/ACTG1/ITGB3/NRAS/RAF1/FGA/FGB/FGG/MAPK1/RAP1B/SRC/FN1/PEBP1/ACTB/ARRB2/BRAF/KSR1/ARRB1/MAPK3	21
R-HSA-112409	RAF-independent MAPK1/3 activation	16/2005	23/10856	1.13823e-07	0.000168116	5.54391e-07	JAK1/MAP2K1/JAK2/CDK1/DUSP2/IL6/IL6R/PTPN11/DUSP10/DUSP1/DUSP4/DUSP5/MAPK1/DUSP6/PEA15/MAPK3	16
R-HSA-76009	Platelet Aggregation (Plug Formation)	22/2005	39/10856	1.29414e-07	0.000191145	6.2679e-07	COL1A1/AKT1/ITGB3/MPL/RASGRP1/COL1A2/FGA/FGB/FGG/GRB2/PDPK1/RAP1B/SRC/BCAR1/CRK/FN1/GP1BA/PTK2/PTPN1/SHC1/SOS1/SYK	22
R-HSA-3769402	Deactivation of the beta-catenin transactivating complex	23/2005	42/10856	1.40516e-07	0.000207542	6.76757e-07	AKT2/SOX4/BTRC/AKT1/XIAP/MEN1/SOX2/TCF7/UBC/SOX6/APC/BCL9/CTNNB1/SOX9/YWHAZ/CTNNBIP1/HDAC1/LEF1/TLE4/TCF7L1/SOX7/SOX17/TLE3	23
R-HSA-2122947	NOTCH1 Intracellular Domain Regulates Transcription	25/2005	48/10856	1.49234e-07	0.000220419	7.14752e-07	MYC/HDAC4/NOTCH1/FBXW7/HDAC2/HIF1A/HES1/UBC/KAT2B/NCOR2/HDAC6/CDK8/KAT2A/HDAC1/EP300/RBPJ/TLE4/RBX1/HDAC5/HDAC7/HDAC11/CREBBP/NCOR1/HDAC9/TLE3	25
R-HSA-450282	MAPK targets/ Nuclear events mediated by MAP kinases	19/2005	31/10856	1.54079e-07	0.000227574	7.29847e-07	MAPK7/CREB1/MAPK14/MEF2C/MAPK9/ATF1/DUSP4/FOS/MAPK1/MAPK8/DUSP6/JUN/MEF2A/PPP2CB/RPS6KA1/RPS6KA3/RPS6KA5/MAPK3/ATF2	19
R-HSA-4641262	Disassembly of the destruction complex and recruitment of AXIN to the membrane	19/2005	31/10856	1.54079e-07	0.000227574	7.29847e-07	WNT3A/LRP6/LRP5/PPP2R5E/WNT1/FZD5/APC/CAV1/CTNNB1/DVL1/GSK3B/DVL2/DVL3/PPP2CB/PPP2R5A/FZD1/CSNK1A1/FRAT2/FRAT1	19
R-HSA-1442490	Collagen degradation	30/2005	64/10856	1.84621e-07	0.000272685	8.69742e-07	COL1A1/MMP1/COL2A1/COL3A1/COL4A1/MMP2/MMP9/MMP14/FURIN/ADAM10/COL1A2/COL4A2/COL5A1/COL5A2/COL6A3/COL10A1/COL15A1/MMP3/MMP13/MMP15/ADAM17/COL5A3/COL16A1/MMP7/MMP11/COL4A4/COL6A2/COL7A1/MMP12/ADAM9	30
R-HSA-4791275	Signaling by WNT in cancer	20/2005	34/10856	1.89121e-07	0.000279332	8.86101e-07	WNT3A/LRP6/LRP5/PPP2R5E/FZD5/FZD6/APC/CTNNB1/GSK3B/FZD4/DKK1/DKK2/KREMEN2/PPP2CB/PPP2R5A/TNKS2/CSNK1A1/KREMEN1/CTBP2/RNF43	20
R-HSA-2022090	Assembly of collagen fibrils and other multimeric structures	29/2005	61/10856	2.01697e-07	0.000297906	9.39912e-07	COL1A1/COL2A1/CD151/COL3A1/COL4A1/MMP9/BMP1/COL1A2/COL4A2/COL5A1/COL5A2/COL6A3/COL10A1/COL15A1/ITGA6/LAMC2/LOX/LOXL2/MMP3/MMP13/PXDN/COL5A3/LOXL4/LAMB3/MMP7/COL4A4/COL6A2/COL7A1/ITGB4	29
R-HSA-157118	Signaling by NOTCH	76/2005	236/10856	2.18287e-07	0.000322411	1.01176e-06	E2F3/E2F1/MYC/RUNX1/EGFR/CCND1/ITCH/HDAC4/CREB1/NOTCH1/JAG1/AGO1/AGO2/AGO3/TP53/NOTCH2/STAT1/FBXW7/AKT1/HDAC2/HIF1A/HES1/SMAD3/FURIN/PSMD9/UBC/NUMB/DLK1/KAT2B/NCOR2/HDAC6/TACC3/NCSTN/AGO4/ADAM10/ATP2A2/CDK8/KAT2A/H2AX/ADAM17/YWHAZ/IKZF1/ST3GAL6/TNRC6A/HDAC1/JUN/NOTCH3/PSMD10/PSME3/DLL1/SIRT6/DLL4/MIB1/ARRB2/EP300/B4GALT1/RBPJ/LFNG/SEL1L/TLE4/RBX1/HDAC5/WWC1/APH1A/HDAC7/HDAC11/ARRB1/CREBBP/H3-3B/Y…	76
R-HSA-5621481	C-type lectin receptors (CLRs)	52/2005	142/10856	2.20602e-07	0.00032583	1.01702e-06	IKBKB/CDC34/PAK1/KRAS/HRAS/MUC1/BTRC/MUC4/CASP8/CHUK/IL1B/NFKB1/NRAS/PSMD9/RAF1/UBC/UBE2N/BCL10/MUC17/NFATC3/NFKBIA/PDPK1/PRKCD/SRC/TAB1/MALT1/TAB3/CALM2/CALM3/ICAM2/ITPR1/PAK2/PPP3CA/PRKACB/PSMD10/RELA/MAP3K7/MAP3K14/RPS6KA5/PSME3/TAB2/MUC13/EP300/FYN/NFATC1/NFATC2/NFKB2/TRAF6/CARD11/CREBBP/IKBKG/SYK	52
R-HSA-1236382	Constitutive Signaling by Ligand-Responsive EGFR Cancer Variants	14/2005	19/10856	2.35572e-07	0.00034794	1.07454e-06	EGFR/PIK3R1/KRAS/HRAS/HSP90AA1/NRAS/PIK3CA/UBC/CBL/GRB2/SHC1/SOS1/EGF/PLCG1	14
R-HSA-5637815	Signaling by Ligand-Responsive EGFR Variants in Cancer	14/2005	19/10856	2.35572e-07	0.00034794	1.07454e-06	EGFR/PIK3R1/KRAS/HRAS/HSP90AA1/NRAS/PIK3CA/UBC/CBL/GRB2/SHC1/SOS1/EGF/PLCG1	14
R-HSA-8863795	Downregulation of ERBB2 signaling	18/2005	29/10856	2.50722e-07	0.000370317	1.13763e-06	ERBB2/ERBB3/EGFR/AKT2/AKT1/ERBB4/HSP90AA1/UBC/CUL5/AKT3/STUB1/EREG/HBEGF/BTC/PTPN12/ERBIN/EGF/NRG1	18
R-HSA-74752	Signaling by Insulin receptor	34/2005	78/10856	2.56224e-07	0.000378442	1.1565e-06	IRS1/IRS2/PIK3R1/PIK3R2/KRAS/AKT2/HRAS/FGFR3/FGFR1/FGF2/FGF7/NRAS/PIK3CA/PTPN11/TRIB3/FGF9/GRB2/PDPK1/PIK3CB/MAPK1/KL/ATP6V1B2/FGFR2/GRB10/INSR/SHC1/GAB2/FRS2/KLB/FLT3/SOS1/FGF1/FGF5/MAPK3	34
R-HSA-933542	TRAF6 mediated NF-kB activation	16/2005	24/10856	2.82782e-07	0.000417669	1.26315e-06	IKBKB/APP/CHUK/HMGB1/NFKB1/NFKBIB/NKIRAS2/NFKBIA/S100B/RELA/DDX58/MAP3K1/NFKB2/S100A12/TRAF6/IKBKG	16
R-HSA-982772	Growth hormone receptor signaling	16/2005	24/10856	2.82782e-07	0.000417669	1.26315e-06	IRS1/IRS2/JAK2/STAT1/STAT5A/STAT3/SOCS1/SOCS3/MAPK1/STAT5B/ADAM17/PTPN1/CISH/SOCS2/MAPK3/SH2B1	16
R-HSA-2173789	TGF-beta receptor signaling activates SMADs	19/2005	32/10856	3.13637e-07	0.000463241	1.39375e-06	TGFBR2/TGFBR1/SMAD2/SMAD3/SMAD4/SMAD7/FURIN/TGFB1/UBC/ZFYVE9/STUB1/BAMBI/PMEPA1/SMURF1/CBL/PPP1CB/NEDD4L/PPP1CA/PPP1CC	19
R-HSA-114604	GPVI-mediated activation cascade	20/2005	35/10856	3.64785e-07	0.000538788	1.61274e-06	PIK3R1/CDC42/RHOA/PIK3R2/COL1A1/RHOB/PIK3CA/PTPN11/COL1A2/PDPK1/PIK3CB/PIK3CG/RAC1/VAV2/PIK3R3/FYN/PRKCZ/PDPN/VAV3/SYK	20
R-HSA-373752	Netrin-1 signaling	25/2005	50/10856	4.15177e-07	0.000613216	1.80844e-06	CDC42/PAK1/EZR/MAPK14/NEO1/PTPN11/NTN4/DOCK1/MAPK8/RAC1/ROBO1/SIAH1/SRC/TRPC6/ABLIM1/PTK2/SLIT3/SLIT2/ABLIM3/FYN/MYO10/MAPK13/WASL/RGMA/PLCG1	25
R-HSA-2586552	Signaling by Leptin	10/2005	11/10856	4.15344e-07	0.000613463	1.80844e-06	IRS1/IRS2/JAK2/STAT5A/STAT3/PTPN11/SOCS3/STAT5B/LEPR/SH2B1	10
R-HSA-9634285	Constitutive Signaling by Overexpressed ERBB2	10/2005	11/10856	4.15344e-07	0.000613463	1.80844e-06	ERBB2/KRAS/HRAS/HSP90AA1/NRAS/GRB2/SHC1/PTPN12/SOS1/ERBIN	10
R-HSA-451927	Interleukin-2 family signaling	23/2005	44/10856	4.31709e-07	0.000637634	1.86089e-06	PIK3R1/PIK3R2/JAK1/JAK2/STAT1/STAT5A/STAT3/LGALS9/PIK3CA/GRB2/PIK3CB/PIK3CD/STAT5B/IL21R/PTK2B/IL2/INPPL1/SHC1/PIK3R3/GAB2/INPP5D/SOS1/SYK	23
R-HSA-5633008	TP53 Regulates Transcription of Cell Death Genes	23/2005	44/10856	4.31709e-07	0.000637634	1.86089e-06	BCL6/BAX/BNIP3L/TP53/TP63/BBC3/APAF1/BIRC5/FAS/ATM/IGFBP3/TP53BP2/TNFRSF10B/TP53INP1/PMAIP1/PPP1R13B/TP73/NDRG1/CASP2/TNFRSF10A/AIFM2/CREBBP/BID	23
R-HSA-179812	GRB2 events in EGFR signaling	11/2005	13/10856	4.49832e-07	0.000664401	1.92936e-06	EGFR/KRAS/HRAS/NRAS/EREG/GRB2/AREG/HBEGF/BTC/SOS1/EGF	11
R-HSA-1474290	Collagen formation	37/2005	90/10856	4.64813e-07	0.000686529	1.98375e-06	COL1A1/COL2A1/CD151/COL3A1/COL4A1/MMP9/PLOD3/BMP1/SERPINH1/COL1A2/COL4A2/COL5A1/COL5A2/COL6A3/COL10A1/COL15A1/ITGA6/LAMC2/LOX/LOXL2/MMP3/MMP13/PLOD2/PXDN/COL5A3/LOXL4/COL16A1/LAMB3/MMP7/P4HB/COL4A4/COL6A2/COL7A1/ITGB4/P4HA1/COL21A1/PPIB	37
R-HSA-114452	Activation of BH3-only proteins	18/2005	30/10856	5.18606e-07	0.000765981	2.19163e-06	BCL2/E2F1/BCL2L11/AKT2/TP53/BMF/TP63/BBC3/AKT1/TP53BP2/AKT3/PMAIP1/MAPK8/YWHAZ/PPP1R13B/TP73/BID/YWHAG	18
R-HSA-2424491	DAP12 signaling	18/2005	30/10856	5.18606e-07	0.000765981	2.19163e-06	PIK3R1/PIK3R2/KRAS/HRAS/NRAS/PIK3CA/GRB2/PIK3CB/RAC1/BTK/SHC1/VAV2/TREM2/FYN/SOS1/VAV3/SYK/PLCG1	18
R-HSA-5218859	Regulated Necrosis	27/2005	57/10856	5.80235e-07	0.000857008	2.44012e-06	BAK1/CASP3/BAX/FADD/TP53/TP63/XIAP/FAS/FASLG/CASP8/HMGB1/HSP90AA1/IL1B/IL18/IRF1/IRF2/UBC/TNFRSF10B/STUB1/PELI1/TNFSF10/BIRC2/FLOT2/FLOT1/IL1A/SDCBP/TNFRSF10A	27
R-HSA-9022692	Regulation of MECP2 expression and activity	19/2005	33/10856	6.11424e-07	0.000903073	2.55879e-06	CREB1/AGO1/AGO2/AGO3/HDAC2/MECP2/AURKB/NCOR2/AGO4/TNRC6A/HIPK2/CALM2/CALM3/CAMK2D/HDAC1/CAMK4/FOXG1/TNRC6B/NCOR1	19
R-HSA-5654708	Downstream signaling of activated FGFR3	16/2005	25/10856	6.50608e-07	0.000960947	2.67354e-06	PIK3R1/KRAS/HRAS/FGFR3/FGF2/NRAS/PIK3CA/PTPN11/FGF9/GRB2/SHC1/FRS2/SOS1/FGF1/FGF5/PLCG1	16
R-HSA-5674400	Constitutive Signaling by AKT1 E17K in Cancer	16/2005	25/10856	6.50608e-07	0.000960947	2.67354e-06	CDKN1A/CDKN1B/CREB1/MTOR/AKT2/FOXO3/FOXO1/AKT1/CASP9/CHUK/MDM2/AKT3/RICTOR/GSK3B/PDPK1/FOXO4	16
R-HSA-6803204	TP53 Regulates Transcription of Genes Involved in Cytochrome C Release	14/2005	20/10856	6.51248e-07	0.000961893	2.67354e-06	BAX/BNIP3L/TP53/TP63/BBC3/ATM/TP53BP2/TP53INP1/PMAIP1/PPP1R13B/TP73/AIFM2/CREBBP/BID	14
R-HSA-9671555	Signaling by PDGFR in disease	14/2005	20/10856	6.51248e-07	0.000961893	2.67354e-06	PIK3R1/PIK3R2/KRAS/HRAS/STAT1/STAT3/KDR/NRAS/PDGFRA/PIK3CA/ETV6/GRB2/PIK3CB/SOS1	14
R-HSA-5673000	RAF activation	20/2005	36/10856	6.78561e-07	0.00100223	2.75939e-06	KRAS/MAP2K1/HRAS/JAK2/NRAS/PPP2R5E/RAF1/MAP3K11/PHB/PPP1CB/SRC/CALM2/CALM3/CAMK2D/PPP1CC/PPP2CB/PPP2R5A/BRAP/BRAF/KSR1	20
R-HSA-9687139	Aberrant regulation of mitotic cell cycle due to RB1 defects	20/2005	36/10856	6.78561e-07	0.00100223	2.75939e-06	E2F3/E2F1/CDKN1A/CDK6/CDKN1B/CDKN1C/CCND1/CCNE1/CCND3/E2F2/RB1/CCND2/CDK4/UBE2C/ANAPC1/CDC27/CDK2/SKP2/CCNE2/ANAPC16	20
R-HSA-3899300	SUMOylation of transcription cofactors	23/2005	45/10856	7.29351e-07	0.00107725	2.952e-06	UBE2I/BMI1/DAXX/PCGF2/CBX4/NCOA1/NCOR2/TOPORS/PIAS3/PPARGC1A/UHRF2/HIPK2/DDX5/RNF2/CASP8AP2/PHC2/EP300/MBD1/DDX17/ZNF350/CREBBP/PIAS1/NRIP1	23
R-HSA-1989781	PPARA activates gene expression	44/2005	117/10856	7.97121e-07	0.00117735	3.21123e-06	NCOA3/PPARA/SP1/MED1/ABCA1/PPARG/NCOA1/CLOCK/NCOR2/CARM1/PPARGC1A/CDK19/TRIB3/ACADM/PLIN2/AHR/ARNT/CDK8/HMGCR/NPAS2/RORA/RXRA/MED13/NR1H4/GRHL1/ANGPTL4/SLC27A1/ACSL1/SMARCD3/MED23/NCOA6/AHRR/CHD9/ARNTL/EP300/ESRRA/SREBF1/SREBF2/NR1H3/CREBBP/CYP7A1/NFYB/APOA5/NCOR1	44
R-HSA-350054	Notch-HLH transcription pathway	17/2005	28/10856	8.54422e-07	0.00126198	3.42605e-06	HDAC4/NOTCH1/NOTCH2/HDAC2/KAT2B/NCOR2/HDAC6/KAT2A/HDAC1/NOTCH3/RBPJ/HDAC5/HDAC7/HDAC11/CREBBP/NCOR1/HDAC9	17
R-HSA-210993	Tie2 Signaling	13/2005	18/10856	9.49693e-07	0.0014027	3.77297e-06	PIK3R1/PIK3R2/KRAS/HRAS/NRAS/PIK3CA/PTPN11/GRB2/PIK3CB/ANGPT2/SHC1/SOS1/TEK	13
R-HSA-5603041	IRAK4 deficiency (TLR2/4)	13/2005	18/10856	9.49693e-07	0.0014027	3.77297e-06	TLR4/HMGB1/MYD88/S100A8/TLR2/FGA/FGB/FGG/S100A9/BTK/IRAK4/S100A1/TIRAP	13
R-HSA-182971	EGFR downregulation	18/2005	31/10856	1.02334e-06	0.00151147	4.04689e-06	EGFR/CDC42/UBC/SPRY2/CBL/EREG/GRB2/SH3GL2/SPRY1/AREG/HBEGF/SH3GL1/STAM2/BTC/PTPN12/HGS/PTPRK/EGF	18
R-HSA-442755	Activation of NMDA receptors and postsynaptic events	37/2005	93/10856	1.21742e-06	0.00179813	4.79245e-06	KRAS/CREB1/HRAS/ERBB4/NRAS/PRKAA1/KPNA2/PDPK1/PRKAA2/PRKAB1/MAPK1/RAC1/SRC/TUBB2A/TUBA1A/LIN7A/TUBB4B/ADCY1/CALM2/CALM3/CAMK2D/GRIA2/GRIN2A/PRKACB/RPS6KA1/RPS6KA3/CAMK4/PRKAR1A/PPM1F/TUBB3/PPM1E/GIT1/LIN7C/RASGRF1/NRG1/MAPK3/NEFL	37
R-HSA-5675221	Negative regulation of MAPK pathway	22/2005	43/10856	1.24313e-06	0.00183611	4.87141e-06	KRAS/MAP2K1/HRAS/DUSP2/NRAS/PPP2R5E/RAF1/UBC/DUSP10/DUSP1/DUSP4/DUSP5/MAPK1/DUSP6/PEBP1/PPP2CB/PPP2R5A/BRAP/BRAF/PTPN7/KSR1/MAPK3	22
R-HSA-5674135	MAP2K and MAPK activation	21/2005	40/10856	1.25117e-06	0.00184798	4.88072e-06	KRAS/MAP2K1/HRAS/ACTG1/ITGB3/NRAS/RAF1/FGA/FGB/FGG/MAPK1/RAP1B/SRC/FN1/PEBP1/ACTB/ARRB2/BRAF/KSR1/ARRB1/MAPK3	21
R-HSA-1963642	PI3K events in ERBB2 signaling	12/2005	16/10856	1.32856e-06	0.00196228	5.15926e-06	ERBB2/ERBB3/EGFR/PIK3R1/ERBB4/PIK3CA/EREG/GRB2/HBEGF/BTC/EGF/NRG1	12
R-HSA-400206	Regulation of lipid metabolism by PPARalpha	44/2005	119/10856	1.36786e-06	0.00202033	5.28808e-06	NCOA3/PPARA/SP1/MED1/ABCA1/PPARG/NCOA1/CLOCK/NCOR2/CARM1/PPARGC1A/CDK19/TRIB3/ACADM/PLIN2/AHR/ARNT/CDK8/HMGCR/NPAS2/RORA/RXRA/MED13/NR1H4/GRHL1/ANGPTL4/SLC27A1/ACSL1/SMARCD3/MED23/NCOA6/AHRR/CHD9/ARNTL/EP300/ESRRA/SREBF1/SREBF2/NR1H3/CREBBP/CYP7A1/NFYB/APOA5/NCOR1	44
R-HSA-388841	Costimulation by the CD28 family	30/2005	69/10856	1.37486e-06	0.00203067	5.29141e-06	PIK3R1/CDC42/PAK1/PIK3R2/MTOR/AKT2/AKT1/PIK3CA/PPP2R5E/PTPN11/YES1/AKT3/ICOSLG/TRIB3/RICTOR/GRB2/PDPK1/RAC1/SRC/CD4/PAK2/PPP2CB/PPP2R5A/PIK3R3/MAP3K14/CD274/CD28/CD80/MAP3K8/FYN	30
R-HSA-2173788	Downregulation of TGF-beta receptor signaling	16/2005	26/10856	1.4013e-06	0.00206972	5.3692e-06	TGFBR2/TGFBR1/SMAD2/SMAD3/SMAD7/TGFB1/UBC/ZFYVE9/STUB1/BAMBI/PMEPA1/SMURF1/PPP1CB/NEDD4L/PPP1CA/PPP1CC	16
R-HSA-5621575	CD209 (DC-SIGN) signaling	14/2005	21/10856	1.62067e-06	0.00239374	6.18227e-06	PAK1/KRAS/HRAS/NFKB1/NRAS/RAF1/ICAM2/PAK2/PRKACB/RELA/RPS6KA5/EP300/FYN/CREBBP	14
R-HSA-69206	G1/S Transition	47/2005	131/10856	1.63396e-06	0.00241335	6.20548e-06	E2F1/CDKN1A/CDKN1B/MYC/DHFR/CDC25A/CCND1/CCNE1/AKT2/MAX/RB1/AKT1/CCNA2/CDK1/CDK4/MCM4/PCNA/PSMD9/RBL1/RBL2/RRM2/UBC/WEE1/CCNA1/AKT3/MCM10/CDC6/CDK2/CDK7/E2F5/E2F6/MCM2/RPA1/SKP2/TYMS/CDC7/CCNE2/CCNB1/HDAC1/MCM3/PPP2CB/PSMD10/PSME3/POLE3/MCM8/LIN52/RBBP4	47
R-HSA-1250347	SHC1 events in ERBB4 signaling	11/2005	14/10856	1.74637e-06	0.00257938	6.4849e-06	KRAS/HRAS/ERBB4/NRAS/EREG/GRB2/HBEGF/SHC1/BTC/SOS1/NRG1	11
R-HSA-6804116	TP53 Regulates Transcription of Genes Involved in G1 Cell Cycle Arrest	11/2005	14/10856	1.74637e-06	0.00257938	6.4849e-06	E2F1/CDKN1A/CDKN1B/CCNE1/TP53/CCNA2/ARID3A/CCNA1/CDK2/CCNE2/E2F7	11
R-HSA-877312	Regulation of IFNG signaling	11/2005	14/10856	1.74637e-06	0.00257938	6.4849e-06	JAK1/JAK2/STAT1/IFNG/PTPN11/SOCS1/SOCS3/PTPN1/PTPN2/IFNGR1/PIAS1	11
R-HSA-8849471	PTK6 Regulates RHO GTPases, RAS GTPase and MAP kinases	11/2005	14/10856	1.74637e-06	0.00257938	6.4849e-06	RHOA/KRAS/HRAS/NRAS/RASA1/DOCK1/RAC1/BCAR1/CRK/PXN/ELMO2	11
R-HSA-9027284	Erythropoietin activates RAS	11/2005	14/10856	1.74637e-06	0.00257938	6.4849e-06	IRS2/CRKL/KRAS/HRAS/JAK2/NRAS/GRB2/EPO/EPOR/SHC1/SOS1	11
R-HSA-438064	Post NMDA receptor activation events	33/2005	80/10856	1.75266e-06	0.00258869	6.4849e-06	KRAS/CREB1/HRAS/ERBB4/NRAS/PRKAA1/KPNA2/PDPK1/PRKAA2/PRKAB1/MAPK1/RAC1/SRC/TUBB2A/TUBA1A/TUBB4B/ADCY1/CALM2/CALM3/CAMK2D/GRIA2/GRIN2A/PRKACB/RPS6KA1/RPS6KA3/CAMK4/PRKAR1A/TUBB3/GIT1/RASGRF1/NRG1/MAPK3/NEFL	33
R-HSA-9024446	NR1H2 and NR1H3-mediated signaling	23/2005	47/10856	1.94933e-06	0.00287916	7.18175e-06	AGO1/AGO2/AGO3/ABCA1/NCOA1/NCOR2/MYLIP/AGO4/APOE/RXRA/ARL4C/TNRC6A/FASN/ABCG1/KDM4A/EP300/SCD/SREBF1/NR1H3/KDM3A/TNRC6B/NRIP1/NCOR1	23
R-HSA-74749	Signal attenuation	9/2005	10/10856	2.05589e-06	0.00303655	7.51015e-06	IRS1/IRS2/GRB2/MAPK1/GRB10/INSR/SHC1/SOS1/MAPK3	9
R-HSA-8853334	Signaling by FGFR3 fusions in cancer	9/2005	10/10856	2.05589e-06	0.00303655	7.51015e-06	PIK3R1/KRAS/HRAS/FGFR3/NRAS/PIK3CA/GRB2/FRS2/SOS1	9
R-HSA-8856825	Cargo recognition for clathrin-mediated endocytosis	40/2005	106/10856	2.25694e-06	0.00333349	8.20977e-06	EGFR/GPS1/LDLR/TF/TFRC/UBC/COPS8/COPS6/COPS5/CBL/CFTR/CLTC/DAB2/EREG/GRB2/SH3GL2/FZD4/AGTR1/AREG/CD4/AP2M1/HBEGF/DVL2/IGF2R/M6PR/SH3GL1/VAMP2/SYT1/STAM2/UBQLN1/ARRB2/BTC/LRP2/ITSN1/PICALM/HGS/LDLRAP1/WNT5A/ARRB1/EGF	40
R-HSA-447115	Interleukin-12 family signaling	26/2005	57/10856	2.30241e-06	0.00340066	8.34001e-06	PDCD4/CDC42/JAK1/JAK2/SOD2/STAT1/MIF/STAT3/IFNG/IL10/IL12A/IL12B/MTAP/HNRNPDL/RAP1B/ANXA2/P4HB/PAK2/RALA/AIP/IL23A/MSN/SOD1/IL12RB2/HNRNPA2B1/IL23R	26
R-HSA-1500931	Cell-Cell communication	46/2005	129/10856	2.55152e-06	0.00376859	9.20366e-06	PIK3R1/PIK3R2/ACTG1/CD151/CDH1/PIK3CA/PTPN11/SKAP2/CLDN2/CADM1/SIRPA/ANG/CDH2/CDH5/CTNNB1/CTNND1/GRB2/ITGA6/ITGB1/KRT5/LAMC2/PIK3CB/NECTIN1/SRC/CLDN1/ACTN1/CDH11/PTK2B/LAMB3/LIMS1/PTK2/PXN/ARHGEF6/ACTB/FYN/ILK/ITGB4/SPTBN1/WASL/FERMT2/F11R/PALS1/CLDN10/PARD3/MAGI2/CADM2	46
R-HSA-9658195	Leishmania infection	77/2005	254/10856	2.59317e-06	0.00383011	9.31493e-06	CDC42/APP/CREB1/GNAI2/ACTG1/ADORA2A/ADRB1/MAPK14/HMOX1/IL1B/IL6/IL10/IL18/MYH2/MYH9/NFKB1/FURIN/YES1/ARPC5/ABL1/CALCR/DOCK1/DVL1/GRB2/NT5E/MAPK1/MAPK8/PTGER4/RAC1/SRC/ADAM17/WASF3/ADCY1/ADCY6/ADCY9/ADORA2B/BTK/CALM2/CALM3/CRK/DVL2/DVL3/GNAI3/ITPR1/JUN/PRKACB/PTH1R/PTK2/RELA/VAV2/FZD7/TXNIP/PLK2/NLRP3/ACTB/ADM/FYN/IL1A/MYO5A/MYO10/NFKB2/P2RX7/PRKAR1A/PTGER2/WASL/ARPC3/ACTR2/WASF2/ELMO2/WNT5A/DRD1/…	77
R-HSA-9020702	Interleukin-1 signaling	39/2005	103/10856	2.73097e-06	0.00403364	9.76922e-06	IKBKB/APP/MAP2K1/BTRC/CHUK/HMGB1/IL1B/IRAK1/MYD88/NFKB1/NFKBIB/PSMD9/UBC/UBE2N/NKIRAS2/PELI1/NFKBIA/S100B/MAP2K4/TAB1/TAB3/PSMD10/RELA/MAP3K7/PSME3/TAB2/IRAK4/NOD2/MAP3K8/IL1A/IL1RAP/IL1RN/IRAK2/NFKB2/MAP2K6/S100A12/TRAF6/RBX1/IKBKG	39
R-HSA-3928665	EPH-ephrin mediated repulsion of cells	24/2005	51/10856	2.83581e-06	0.00418849	1.01023e-05	EFNA3/EPHA5/ACTG1/MMP2/MMP9/TIAM1/YES1/NCSTN/ADAM10/CLTC/EPHA2/RAC1/SRC/AP2M1/EFNA1/EFNB2/EPHA4/VAV2/ACTB/EPHB2/FYN/APH1A/EPHB4/VAV3	24
R-HSA-5654696	Downstream signaling of activated FGFR2	17/2005	30/10856	3.2672e-06	0.00482565	1.15912e-05	PIK3R1/KRAS/HRAS/FGF2/FGF7/NRAS/PIK3CA/PTPN11/FGF9/GRB2/FGFR2/SHC1/FRS2/SOS1/FGF1/FGF5/PLCG1	17
R-HSA-76005	Response to elevated platelet cytosolic Ca2+	47/2005	134/10856	3.37502e-06	0.0049849	1.19247e-05	APP/TIMP3/THBS1/VEGFA/CLU/HGF/HRG/IGF1/IGF2/ITGB3/PDGFA/PSAP/TF/TGFB1/TGFB2/SERPINA3/FGA/FGB/FGG/HSPA5/LAMP2/PDGFB/SPARC/TGFB3/VEGFC/PHACTR2/ACTN1/CALM2/CALM3/FN1/SERPINE1/PFN1/SERPINF2/TIMP1/TMSB4X/TAGLN2/PRKCA/PRKCB/LEFTY2/TTN/FAM3C/BRPF3/SOD1/CD9/PROS1/EGF/ECM1	47
R-HSA-5655332	Signaling by FGFR3 in disease	14/2005	22/10856	3.69781e-06	0.00546166	1.29065e-05	PIK3R1/KRAS/HRAS/FGFR3/FGF2/NRAS/PIK3CA/FGF9/GRB2/FRS2/SOS1/FGF1/FGF5/PLCG1	14
R-HSA-8853338	Signaling by FGFR3 point mutants in cancer	14/2005	22/10856	3.69781e-06	0.00546166	1.29065e-05	PIK3R1/KRAS/HRAS/FGFR3/FGF2/NRAS/PIK3CA/FGF9/GRB2/FRS2/SOS1/FGF1/FGF5/PLCG1	14
R-HSA-912631	Regulation of signaling by CBL	14/2005	22/10856	3.69781e-06	0.00546166	1.29065e-05	PIK3R1/PIK3R2/CRKL/PIK3CA/UBC/YES1/CBL/GRB2/PIK3CB/PIK3CD/CRK/PIK3R3/FYN/SYK	14
R-HSA-180292	GAB1 signalosome	12/2005	17/10856	3.75438e-06	0.00554522	1.29467e-05	EGFR/PIK3R1/PIK3CA/PTPN11/EREG/GRB2/SRC/AREG/HBEGF/PXN/BTC/EGF	12
R-HSA-1810476	RIP-mediated NFkB activation via ZBP1	12/2005	17/10856	3.75438e-06	0.00554522	1.29467e-05	IKBKB/CHUK/MYD88/NFKB1/NFKBIB/TLR3/NKIRAS2/NFKBIA/RELA/TICAM1/NFKB2/IKBKG	12
R-HSA-5602498	MyD88 deficiency (TLR2/4)	12/2005	17/10856	3.75438e-06	0.00554522	1.29467e-05	TLR4/HMGB1/MYD88/S100A8/TLR2/FGA/FGB/FGG/S100A9/BTK/S100A1/TIRAP	12
R-HSA-373755	Semaphorin interactions	28/2005	65/10856	3.83513e-06	0.00566448	1.31724e-05	ERBB2/RHOA/PAK1/MET/RHOC/ROCK2/RHOB/DPYSL2/HSP90AA1/LIMK1/MYH9/GSK3B/ITGB1/RAC1/SEMA7A/NRP1/RND1/SEMA6A/FES/PAK2/PLXNB1/ROCK1/PLXNC1/SEMA3A/MYL9/SEMA4D/TREM2/FYN	28
R-HSA-3000178	ECM proteoglycans	31/2005	76/10856	4.74568e-06	0.00700937	1.62352e-05	APP/COL1A1/COL2A1/COL3A1/COL4A1/FMOD/ITGA2/ITGB3/TGFB1/TGFB2/COL1A2/COL4A2/COL5A1/COL5A2/COL6A3/NCAN/DAG1/ITGB1/LAMA2/LAMC1/NCAM1/SPARC/TGFB3/COL5A3/VCAN/FN1/SERPINE1/COL4A4/COL6A2/ITGA9/ITGAV	31
R-HSA-9012852	Signaling by NOTCH3	23/2005	49/10856	4.81517e-06	0.007112	1.64078e-05	EGFR/NOTCH1/JAG1/STAT1/HES1/UBC/KAT2B/TACC3/NCSTN/ADAM10/KAT2A/IKZF1/NOTCH3/DLL1/DLL4/MIB1/EP300/RBPJ/WWC1/APH1A/CREBBP/YBX1/EGF	23
R-HSA-201681	TCF dependent signaling in response to WNT	71/2005	233/10856	5.16167e-06	0.00762379	1.75193e-05	MYC/WNT3A/AKT2/SOX4/BTRC/RUNX3/AKT1/XIAP/LRP6/LRP5/MEN1/PPP2R5E/PSMD9/SMARCA4/SOX2/TCF7/UBC/WNT1/FZD5/AXIN2/FZD6/WNT4/LGR4/SOX6/APC/BCL9/CAV1/CTNNB1/DVL1/GSK3B/H2AX/SFRP1/SFRP2/SOX9/YWHAZ/FZD4/DKK1/DKK2/CTNNBIP1/KREMEN2/ZNRF3/CSNK2A1/DVL2/DVL3/HDAC1/PPP2CB/PPP2R5A/PSMD10/TERT/FZD1/PSME3/WIF1/SOST/LEF1/TNKS2/CSNK1A1/EP300/TLE4/LGR5/RBX1/FRAT2/TCF7L1/SOX7/KREMEN1/WNT5A/CREBBP/H3-3B/FRAT1/SOX17/TLE3…	71
R-HSA-190236	Signaling by FGFR	34/2005	87/10856	5.21332e-06	0.00770007	1.76252e-05	PIK3R1/KRAS/HRAS/FGFR3/FGFR1/FGF2/FGF7/NRAS/PIK3CA/PTPN11/UBC/SPRY2/CBL/FGF9/GRB2/MAPK1/SRC/KL/SPRED1/SPRED2/FGFR2/PPP2CB/PTBP1/SHC1/FRS2/FGFRL1/KLB/BRAF/SOS1/FGF1/FGF5/MAPK3/TIA1/PLCG1	34
R-HSA-69205	G1/S-Specific Transcription	16/2005	28/10856	5.5103e-06	0.00813872	1.85565e-05	E2F1/DHFR/CCNE1/CDK1/PCNA/RBL1/RBL2/RRM2/CCNA1/CDC6/E2F5/E2F6/TYMS/HDAC1/LIN52/RBBP4	16
R-HSA-5654687	Downstream signaling of activated FGFR1	17/2005	31/10856	5.99189e-06	0.00885002	2.00998e-05	PIK3R1/KRAS/HRAS/FGFR1/FGF2/NRAS/PIK3CA/PTPN11/FGF9/GRB2/KL/SHC1/FRS2/SOS1/FGF1/FGF5/PLCG1	17
R-HSA-187687	Signalling to ERKs	18/2005	34/10856	6.20113e-06	0.00915906	2.0721e-05	CRKL/KRAS/MAP2K1/HRAS/MAPK14/NRAS/GRB2/MAPK1/SRC/CRK/RALA/SHC1/FRS2/BRAF/MAPK13/RIT1/SOS1/MAPK3	18
R-HSA-114608	Platelet degranulation	45/2005	129/10856	6.38513e-06	0.00943084	2.12535e-05	APP/TIMP3/THBS1/VEGFA/CLU/HGF/HRG/IGF1/IGF2/ITGB3/PDGFA/PSAP/TF/TGFB1/TGFB2/SERPINA3/FGA/FGB/FGG/HSPA5/LAMP2/PDGFB/SPARC/TGFB3/VEGFC/PHACTR2/ACTN1/CALM2/CALM3/FN1/SERPINE1/PFN1/SERPINF2/TIMP1/TMSB4X/TAGLN2/LEFTY2/TTN/FAM3C/BRPF3/SOD1/CD9/PROS1/EGF/ECM1	45
R-HSA-9679191	Potential therapeutics for SARS	32/2005	81/10856	7.49791e-06	0.0110744	2.48615e-05	JAK1/ROCK2/TBK1/JAK2/VEGFA/NR3C1/HDAC2/HSP90AA1/IL6R/IMPDH1/FURIN/REST/MTA1/RCOR1/TLR7/ARID4B/IFNAR1/ITGB1/AP2M1/S1PR1/HDAC1/IMPDH2/ITGA4/ROCK1/SAP30/MTA2/SIGMAR1/IFNGR1/SAP30L/CHD4/RBBP4/MTA3	32
R-HSA-2173795	Downregulation of SMAD2/3:SMAD4 transcriptional activity	14/2005	23/10856	7.84215e-06	0.0115828	2.58044e-05	SMAD2/PARP1/SMAD3/SMAD4/TGIF1/UBC/NCOR2/USP9X/NEDD4L/HDAC1/TGIF2/SKI/PPM1A/NCOR1	14
R-HSA-450321	JNK (c-Jun kinases) phosphorylation and activation mediated by activated human TAK1	14/2005	23/10856	7.84215e-06	0.0115828	2.58044e-05	IRAK1/MAPK9/UBC/UBE2N/MAPK8/MAP2K4/TAB1/TAB3/MAP3K7/TAB2/NOD2/IRAK2/TRAF6/IKBKG	14
R-HSA-437239	Recycling pathway of L1	22/2005	47/10856	8.17887e-06	0.0120802	2.67085e-05	EZR/RDX/ACTG1/DPYSL2/NUMB/CLTC/MAPK1/SH3GL2/SRC/TUBB2A/TUBA1A/RPS6KA4/TUBB4B/AP2M1/DNM2/L1CAM/RPS6KA1/RPS6KA3/RPS6KA5/ACTB/MSN/TUBB3	22
R-HSA-9020591	Interleukin-12 signaling	22/2005	47/10856	8.17887e-06	0.0120802	2.67085e-05	PDCD4/CDC42/JAK1/JAK2/SOD2/MIF/IFNG/IL10/IL12A/IL12B/MTAP/HNRNPDL/RAP1B/ANXA2/P4HB/PAK2/RALA/AIP/MSN/SOD1/IL12RB2/HNRNPA2B1	22
R-HSA-9018519	Estrogen-dependent gene expression	50/2005	150/10856	8.69527e-06	0.0128429	2.82877e-05	BCL2/NCOA3/ESR1/SP1/MYC/RUNX1/CCND1/MYB/USF2/TBP/AGO1/AGO2/AGO3/MED1/ERBB4/GATA3/FOXA1/HSP90AA1/RAD21/CXCL12/ZNF217/SMC1A/NCOA1/KAT2B/CARM1/AGO4/CHD1/FOS/H2AX/KPNA2/YY1/TNRC6A/CBFB/CCNT1/DDX5/FOSB/NR5A2/HDAC1/JUN/PGR/TFF1/CDK9/EP300/CREBBP/H3-3B/KDM4B/TNRC6B/NRIP1/ATF2/TLE3	50
R-HSA-1368082	RORA activates gene expression	12/2005	18/10856	9.36375e-06	0.0138303	3.01365e-05	PPARA/MED1/NCOA1/CARM1/RORA/RXRA/SMARCD3/NCOA6/CHD9/EP300/SREBF1/CREBBP	12
R-HSA-6804114	TP53 Regulates Transcription of Genes Involved in G2 Cell Cycle Arrest	12/2005	18/10856	9.36375e-06	0.0138303	3.01365e-05	BAX/TP53/CDK1/PCNA/RBL1/RBL2/CARM1/AURKA/CCNB1/CDC25C/EP300/GADD45A	12
R-HSA-1059683	Interleukin-6 signaling	9/2005	11/10856	9.43836e-06	0.0139405	3.01365e-05	JAK1/JAK2/STAT1/STAT3/IL6/IL6R/PTPN11/SOCS3/CBL	9
R-HSA-5655291	Signaling by FGFR4 in disease	9/2005	11/10856	9.43836e-06	0.0139405	3.01365e-05	PIK3R1/KRAS/HRAS/NRAS/PIK3CA/GRB2/FRS2/SOS1/PLCG1	9
R-HSA-9028731	Activated NTRK2 signals through FRS2 and FRS3	9/2005	11/10856	9.43836e-06	0.0139405	3.01365e-05	KRAS/HRAS/BDNF/NRAS/NTRK2/PTPN11/GRB2/FRS2/SOS1	9
R-HSA-186712	Regulation of beta-cell development	20/2005	41/10856	9.66886e-06	0.0142809	3.07586e-05	AKT2/NOTCH1/FOXO1/AKT1/HNF4A/HES1/HNF1B/KAT2B/AKT3/KAT2A/FOXA2/HNF4G/NEUROD1/NR5A2/PAX6/HNF1A/RFX6/EP300/RBPJ/CREBBP	20
R-HSA-5213460	RIPK1-mediated regulated necrosis	16/2005	29/10856	1.0188e-05	0.0150477	3.19387e-05	FADD/XIAP/FAS/FASLG/CASP8/HSP90AA1/UBC/TNFRSF10B/STUB1/PELI1/TNFSF10/BIRC2/FLOT2/FLOT1/SDCBP/TNFRSF10A	16
R-HSA-5654732	Negative regulation of FGFR3 signaling	16/2005	29/10856	1.0188e-05	0.0150477	3.19387e-05	FGFR3/FGF2/PTPN11/UBC/SPRY2/CBL/FGF9/GRB2/MAPK1/SRC/PPP2CB/FRS2/BRAF/FGF1/FGF5/MAPK3	16
R-HSA-5675482	Regulation of necroptotic cell death	16/2005	29/10856	1.0188e-05	0.0150477	3.19387e-05	FADD/XIAP/FAS/FASLG/CASP8/HSP90AA1/UBC/TNFRSF10B/STUB1/PELI1/TNFSF10/BIRC2/FLOT2/FLOT1/SDCBP/TNFRSF10A	16
R-HSA-9615017	FOXO-mediated transcription of oxidative stress, metabolic and neuronal genes	16/2005	29/10856	1.0188e-05	0.0150477	3.19387e-05	FOXO3/FOXO1/SMAD2/SOD2/G6PC1/NR3C1/HDAC2/SMAD3/SMAD4/PPARGC1A/TRIM63/CAT/HDAC1/IGFBP1/SREBF1/FOXO4	16
R-HSA-8953750	Transcriptional Regulation by E2F6	18/2005	35/10856	1.05706e-05	0.0156127	3.30179e-05	E2F1/EZH2/MAX/BMI1/APAF1/BRCA1/CHEK1/RRM2/PCGF2/SUZ12/E2F6/RAD51/CDC7/EED/CBX3/CBX5/RNF2/RBBP4	18
R-HSA-1632852	Macroautophagy	46/2005	136/10856	1.28138e-05	0.0189259	3.98802e-05	MTOR/RPTOR/ATM/EPAS1/HSP90AA1/PRKAA1/TSC1/UBC/UBE2N/VIM/RB1CC1/MFN2/HDAC6/ATG16L1/ATG4A/PLIN2/CFTR/PRKAA2/PRKAB1/SRC/TUBB2A/VDAC1/TUBA1A/ULK1/BECN1/TUBB4B/ATG7/PINK1/ATG9A/ATG4D/CSNK2A1/PRKN/UVRAG/MTMR3/ATG12/ATG5/ATG4B/MAP1LC3B/ATG4C/RHEB/TOMM20/TUBB3/ATG14/GABARAPL1/MTMR14/LAMTOR5	46
R-HSA-1606322	ZBP1(DAI) mediated induction of type I IFNs	13/2005	21/10856	1.29187e-05	0.019081	4.00623e-05	IKBKB/TBK1/CHUK/MYD88/NFKB1/NFKBIB/TLR3/NKIRAS2/NFKBIA/RELA/TICAM1/NFKB2/IKBKG	13
R-HSA-1566948	Elastic fibre formation	21/2005	45/10856	1.38976e-05	0.0205268	4.29434e-05	BMP7/ITGA5/BMP2/ITGB3/ITGB8/FURIN/TGFB1/TGFB2/GDF5/ELN/FBN1/FBN2/ITGB1/LOX/LOXL2/TGFB3/LOXL4/BMP4/FN1/FBLN5/ITGAV	21
R-HSA-156711	Polo-like kinase mediated events	11/2005	16/10856	1.45161e-05	0.0214402	4.45352e-05	CDC25A/FOXM1/PLK1/WEE1/CCNB1/CENPF/CDC25C/EP300/MYBL2/LIN52/RBBP4	11
R-HSA-2730905	Role of LAT2/NTAL/LAB on calcium mobilization	11/2005	16/10856	1.45161e-05	0.0214402	4.45352e-05	PIK3R1/PIK3R2/PIK3CA/GRB2/PDPK1/PIK3CB/SHC1/GAB2/FYN/SOS1/SYK	11
R-HSA-5628897	TP53 Regulates Metabolic Genes	33/2005	87/10856	1.49995e-05	0.0221542	4.5855e-05	PTEN/MTOR/RPTOR/AKT2/AGO1/AGO2/AGO3/DDIT4/TP53/TP63/AKT1/GLS/GPX2/COX2/PRKAA1/TSC1/AKT3/GLS2/AGO4/PRKAA2/PRKAB1/YWHAZ/TNRC6A/G6PD/GSR/COX1/NDUFA4/PRDX2/SCO2/RHEB/LAMTOR5/TNRC6B/YWHAG	33
R-HSA-4086398	Ca2+ pathway	26/2005	62/10856	1.51701e-05	0.0224063	4.62129e-05	KRAS/AGO1/AGO2/AGO3/NLK/FZD3/PRKG1/TCF7/FZD5/FZD6/AGO4/CTNNB1/FZD4/TNRC6A/CALM2/CALM3/ITPR1/PPP3CA/MAP3K7/LEF1/NFATC1/PRKCA/TCF7L1/WNT5A/TNRC6B/GNG13	26
R-HSA-450302	activated TAK1 mediates p38 MAPK activation	14/2005	24/10856	1.56222e-05	0.023074	4.72562e-05	MAPK14/IRAK1/MAP2K3/UBC/UBE2N/TAB1/TAB3/MAP3K7/TAB2/NOD2/IRAK2/MAP2K6/TRAF6/IKBKG	14
R-HSA-452723	Transcriptional regulation of pluripotent stem cells	14/2005	24/10856	1.56222e-05	0.023074	4.72562e-05	FOXP1/KLF4/SMAD2/STAT3/EPAS1/FGF2/SMAD4/SOX2/LIN28A/SALL4/POU5F1/HIF3A/NANOG/ZIC3	14
R-HSA-8853884	Transcriptional Regulation by VENTX	19/2005	39/10856	1.6515e-05	0.0243926	4.97819e-05	CDKN2A/CCND1/AGO1/AGO3/CEBPB/TP53/CSF1R/IL6/NFKB1/UBE2C/ANAPC1/AGO4/CDC27/CTNNB1/TNRC6A/RELA/LEF1/ANAPC16/TNRC6B	19
R-HSA-1368108	BMAL1:CLOCK,NPAS2 activates circadian gene expression	15/2005	27/10856	1.73275e-05	0.0255927	5.15107e-05	PPARA/MED1/KLF15/NCOA1/CLOCK/CARM1/NPAS2/RXRA/NAMPT/SERPINE1/SMARCD3/NCOA6/CHD9/ARNTL/CREBBP	15
R-HSA-5357769	Caspase activation via extrinsic apoptotic signalling pathway	15/2005	27/10856	1.73275e-05	0.0255927	5.15107e-05	TLR4/CASP3/FADD/FAS/FASLG/CASP8/CASP9/DAPK3/TNFRSF10B/TICAM2/DAPK1/TNFSF10/TICAM1/TNFRSF10A/DAPK2	15
R-HSA-5654716	Downstream signaling of activated FGFR4	15/2005	27/10856	1.73275e-05	0.0255927	5.15107e-05	PIK3R1/KRAS/HRAS/FGF2/NRAS/PIK3CA/PTPN11/FGF9/GRB2/SHC1/FRS2/KLB/SOS1/FGF1/PLCG1	15
R-HSA-912526	Interleukin receptor SHC signaling	15/2005	27/10856	1.73275e-05	0.0255927	5.15107e-05	PIK3R1/PIK3R2/JAK1/JAK2/PIK3CA/GRB2/PIK3CB/PIK3CD/IL2/INPPL1/SHC1/PIK3R3/GAB2/INPP5D/SOS1	15
R-HSA-5654726	Negative regulation of FGFR1 signaling	17/2005	33/10856	1.8094e-05	0.0267248	5.34314e-05	FGFR1/FGF2/PTPN11/UBC/SPRY2/CBL/FGF9/GRB2/MAPK1/SRC/KL/PPP2CB/FRS2/BRAF/FGF1/FGF5/MAPK3	17
R-HSA-9674555	Signaling by CSF3 (G-CSF)	16/2005	30/10856	1.80975e-05	0.02673	5.34314e-05	KRAS/JAK1/JAK2/STAT1/STAT5A/STAT3/PTPN11/UBC/CUL5/SOCS1/SOCS3/GRB2/STAT5B/SHC1/GAB2/SYK	16
R-HSA-3858494	Beta-catenin independent WNT signaling	48/2005	146/10856	1.97377e-05	0.0291526	5.80751e-05	RHOA/KRAS/AGO1/AGO2/AGO3/NLK/FZD3/PRKG1/PSMD9/TCF7/UBC/WNT1/FZD5/FZD6/WNT4/SMURF1/AGO4/CLTC/CTNNB1/DVL1/RAC1/FZD4/TNRC6A/CALM2/CALM3/AP2M1/DVL2/DVL3/ITPR1/ROR1/PFN1/PPP3CA/PSMD10/MAP3K7/FZD1/FZD7/PSME3/LEF1/ARRB2/NFATC1/PRKCA/PRKCB/SCRIB/TCF7L1/WNT5A/ROR2/TNRC6B/GNG13	48
R-HSA-2151201	Transcriptional activation of mitochondrial biogenesis	24/2005	56/10856	2.07059e-05	0.0305826	6.07166e-05	PPARA/CREB1/MED1/SOD2/MEF2C/MEF2D/NCOA1/CARM1/PPARGC1A/ATP5F1B/RXRA/TFAM/CALM2/CALM3/IDH2/SMARCD3/NCOA6/CHD9/CAMK4/ESRRA/CREBBP/NCOR1/SIRT4/ATF2	24
R-HSA-1362277	Transcription of E2F targets under negative control by DREAM complex	12/2005	19/10856	2.11354e-05	0.031217	6.17659e-05	E2F1/MYC/CDC25A/MAX/PCNA/RBL1/RBL2/CDC6/E2F5/HDAC1/LIN52/RBBP4	12
R-HSA-6804756	Regulation of TP53 Activity through Phosphorylation	34/2005	92/10856	2.13398e-05	0.031519	6.21527e-05	TBP/TP53/ATM/BRCA1/CCNA2/CHEK1/MAPK14/MDM2/PRKAA1/UBC/DYRK2/CCNA1/AURKB/TP53INP1/HIPK1/CDK2/PRKAA2/PRKAB1/RPA1/AURKA/STK11/HIPK2/BARD1/CSNK2A1/MDM4/MRE11/RAD17/SSRP1/NUAK1/CHEK2/TAF9B/ATR/PIN1/TAF10	34
R-HSA-6804759	Regulation of TP53 Activity through Association with Co-factors	10/2005	14/10856	2.18722e-05	0.0323053	6.34887e-05	AKT2/TP53/TP63/AKT1/POU4F2/TP53BP2/AKT3/PPP1R13B/TP73/PPP1R13L	10
R-HSA-8862803	Deregulated CDK5 triggers multiple neurodegenerative pathways in Alzheimer's disease models	13/2005	22/10856	2.62378e-05	0.0387533	7.56515e-05	CDC25A/BCL2L11/APP/FOXO3/SOD2/FASLG/CDC25B/JUN/LMNA/PRDX2/CAST/CDC25C/CAPNS1	13
R-HSA-8863678	Neurodegenerative Diseases	13/2005	22/10856	2.62378e-05	0.0387533	7.56515e-05	CDC25A/BCL2L11/APP/FOXO3/SOD2/FASLG/CDC25B/JUN/LMNA/PRDX2/CAST/CDC25C/CAPNS1	13
R-HSA-983705	Signaling by the B Cell Receptor (BCR)	39/2005	112/10856	2.71145e-05	0.0400481	7.79186e-05	IKBKB/PIK3R1/KRAS/HRAS/BTRC/CD22/CHUK/NFKB1/NFKBIB/NRAS/PSMD9/UBC/BCL10/RASGRP1/GRB2/NFATC3/NFKBIA/PIK3CD/MALT1/BTK/CALM2/CALM3/ITPR1/PPP3CA/PSMD10/REL/RELA/MAP3K7/PSME3/FYN/NFATC1/NFATC2/PRKCB/SOS1/STIM1/CARD11/IKBKG/ORAI1/SYK	39
R-HSA-9029569	NR1H3 & NR1H2 regulate gene expression linked to cholesterol transport and efflux	18/2005	37/10856	2.82351e-05	0.0417033	8.08693e-05	AGO1/AGO2/AGO3/ABCA1/NCOA1/NCOR2/AGO4/APOE/RXRA/ARL4C/TNRC6A/ABCG1/KDM4A/EP300/NR1H3/KDM3A/TNRC6B/NCOR1	18
R-HSA-400685	Sema4D in semaphorin signaling	14/2005	25/10856	2.94769e-05	0.0435374	8.38686e-05	ERBB2/RHOA/MET/RHOC/ROCK2/RHOB/LIMK1/MYH9/RAC1/RND1/PLXNB1/ROCK1/MYL9/SEMA4D	14
R-HSA-69273	Cyclin A/B1/B2 associated events during G2/M transition	14/2005	25/10856	2.94769e-05	0.0435374	8.38686e-05	CDC25A/PPP2R2A/CCNA2/CDK1/FOXM1/PLK1/WEE1/CCNA1/CDK2/CDK7/CCNB1/CDC25B/PPP2CB/CDC25C	14
R-HSA-5654727	Negative regulation of FGFR2 signaling	17/2005	34/10856	2.99869e-05	0.0442906	8.47601e-05	FGF2/FGF7/PTPN11/UBC/SPRY2/CBL/FGF9/GRB2/MAPK1/SRC/FGFR2/PPP2CB/FRS2/BRAF/FGF1/FGF5/MAPK3	17
R-HSA-9013420	RHOU GTPase cycle	17/2005	34/10856	2.99869e-05	0.0442906	8.47601e-05	PIK3R1/CDC42/PAK1/PIK3R2/PAK4/CLTC/EPHA2/USP9X/SRGAP2/PAK2/ARHGEF6/STAM2/MYO6/SPTBN1/HGS/GIT1/RHOU	17
R-HSA-5607764	CLEC7A (Dectin-1) signaling	36/2005	101/10856	3.08268e-05	0.0455312	8.68495e-05	IKBKB/CDC34/BTRC/CASP8/CHUK/IL1B/NFKB1/PSMD9/UBC/UBE2N/BCL10/NFATC3/NFKBIA/PDPK1/PRKCD/SRC/TAB1/MALT1/TAB3/CALM2/CALM3/ITPR1/PPP3CA/PSMD10/RELA/MAP3K7/MAP3K14/PSME3/TAB2/NFATC1/NFATC2/NFKB2/TRAF6/CARD11/IKBKG/SYK	36
R-HSA-1839124	FGFR1 mutant receptor activation	16/2005	31/10856	3.10102e-05	0.0458021	8.70816e-05	PIK3R1/LRRFIP1/STAT1/STAT5A/STAT3/FGFR1/FGF2/PIK3CA/CUX1/FGF9/GRB2/STAT5B/BAG4/GAB2/FGF1/FGF5	16
R-HSA-6803211	TP53 Regulates Transcription of Death Receptors and Ligands	9/2005	12/10856	3.15254e-05	0.046563	8.79554e-05	TP53/TP63/FAS/IGFBP3/TP53BP2/TNFRSF10B/PPP1R13B/TP73/TNFRSF10A	9
R-HSA-9027276	Erythropoietin activates Phosphoinositide-3-kinase (PI3K)	9/2005	12/10856	3.15254e-05	0.046563	8.79554e-05	IRS2/PIK3R1/JAK2/PIK3CA/PIK3CB/PIK3CD/PIK3CG/EPO/EPOR	9
